# Supplementary material for: ATR and CDK4/6 inhibition target the growth of methotrexate-resistant choriocarcinoma
Source: Oncogene. 2022 Mar 18;41(18):2540–54. doi: 10.1038/s41388-022-02251-8 (PMC9054653; doi:10.1038/s41388-022-02251-8)
Supplement: Supplementary file 3 — Supplementary Table 1 [file 41388_2022_2251_MOESM3_ESM.xlsx]

## Sheet: Sheet1
Target Name	Forward primer	Reverse primer
ATM	TGTTCCAGGACACGAAGGGAGA	CAGGGTTCTCAGCACTATGGGA
ATR	GGAGATTTCCTGAGCATGTTCGG	GGCTTCTTTACTCCAGACCAATC
CDK1	GGAAACCAGGAAGCCTAGCATC	GGATGATTCAGTGCCATTTTGCC
CDK4	GTCGGCTTCAGAGTTTCCAC	TGCAGTCCACATATGCAACA
CHK1	GTGTCAGAGTCTCCCAGTGGAT	GTTCTGGCTGAGAACTGGAGTAC
CHK2	TCGAAAGCCAGCTTTACCTC	TGATCAGTCAGTTTATCCTAAGGC
Cyclin A2	GTCACCACATACTATGGACATG	AAGTTTTCCTCTCAGCACTGAC
Cyclin B	GACCTGTGTCAGGCTTTCTCTG	GGTATTTTGGTCTGACTGCTTGC
Cyclin D1	CAATGACCCCGCACGATTTC	CATGGAGGGCGGATTGGAA
Cyclin E	TCTTTGTCAGGTGTGGGGA	GAAATGGCCAAAATCGACAG
DHFR	CATGGTCTGGATAGTTGGTGGC	GTGTCACTTTCAAAGTCTTGCATG
DNA-PKcs	GTCATTACTTGTGATGAGCTACTCC	TGGTTCTTGGGCACGAATGT
E2F1	GGACCTGGAAACTGACCATCAG	CAGTGAGGTCTCATAGCGTGAC
E2F2	CTCTCTGAGCTTCAAGCACCTG	CTTGACGGCAATCACTGTCTGC
HPRT	TGACACTGGCAAAACAATGCA	GGTCCTTTTCACCAGCAAGCT
KI67	GAAAGAGTGGCAACCTGCCTTC	GCACCAAGTTTTACTACATCTGCC
Ku70	GCAGTGTCACCTCTGTTGGA	TATGAGCTGGTTACTCGCTTCCT
Ku80	GCGTTGATTGGGACCGAGTA	CATGTTGGCTACTGCTCACTTTG
LIG3	ACGCTGTGCCAAACAAAGG	CGTCGAATGCCACAAAGTAGC
LIG4	CTGGAACTGTATTGCCTGCTT	TCTCGTTTAACTGGCCTCGG
MAGEA10	TGGCAGTGATCCTGCACGGTAT	AAGCCTCCTCATACCACAGTGG
MDM2	TGTTTGGCGTGCCAAGCTTCTC	CACAGATGTACCTGAGTCCGATG
MME	AGAAATGCTTTCCGCAAGGCC	AGCCTC CCCACAGCATTTTCC
MSH3	CGAATTCTGTCATCCTGCAC	CCTGCAGCCAGTAGAGCTG
MSH6	CAGGGGTAACCCTCCATCTT	CAGGGGTAACCCTCCATCTT
P14	GGTTCTCGCAGTACCA	TGTTCGCCTCAGTTTCCCA
P16	CAAGATCACGCAAAAACCTCTG	CGACCCTATACACGTTGAACTG
P21	CATGGGTTCTGACGGACAT	AGTCAGTTCCTTGTGGAGCC
P27	TAATTGGGGCTCCGGCTAACT	TGCAGGTCGCTTCCTTATTCC
P53	CCTCAGCATCTTATCCGAGTGG	TGGATGGTGGTACAGTCAGAGC
RB	CAGAAGGTCTGCCAACACCAAC	TTGAGCACACGGTCGCTGTTAC
XLF1	GAGTCCACGGGTACTTCAGG	GGGCCTGTCAACATCAACTT
XRCC4	GGACATCAAACAAGAAGGGGAAACT	AGCTGAAGCCAACCCAGAGA
Wee1	GATGTGCGACAGACTCCTCAAG	CTGGCTTCCATGTCTTCACCAC
ZCCHC9	CGGTTGCAAACTTTGTGGCTCTG	GTCTGCACTCATTCCCTTTGCC
