# Supplementary material for: ATR and CDK4/6 inhibition target the growth of methotrexate-resistant choriocarcinoma
Source: Oncogene. 2022 Mar 18;41(18):2540–54. doi: 10.1038/s41388-022-02251-8 (PMC9054653; doi:10.1038/s41388-022-02251-8)
Supplement: Supplementary file 4 — Supplementary Table 2 [file 41388_2022_2251_MOESM4_ESM.xlsx]

## Sheet: Sheet1
Biological Process	ROPGS	No Prot Gene set	No from Module	P-value	FDR
mitotic cell cycle	0.0286	332	39	0	2.81997e-14
cell division	0.0216	251	24	0	2.81997e-14
mitosis	0.017	197	18	0	3.55217e-10
positive regulation of ubiquitin-protein ligase activity involved in mitotic cell cycle	0.0046	54	11	0	1.08117e-07
regulation of ubiquitin-protein ligase activity involved in mitotic cell cycle	0.0049	57	11	0	1.08117e-07
anaphase-promoting complex-dependent proteasomal ubiquitin-dependent protein catabolic process	0.0052	60	11	0	1.22562e-07
mitotic chromosome condensation	0.0009	11	6	0	2.4193e-07
negative regulation of ubiquitin-protein ligase activity involved in mitotic cell cycle	0.0041	48	9	0	2.13249e-06
G1/S transition of mitotic cell cycle	0.0096	112	12	0	2.73271e-06
DNA damage response, signal transduction by p53 class mediator resulting in cell cycle arrest	0.0039	45	8	0	1.26312e-05
cell cycle	0.0132	153	8	0	0.00058819
G2/M transition of mitotic cell cycle	0.0097	113	6	0	0.000792318
G1/S transition of mitotic cell cycle	0.0096	112	8	0	0.000864309
cytokinesis	0.0029	34	4	0.0005	0.00746044
mitotic sister chromatid segregation	0.0014	16	3	0.0006	0.0090977
spindle checkpoint	0.0003	4	2	0.0008	0.0107037
G2/M transition of mitotic cell cycle	0.0097	113	6	0.0012	0.0140564
mitotic nuclear envelope reassembly	0.0004	5	2	0.0013	0.0140564
cytokinesis after mitosis	0.0018	21	3	0.0014	0.015568
cell cycle arrest	0.009	105	5	0.0009	0.0184551
mitotic sister chromatid cohesion	0.0005	6	2	0.0018	0.0201052
regulation of cell cycle	0.0074	86	5	0.0021	0.0209253
mitotic cell cycle spindle assembly checkpoint	0.0023	27	3	0.0029	0.0258851
mitotic cell cycle	0.0286	332	6	0.0114	0.0343454
positive regulation of cyclin-dependent protein kinase activity involved in G1/S	0.0004	5	2	0.0018	0.036602
positive regulation of neuroblast proliferation	0.0016	19	3	0.0018	0.036602
mitotic nuclear envelope disassembly	0.0029	34	3	0.0055	0.0381602
cell division	0.0216	251	5	0.0141	0.0424117
cell proliferation	0.0238	277	8	0.0083	0.0430146
regulation of metaphase plate congression	0.0001	1	1	0.0103	0.0430146
mitotic spindle elongation	0.0001	1	1	0.0103	0.0430146
signal transduction involved in mitotic cell cycle G1/S transition DNA damage checkpoint	0.0001	1	1	0.0103	0.0430146
regulation of neural precursor cell proliferation	0.0005	6	2	0.0026	0.0450461
mitotic cell cycle	0.0286	332	11	0.003	0.0478155
positive regulation of mitotic cell cycle spindle assembly checkpoint	0.0004	5	1	0.028	0.0498488
regulation of G2/M transition of mitotic cell cycle	0.0007	8	1	0.0444	0.0498488
Biological Process	ROPGS	No Prot Gene set	No from Module	P-value	FDR
DNA repair	0.0188	219	22	0	2.0639e-13
mismatch repair	0.0019	22	6	0	1.17416e-05
response to DNA damage stimulus	0.0118	137	11	0	1.57106e-05
negative regulation of DNA recombination	0.0005	6	4	0	3.1161e-05
double-strand break repair	0.0044	51	7	0	6.04692e-05
intra-S DNA damage checkpoint	0.0005	6	3	0	0.00121912
nucleotide-excision repair	0.0045	52	5	0.0002	0.00490777
base-excision repair	0.0026	30	4	0.0003	0.00603519
nucleotide-excision repair, DNA damage removal	0.0013	15	3	0.0005	0.00809218
double-strand break repair via nonhomologous end joining	0.0013	15	3	0.0005	0.00809218
DNA damage response, signal transduction resulting in induction of apoptosis	0.0034	39	4	0.0008	0.00993733
nucleotide-excision repair, DNA incision	0.0003	4	2	0.0005	0.00507056
double-strand break repair via homologous recombination	0.0044	51	4	0.002	0.0203353
DNA damage checkpoint	0.0022	25	3	0.0023	0.0222396
transcription-coupled nucleotide-excision repair	0.0031	36	3	0.0032	0.0226072
DNA damage response, detection of DNA damage	0.0008	9	2	0.004	0.0322419
nucleotide-excision repair, DNA damage removal	0.0013	15	2	0.0067	0.0402826
nucleotide-excision repair, DNA duplex unwinding	0.0001	1	1	0.0081	0.0402826
nucleotide-excision repair, DNA damage recognition	0.0001	1	1	0.0103	0.0430146
signal transduction involved in mitotic cell cycle G1/S transition DNA damage checkpoint	0.0001	1	1	0.0103	0.0430146
nucleotide-excision repair, DNA gap filling	0.0013	15	2	0.0108	0.0430146
nucleotide-excision repair	0.0045	52	3	0.0089	0.0443625
G2/M transition DNA damage checkpoint	0.0015	18	2	0.0152	0.060712
mitochondrial DNA repair	0.0002	2	1	0.0204	0.0610147
base-excision repair, DNA ligation	0.0003	3	1	0.0305	0.0610147
