# Supplementary material for: ATR and CDK4/6 inhibition target the growth of methotrexate-resistant choriocarcinoma
Source: Oncogene. 2022 Mar 18;41(18):2540–54. doi: 10.1038/s41388-022-02251-8 (PMC9054653; doi:10.1038/s41388-022-02251-8)
Supplement: Supplementary file 5 — Supplementary Table 3 [file 41388_2022_2251_MOESM5_ESM.xlsx]

## Sheet: Sheet1
Sample ID	Chrom	Position	Ref	Variant	Allele Call	Frequency	Allele Source	Allele Name	Gene ID	Original Coverage
Placenta	chr7	55249063	G	A	Heterozygous	43.2	Novel	---	EGFR	95		Colour Key
Placenta	chr4	1807894	G	A	Homozygous	100	Novel	---	FGFR3	344		All
Placenta	chr4	55141055	A	G	Homozygous	100	Novel	---	PDGFRA	460		Both Cancers Chemo Samples
Placenta	chr10	43613843	G	T	Homozygous	100	Novel	---	RET	878		Placenta and Chemo Resistant
Placenta	chr9	133747535	A	G	Heterozygous	19.4	Novel	---	ABL1	32		Unique to sample
Placenta	chr5	112173899	C	T	Heterozygous	59.9	Novel	---	APC	2191
Placenta	chr4	1806188	A	C	Heterozygous	31.7	Novel	---	FGFR3	93
Placenta	chr4	55152040	C	T	Heterozygous	98	Hotspot	COSM22413	PDGFRA	739
Placenta	chr17	37881453	G	C	Heterozygous	15.9	Novel	---	ERBB2	150
Chemo Sensitive	chr9	139399409	CAC	-	Heterozygous	1.8	Hotspot	COSM13047	NOTCH1	920
Chemo Sensitive	chr7	55249063	G	A	Homozygous	100	Novel	---	EGFR	651
Chemo Sensitive	chr4	1807894	G	A	Homozygous	100	Novel	---	FGFR3	971
Chemo Sensitive	chr4	55141055	A	G	Homozygous	100	Novel	---	PDGFRA	1632
Chemo Sensitive	chr10	43613843	G	T	Homozygous	100	Novel	---	RET	2233
Chemo Sensitive	chr7	116340262	A	G	Heterozygous	32.3	Hotspot	COSM710	MET	1217
Chemo Sensitive	chr7	116339672	C	T	Heterozygous	33.9	Novel	---	MET	4814
Chemo Sensitive	chr5	112175770	G	A	Heterozygous	50.2	Novel	---	APC	4481
Chemo Sensitive	chr2	29443733	A	T	Heterozygous	11.6	Novel	---	ALK	501
Chemo Sensitive	chr13	28608354	T	C	Heterozygous	5	Novel	---	FLT3	122
Chemo Sensitive	chr13	28608226	T	A	Heterozygous	25.3	Novel	---	FLT3	428
Chemo Sensitive	chr10	123279717	A	G	Heterozygous	88.9	Novel	---	FGFR2	127
Chemo Resistant	chr7	55249063	G	A	Homozygous	100	Novel	---	EGFR	235
Chemo Resistant	chr4	1807894	G	A	Homozygous	100	Novel	---	FGFR3	305
Chemo Resistant	chr4	55141055	A	G	Homozygous	100	Novel	---	PDGFRA	653
Chemo Resistant	chr10	43613843	G	T	Homozygous	100	Novel	---	RET	1013
Chemo Resistant	chr7	116340262	A	G	Heterozygous	29.1	Hotspot	COSM710	MET	546
Chemo Resistant	chr7	116339672	C	T	Heterozygous	32	Novel	---	MET	2061
Chemo Resistant	chr5	112175770	G	A	Heterozygous	40.3	Novel	---	APC	2040
Chemo Resistant	chr9	133747535	A	G	Heterozygous	16.2	Novel	---	ABL1	99
