# Supplementary material for: ATR and CDK4/6 inhibition target the growth of methotrexate-resistant choriocarcinoma
Source: Oncogene. 2022 Mar 18;41(18):2540–54. doi: 10.1038/s41388-022-02251-8 (PMC9054653; doi:10.1038/s41388-022-02251-8)
Supplement: Supplementary file 6 — SILAC based total proteomics MS-MS data [file 41388_2022_2251_MOESM6_ESM.xlsx]

## Sheet: Summary- Normalised & Log2
Protein IDs	Protein names	Gene names	Fasta headers		Ratio M/L M1-M10	Normalised Ratio M/L M1-M10	Log2 Normalised Ratio M/L M1-M10	Ratio H/L M1-M10	Normalised Ratio H/L M1-M10	Log2 Normalised Ratio H/L M1-M10	Ratio H/M M1-M10	Normalised Ratio H/M M1-M10	Log2 Normalised Ratio H/M M1-M10	Peptides M1-M10	Mol. weight [kDa]	Sequence lengths	Slice average	Slice 1	Slice 2	Slice 3	Slice 4	Slice 5	Slice 6	Slice 7	Slice 8	Slice 9	Slice 10	Experiment M1-M10	PEP	Sequence coverage M1-M10 [%]	Intensity M1-M10	Intensity L M1-M10	Intensity M M1-M10	Intensity H M1-M10				id	Peptide IDs	Peptide is razor	Mod. peptide IDs	Evidence IDs	MS/MS IDs	Best MS/MS	Oxidation (M) site IDs	Oxidation (M) site positions
P00338	L-lactate dehydrogenase A chain	LDHA	>sp|P00338|LDHA_HUMAN L-lactate dehydrogenase A chain OS=Homo sapiens GN=LDHA PE=1 SV=2	-	42.555	40.2526	5.33101	9.0053	9.28142	3.21435	0.21686	0.235837	-2.08414	13	36.688	332;305;157;144;114;94;89;72;46;45;45;42	9.93									1	14	15	3.3835e-82	49.4	336680000	5975900	275650000	55055000				1880	3855;4434;4976;7854;9067;9920;10871;17655;21921;22455;25608;27602;28911	True;True;True;True;True;True;True;True;True;True;True;False;True	4128;4764;5338;8412;9722;10624;11638;18870;24075;24076;24654;28034;30166;31577	6832;6833;6834;7942;8928;13743;15820;17387;19109;31040;39167;39168;40047;45656;49441;51852	11171;11172;11173;13006;14574;22495;26025;28603;28604;31458;31459;51671;64890;64891;66576;75787;82233;86221	11172;13006;14574;22495;26025;28603;31458;51671;64890;66576;75787;82233;86221	1272;1273;1274	62;63;264
B7ZLE5		FN1	>tr|B7ZLE5|B7ZLE5_HUMAN FN1 protein OS=Homo sapiens GN=FN1 PE=2 SV=1	-	34.924	33.0344	5.0459	0.76041	0.783726	-0.351579	0.018874	0.0205256	-5.60643	68	246.7	2240;1103;894;749;354;337;306;268;241;211;163;137;120	3.5	1	1	1	1	1	1					6	0	45.6	24335000	714220	22799000	821570				1113	2122;2918;2919;2939;2952;3200;4076;5227;5558;5954;6862;6925;7241;7924;8433;8444;8778;8910;9139;9242;9779;10006;11422;11511;12046;13043;13321;13507;15566;19401;19787;19878;20193;20298;20367;20399;20415;20638;20698;21964;22251;24303;24379;24488;24751;25055;25122;25219;25273;25524;25890;26557;26560;26993;27214;27226;27354;28383;28828;28892;28983;29171;29318;29438;29501;29756;30254;30336	False;False;False;False;False;False;False;False;False;False;False;False;False;False;False;False;True;False;False;False;False;False;False;False;False;False;False;False;False;False;False;False;False;False;False;False;False;False;False;False;False;False;False;False;False;False;False;False;False;False;False;False;False;False;False;False;False;False;False;False;False;False;False;False;False;False;Fals…	2289;3131;3132;3155;3169;3431;4362;5603;5951;6371;6372;7348;7414;7757;8486;9037;9038;9050;9415;9559;9797;9908;10479;10725;12228;12324;12885;13961;14273;14470;16643;21043;21462;21564;21899;22006;22076;22110;22127;22391;22462;22463;24130;24430;26647;26727;26840;27120;27440;27441;27518;27625;27681;27947;28344;29051;29054;29516;29753;29765;29901;31021;31489;31556;31557;31657;31859;32013;32140;32209;3…	3737;5112;5113;5114;5115;5116;5117;5155;5178;5671;5672;5673;5674;5675;7255;7256;7257;7258;7259;9363;9364;9365;9924;9925;9926;9927;9928;9929;9930;9931;9932;10557;10558;10559;10560;10561;10562;10563;10564;10565;10566;10567;10568;10569;10570;10571;10572;12087;12088;12089;12183;12711;12712;13850;13851;13852;13853;13854;13855;13856;13857;14734;14735;14736;14755;14756;14757;14758;14759;15292;15293;1529…	6135;8346;8347;8348;8349;8350;8351;8405;8441;9241;9242;9243;9244;9245;11892;11893;11894;11895;11896;15320;15321;15322;16287;16288;16289;16290;16291;16292;16293;16294;16295;16296;17330;17331;17332;17333;17334;17335;17336;17337;17338;17339;17340;17341;17342;17343;17344;17345;17346;19759;19760;19761;19909;20772;20773;20774;22699;22700;22701;22702;22703;22704;22705;22706;24174;24175;24176;24210;24211…	6135;8347;8351;8405;8441;9242;11892;15321;16287;17334;19760;19909;20774;22703;24176;24212;25097;25496;26186;26542;28219;28814;33118;33351;34907;37881;38923;39511;45608;57347;58532;58798;59659;59891;60037;60110;60141;60865;61010;64996;65932;72001;72232;72530;73225;74089;74320;74610;74748;75568;76703;78617;78624;80164;81008;81042;81421;84652;85933;86172;86453;87027;87404;87708;87870;88629;90105;902…	712;713;714;715;716	36;926;1283;1548;1693
P08670	Vimentin	VIM	>sp|P08670|VIME_HUMAN Vimentin OS=Homo sapiens GN=VIM PE=1 SV=4	-	30.099	28.4705	4.8314	0.98539	1.0156	0.0223383	0.046745	0.0508355	-4.29802	41	53.651	466;431;466;407;228;173;470;470;470;470;470;470;470;470;470;470;200;432;415;407;246;191;543;543;499;443;386;351;332;207;128;74	8.78					2	2	2	64	75	41	186	0	81.3	8720800000	159910000	8369600000	191250000				1944	3559;4227;5382;6053;6444;7013;7324;7368;7420;7953;10557;12515;13113;13998;14006;14334;15374;15591;16042;16294;16880;16881;16910;17976;18181;19389;20750;20852;21640;21838;21900;22349;23699;24759;25786;26571;26572;27117;27178;27179;27202	True;True;True;True;True;True;True;True;True;False;True;True;True;True;False;True;True;True;False;True;True;True;True;True;True;True;True;True;True;True;True;True;True;True;True;True;True;True;True;True;True	3813;4533;4534;5765;6478;6479;6896;6897;7508;7845;7893;7946;8516;11306;13379;14036;14981;14989;15342;16440;16441;16668;17151;17411;18040;18041;18042;18043;18074;18075;19213;19214;19525;19526;21029;22532;22533;22663;23702;23703;23963;23964;24048;24049;24540;25982;27130;28234;29065;29066;29649;29715;29716;29740	6259;6260;6261;6262;6263;6264;7567;7568;7569;7570;7571;7572;9630;9631;9632;9633;9634;10732;10733;10734;11396;11397;11398;11399;11400;11401;11402;11403;11404;11405;12334;12335;12336;12337;12837;12838;12839;12914;12915;12916;12917;12918;13016;13017;13018;13907;13908;13909;13910;13911;13912;13913;13914;18538;18539;18540;22002;22003;22004;22005;22006;22007;23037;23038;23039;23040;23041;23042;23043;23…	10232;10233;10234;10235;10236;10237;12419;12420;12421;12422;12423;12424;15780;15781;15782;15783;15784;15785;17625;17626;17627;18703;18704;18705;18706;18707;18708;18709;18710;18711;18712;20164;20165;20166;20167;20987;20988;20989;21104;21105;21106;21107;21108;21109;21110;21281;21282;21283;22773;22774;22775;22776;22777;22778;22779;22780;22781;22782;22783;22784;22785;30486;30487;30488;30489;30490;304…	10232;12420;15782;17626;18705;20166;20987;21104;21282;22773;30487;36331;38100;40985;41013;42151;45079;45670;47079;47813;49520;49528;49600;52553;53442;57296;61171;61479;63943;64565;64804;66262;70208;73251;76405;78649;78650;80618;80860;80863;80971	1378;1379;1380;1381;1382;1383;1384;1385	14;154;183;193;347;372;376;391
P29966	Myristoylated alanine-rich C-kinase substrate	MARCKS	>sp|P29966|MARCS_HUMAN Myristoylated alanine-rich C-kinase substrate OS=Homo sapiens GN=MARCKS PE=1 SV=4	-	21.098	19.9565	4.31879	1.1063	1.14022	0.189314	0.07045	0.0766148	-3.70623	10	31.554	332;157;47	7.47							10	6	1		17	2.5113e-99	66.9	109100000	3352100	99477000	6268200				2111	97;565;3239;5084;5175;5494;8963;9079;20403;28249	True;True;True;True;True;True;True;True;True;True	100;602;3472;5450;5550;5882;9614;9735;22114;30882	151;152;949;950;5749;9119;9120;9121;9285;9825;15609;15610;15839;15840;36187;36188;50650	253;254;1589;1590;9363;14885;14886;14887;15174;16129;25662;25663;26058;26059;60116;60117;60118;84258	253;1589;9363;14886;15174;16129;25662;26058;60116;84258
D3DTX7		COL1A1	>tr|D3DTX7|D3DTX7_HUMAN Collagen, type I, alpha 1, isoform CRA_a OS=Homo sapiens GN=COL1A1 PE=4 SV=1	-	14.803	14.0021	3.80757	1.4474	1.49178	0.577035	0.10216	0.1111	-3.17007	34	84.739	885;243;114	3.33	1	1		3	1						6	0	57.1	59846000	530130	48659000	10657000				1280	390;1556;3472;3531;4479;5669;8631;8648;8816;8817;8874;8905;9088;9103;9109;9110;9111;9112;9263;9877;9878;10039;10136;10328;10415;10711;19841;19842;20256;23037;23052;23660;25230;27439	False;False;False;False;False;False;False;False;False;False;False;False;False;False;False;True;False;False;False;False;False;False;False;False;False;False;False;False;False;True;False;False;False;False	410;1662;3719;3779;4812;6065;9253;9271;9454;9455;9456;9517;9554;9744;9760;9767;9768;9769;9770;9930;10580;10581;10759;10862;10863;11069;11160;11474;21521;21522;21523;21962;25277;25293;25941;27636;29991	617;2690;2691;2692;6112;6113;6114;6115;6116;6117;6211;8024;8025;8026;8027;10107;10108;10109;10110;15050;15076;15356;15357;15358;15452;15514;15850;15871;15872;15873;15874;15875;15884;15885;15886;15887;15888;15889;15890;15891;16176;17308;17309;17586;17587;17588;17589;17759;17760;17761;17762;18135;18136;18137;18138;18298;18299;18830;18831;18832;35273;35274;35275;35276;35966;41056;41080;41081;42171;4…	1031;4451;4452;4453;4454;9978;9979;9980;9981;9982;9983;10139;13152;13153;13154;13155;13156;16589;16590;16591;16592;16593;24714;24753;25199;25200;25201;25363;25487;26074;26075;26109;26110;26111;26112;26113;26125;26126;26127;26128;26129;26130;26131;26132;26604;28498;28499;28500;28905;28906;28907;28908;28909;29192;29193;29194;29195;29835;29836;29837;29838;29839;30096;30097;30988;30989;30990;58693;58…	1031;4451;9980;10139;13154;16592;24714;24753;25199;25201;25363;25487;26074;26113;26125;26128;26131;26132;26604;28498;28500;28905;29195;29836;30097;30988;58694;58696;59792;68208;68255;70089;74637;81684	840;841;842	150;421;798
Q01995	Transgelin	TAGLN	>sp|Q01995|TAGL_HUMAN Transgelin OS=Homo sapiens GN=TAGLN PE=1 SV=4	-	13.751	13.007	3.70122	1.5915	1.6403	0.713959	0.12609	0.137124	-2.86645	12	22.611	201;201;201;184;151;112;91	9.44	1									15	16	6.2262e-78	61.7	146690000	7894500	122080000	16715000				2412	93;5647;8766;8901;11452;15416;17707;21383;24966;25655;28360;29643	True;True;True;True;True;True;True;True;True;True;True;True	96;6042;9402;9403;9549;12261;16484;18926;23376;23377;27347;28082;28083;30995;32358	145;10078;10079;15270;15271;15508;20174;27080;31132;38118;38119;44527;45727;45728;50845;53095	243;16544;16545;25060;25061;25062;25473;33190;45225;51818;63232;63233;63234;73848;75895;75896;75897;84595;88300	243;16545;25062;25473;33190;45225;51818;63234;73848;75896;84595;88300	2115;2116	131;190
P04792	Heat shock protein beta-1	HSPB1	>sp|P04792|HSPB1_HUMAN Heat shock protein beta-1 OS=Homo sapiens GN=HSPB1 PE=1 SV=2	-	12.059	11.4065	3.51179	1.5338	1.58083	0.660682	0.11063	0.120311	-3.05516	9	22.782	205;170;186;37	10										11	11	4.1962e-28	60.5	161340000	19709000	129640000	11990000				1901	2131;14405;15212;16667;20357;20688;21349;28730;30428	True;True;True;True;True;True;True;True;True	2298;15414;15415;16273;17820;22066;22452;23327;31386;33188	3752;25306;25307;26732;29305;36120;36121;36726;38042;51492;54442	6160;42363;42364;44615;48858;60017;60018;60989;63114;85615;90531;90532	6160;42364;44615;48858;60018;60989;63114;85615;90532	1304	169
P02751	Fibronectin	FN1	>sp|P02751|FINC_HUMAN Fibronectin OS=Homo sapiens GN=FN1 PE=1 SV=4	-	11.466	10.8456	3.43904	0.99443	1.02492	0.0355133	0.085951	0.0934722	-3.41932	71	262.62	2386;2211;1103;787;644;613;588;524;523;379;342	2.71	49	68	98	40	16	3	1				275	0	45.1	920140000	51738000	822160000	46244000				1892	2122;2918;2919;2939;2952;3200;4076;5227;5558;5954;6862;6925;7241;7924;8433;8444;8779;8910;9139;9242;9666;9779;10006;11422;11511;11652;12046;13043;13321;13507;15566;19401;19787;19878;20193;20298;20367;20399;20415;20638;20698;21964;22251;24303;24379;24488;24751;24938;25055;25122;25219;25273;25524;25890;26557;26560;26993;27214;27226;27354;28383;28828;28892;28983;29171;29318;29438;29501;29756;30254;3…	True;True;True;True;True;True;True;True;True;True;True;True;True;True;True;True;True;True;True;True;True;True;True;True;True;True;True;True;True;True;True;True;True;True;True;True;True;True;True;True;True;True;True;True;True;True;True;True;True;True;True;True;True;True;True;True;True;True;True;True;True;True;True;True;True;True;True;True;True;True;True	2289;3131;3132;3155;3169;3431;4362;5603;5951;6371;6372;7348;7414;7757;8486;9037;9038;9050;9416;9559;9797;9908;10363;10479;10725;12228;12324;12477;12885;13961;14273;14470;16643;21043;21462;21564;21899;22006;22076;22110;22127;22391;22462;22463;24130;24430;26647;26727;26840;27120;27316;27440;27441;27518;27625;27681;27947;28344;29051;29054;29516;29753;29765;29901;31021;31489;31556;31557;31657;31859;3…	3737;5112;5113;5114;5115;5116;5117;5155;5178;5671;5672;5673;5674;5675;7255;7256;7257;7258;7259;9363;9364;9365;9924;9925;9926;9927;9928;9929;9930;9931;9932;10557;10558;10559;10560;10561;10562;10563;10564;10565;10566;10567;10568;10569;10570;10571;10572;12087;12088;12089;12183;12711;12712;13850;13851;13852;13853;13854;13855;13856;13857;14734;14735;14736;14755;14756;14757;14758;14759;15298;15522;1552…	6135;8346;8347;8348;8349;8350;8351;8405;8441;9241;9242;9243;9244;9245;11892;11893;11894;11895;11896;15320;15321;15322;16287;16288;16289;16290;16291;16292;16293;16294;16295;16296;17330;17331;17332;17333;17334;17335;17336;17337;17338;17339;17340;17341;17342;17343;17344;17345;17346;19759;19760;19761;19909;20772;20773;20774;22699;22700;22701;22702;22703;22704;22705;22706;24174;24175;24176;24210;24211…	6135;8347;8351;8405;8441;9242;11892;15321;16287;17334;19760;19909;20774;22703;24176;24212;25101;25496;26186;26542;27902;28219;28814;33118;33351;33788;34907;37881;38923;39511;45608;57347;58532;58798;59659;59891;60037;60110;60141;60865;61010;64996;65932;72001;72232;72530;73225;73764;74089;74320;74610;74748;75568;76703;78617;78624;80164;81008;81042;81421;84652;85933;86172;86453;87027;87404;87708;878…	712;713;714;715;716	36;926;1283;1548;1783
F6IQL9	HLA class I histocompatibility antigen, Cw-7 alpha chain	HLA-C	>tr|F6IQL9|F6IQL9_HUMAN MHC class I antigen (Fragment) OS=Homo sapiens GN=HLA-C PE=3 SV=1	-	11.249	10.6404	3.41148	1.077	1.11002	0.15059	0.09574	0.104118	-3.26371	6	40.444	365;402;372;366;366;366;366;366;366;366;366;366;366;366;366;366;366;366;366;366;366;366;366;366;366;365;365;365;365;365;365;365;365;365;365;365;350;349;349;349;349;349;349;349;349;349;349;349;349;349;349;349;349;349;349;349;349;349;349;347;343;340;340;338;318;298;298;298;298;298;298;298;298;298;275;273;273;273;273;273;273;273;273;273;273;273;273;273;273;273;273;273;273;273;273;273;273;273;273;273…	9									2		2	2.4753e-112	20.8	9382300	556580	8217600	608120				1456	3476;3477;7521;7882;25389;29307	False;False;False;False;True;False	3723;3724;8056;8440;27806;32001	6123;6124;6125;13200;13780;13781;45295;45296;52546;52547	9990;9991;9992;21607;22552;22553;22554;22555;75136;75137;87376;87377;87378	9990;9991;21607;22554;75137;87378
B2R6T7	Ribose-phosphate pyrophosphokinase	PRPS1	>tr|B2R6T7|B2R6T7_HUMAN cDNA, FLJ93105, highly similar to Homo sapiens phosphoribosyl pyrophosphate synthetase 1 (PRPS1), mRNA OS=Homo sapiens PE=2 SV=1	-	10.932	10.3405	3.37024	1.6583	1.70915	0.773277	0.13297	0.144606	-2.7898	5	34.69	318;318;318;318;318;318;251;218;168;114;40;200;173;147	10										5	5	1.7219e-24	17.3	19468000	1522200	13258000	4687600				454	12000;15460;16615;18659;29247	True;True;True;True;True	12839;16533;17764;20221;31939	21102;27155;29210;33154;52447	34801;45358;48691;55219;87222	34801;45358;48691;55219;87222
Q14315	Filamin-C	FLNC	>sp|Q14315|FLNC_HUMAN Filamin-C OS=Homo sapiens GN=FLNC PE=1 SV=3	-	10.807	10.2223	3.35365	1.0746	1.10755	0.147371	0.097997	0.106572	-3.23009	122	291.02	2725;1342;306;160;52	2.93		146	97	63	23	3	1				333	0	58.4	788180000	46704000	696320000	45152000				2525	622;638;826;827;966;1057;1287;1318;1959;1991;2290;2291;2485;2833;2906;2973;3049;3053;3054;3356;3565;3568;3576;3581;3858;3859;4098;4216;4217;4582;4718;4719;5081;5082;5261;6041;7143;7243;8096;8109;8530;8677;8686;8688;8958;9062;9379;9856;10089;10246;10456;10516;10607;11099;11407;11471;11477;11796;12629;12806;12946;12984;13229;13888;14905;15113;15115;15528;15642;16141;17208;17548;17754;17844;18418;18…	True;True;True;True;True;True;False;True;True;True;True;True;True;True;True;True;True;True;True;True;True;True;True;True;False;False;True;True;True;True;True;True;False;True;True;True;True;True;True;True;True;True;True;False;True;True;True;True;True;False;True;True;True;True;True;True;True;False;True;True;True;False;True;False;True;True;True;True;False;False;True;True;False;True;True;True;False;T…	661;678;884;885;1034;1129;1130;1131;1132;1378;1413;2115;2149;2468;2469;2670;3039;3119;3192;3270;3274;3275;3593;3819;3822;3830;3835;4131;4132;4385;4521;4522;4523;4920;5063;5064;5447;5448;5639;6465;7649;7759;8676;8690;9146;9300;9311;9313;9608;9717;10056;10559;10810;10982;11201;11264;11356;11879;12211;12281;12282;12288;12626;13498;13711;13712;13860;13900;14174;14869;15946;16164;16166;16604;16723;172…	1060;1061;1062;1090;1091;1092;1411;1412;1413;1414;1415;1416;1656;1657;1830;1831;1832;1833;1834;1835;2227;2275;3434;3435;3436;3437;3438;3495;3496;4027;4028;4029;4030;4031;4032;4033;4034;4370;4371;4981;4982;4983;5095;5096;5217;5363;5364;5365;5382;5383;5384;5385;5386;5387;5388;5389;5916;5917;5918;5919;5920;6273;6274;6275;6279;6280;6291;6292;6293;6294;6295;6305;6843;6844;6845;6846;6847;6848;6849;6850…	1771;1772;1773;1824;1825;1826;2356;2357;2358;2359;2360;2361;2762;2763;3024;3025;3026;3027;3028;3029;3030;3702;3783;5657;5658;5659;5660;5661;5743;5744;6611;6612;6613;6614;6615;6616;6617;6618;7182;7183;8145;8146;8147;8148;8324;8325;8326;8495;8709;8710;8711;8749;8750;8751;8752;8753;8754;8755;8756;9650;9651;9652;9653;9654;10253;10254;10255;10262;10263;10275;10276;10277;10278;10279;10293;11183;11184;1…	1772;1824;2356;2359;2762;3026;3702;3783;5657;5744;6612;6615;7183;8145;8324;8495;8711;8751;8754;9652;10253;10262;10277;10293;11185;11191;11939;12385;12390;13387;13818;13819;14873;14879;15431;17594;20538;20778;23201;23243;24447;24821;24867;24874;25653;26011;26992;28452;29048;29545;30173;30367;30622;32092;33068;33233;33242;34237;36635;37197;37620;37710;38629;40677;43706;44294;44299;45516;45822;47371…	2329;2330;2331;2332;2333;2334;2335;2336;2337;2338;2339;2340;2341;2342;2343	1;2;21;370;444;940;1606;1873;2167;2250;2283;2566;2667;2668;2669
P08123	Collagen alpha-2(I) chain	COL1A2	>sp|P08123|CO1A2_HUMAN Collagen alpha-2(I) chain OS=Homo sapiens GN=COL1A2 PE=1 SV=7	-	10.747	10.1655	3.34561	1.5075	1.55372	0.63573	0.12062	0.131175	-2.93044	33	129.31	1366;218;204;162;288;38	3.88	3			34	2	1					40	3.7489e-243	39.3	77673000	2805800	68924000	5942700				1935	2689;3473;4940;5774;6436;8464;8738;8740;8759;8855;8966;9047;9049;9072;9082;9113;9127;9829;10040;10131;10132;10178;10179;10650;10744;10855;19781;20276;23596;25247;25260;25299;27336	True;True;True;True;True;True;True;True;True;True;True;True;True;True;True;True;True;True;True;True;True;True;True;True;True;True;True;True;True;True;True;True;True	2884;3720;5301;6179;6883;9073;9369;9371;9391;9497;9618;9701;9703;9728;9738;9771;9785;10531;10760;10857;10858;10905;10906;11404;11405;11508;11622;21456;21983;25874;27653;27666;27707;29883	4737;6118;8860;10270;11377;14786;15230;15232;15257;15423;15615;15616;15617;15791;15792;15794;15828;15843;15892;15893;15894;15915;17217;17590;17754;17755;17831;17832;18716;18717;18889;19082;35170;35997;42073;42074;45035;45050;45103;48941	7783;9984;14460;16875;18667;24256;25001;25003;25043;25316;25668;25669;25670;25983;25984;25988;26034;26065;26133;26134;26135;26162;28347;28910;29187;29188;29333;29334;29335;29336;30785;30786;31089;31397;58517;59832;69921;69922;74692;74717;74807;81381	7783;9984;14460;16875;18667;24256;25001;25003;25043;25316;25669;25983;25988;26034;26065;26134;26162;28347;28910;29187;29188;29334;29336;30786;31089;31397;58517;59832;69922;74692;74717;74807;81381	1366;1367;1368	93;96;785
D6R956	Ubiquitin carboxyl-terminal hydrolase isozyme L1	UCHL1	>tr|D6R956|D6R956_HUMAN Ubiquitin carboxyl-terminal hydrolase isozyme L1 OS=Homo sapiens GN=UCHL1 PE=2 SV=1	-	10.671	10.0936	3.33538	1.9618	2.02195	1.01575	0.18384	0.199927	-2.32245	5	26.839	241;223;142;223;207;156	10										6	6	6.67e-14	31.1	57292000	2396400	45255000	9640600				119	15409;18474;18885;20907;21769	True;True;True;True;True	16477;19963;19964;20484;22737;23870	27069;32778;32779;33549;37168;38835	45209;54578;54579;55888;61683;64342	45209;54579;55888;61683;64342	60	179
P02452	Collagen alpha-1(I) chain	COL1A1	>sp|P02452|CO1A1_HUMAN Collagen alpha-1(I) chain OS=Homo sapiens GN=COL1A1 PE=1 SV=5	-	9.3744	8.8672	3.14848	1.142	1.17702	0.235134	0.13222	0.14379	-2.79796	52	138.94	1464;1091;1069;154;33;27	3.64	10	5	10	67	9	2					103	0	56.4	434140000	13240000	379670000	41231000				1889	390;1556;3472;3514;3531;4479;5669;8631;8648;8732;8816;8817;8874;8905;8970;9087;9088;9089;9090;9091;9103;9109;9111;9112;9263;9826;9828;9877;9878;9879;9967;10008;10038;10039;10136;10180;10217;10328;10348;10415;10711;19841;19842;20256;20277;23052;23660;24407;25230;25298;27439;27798	True;True;True;True;True;True;True;True;True;True;True;True;True;True;True;True;True;True;True;True;True;True;True;True;True;True;True;True;True;True;True;True;True;True;True;True;True;True;True;True;True;True;True;True;True;True;True;True;True;True;True;True	410;1662;3719;3762;3779;4812;6065;9253;9271;9363;9454;9455;9456;9517;9554;9622;9743;9744;9745;9746;9747;9760;9767;9769;9770;9930;10527;10528;10530;10580;10581;10582;10685;10727;10758;10759;10862;10863;10907;10948;10949;11069;11090;11160;11474;21521;21522;21523;21962;21984;25293;25941;26755;27636;27706;29991;30387	617;2690;2691;2692;6112;6113;6114;6115;6116;6117;6188;6211;8024;8025;8026;8027;10107;10108;10109;10110;15050;15076;15220;15356;15357;15358;15452;15514;15621;15849;15850;15851;15852;15853;15854;15871;15872;15873;15874;15875;15884;15890;15891;16176;17212;17213;17214;17216;17308;17309;17310;17311;17312;17313;17314;17315;17464;17520;17585;17586;17587;17588;17589;17759;17760;17761;17762;17833;17834;17…	1031;4451;4452;4453;4454;9978;9979;9980;9981;9982;9983;10104;10139;13152;13153;13154;13155;13156;16589;16590;16591;16592;16593;24714;24753;24987;25199;25200;25201;25363;25487;25674;26072;26073;26074;26075;26076;26077;26078;26079;26109;26110;26111;26112;26113;26125;26131;26132;26604;28341;28342;28343;28346;28498;28499;28500;28501;28502;28503;28504;28505;28506;28720;28816;28904;28905;28906;28907;28…	1031;4451;9980;10104;10139;13154;16592;24714;24753;24987;25199;25201;25363;25487;25674;26072;26074;26076;26077;26079;26113;26125;26131;26132;26604;28341;28346;28498;28500;28504;28720;28816;28904;28905;29195;29341;29480;29836;29879;30097;30988;58694;58696;59792;59833;68255;70089;72312;74637;74806;81684;83002	840;841;842;1279;1280;1281	217;301;580;729;1000;1377
P16070	CD44 antigen	CD44	>sp|P16070|CD44_HUMAN CD44 antigen OS=Homo sapiens GN=CD44 PE=1 SV=3	-	9.1084	8.61559	3.10695	0.64799	0.667859	-0.582385	0.080743	0.0878085	-3.5095	6	81.537	742;714;361;329;206;287;270;82;294;249;240;232;230;181;80;78;45;44	6.19				1	4	9	5	1	1		21	1.4482e-28	9.2	112030000	4206600	104250000	3571900				181	6900;7396;17659;19400;24055;29818	True;True;True;True;True;True	7388;7921;18874;21041;21042;26384;32538	12135;12136;12137;12963;12964;12965;12966;31049;31050;31051;34456;34457;34458;34459;42950;53410;53411;53412;53413;53414;53415	19836;19837;19838;21184;21185;21186;21187;51687;51688;51689;57339;57340;57341;57342;71305;88777;88778;88779;88780;88781;88782	19836;21186;51687;57342;71305;88780	89	738
B3KSS6	Calcium/calmodulin-dependent 3,5-cyclic nucleotide phosphodiesterase 1C	PDE1C	>tr|B3KSS6|B3KSS6_HUMAN cDNA FLJ36861 fis, clone ASTRO2015328, highly similar to Calcium/calmodulin-dependent 3,5-cyclicnucleotide phosphodiesterase 1C (EC 3.1.4.17) OS=Homo sapiens PE=2 SV=1	-	9.1076	8.61483	3.10682	1.5597	1.60752	0.68484	0.21956	0.238773	-2.06629	7	80.729	709;709;634;591;549;535;501;91	7							7				7	2.4476e-21	11.3	4908800	438660	3915700	554400				653	4910;7845;16288;22682;24225;24589;29519	True;True;True;True;True;True;True	5270;8403;17405;24894;26568;26946;32227	8805;13733;28635;40441;43273;43895;52876	14380;22482;47763;67185;67186;71793;72802;87913	14380;22482;47763;67185;71793;72802;87913
Q9Y4K0	Lysyl oxidase homolog 2	LOXL2	>sp|Q9Y4K0|LOXL2_HUMAN Lysyl oxidase homolog 2 OS=Homo sapiens GN=LOXL2 PE=1 SV=1	-	8.9872	8.50095	3.08762	1.0967	1.13033	0.176741	0.19034	0.206996	-2.27233	4	86.724	774;318;258;218;207	6						5					5	1.5646e-14	9.6	5699300	468140	4732400	498700				3276	7513;8092;11396;21238	True;True;True;True	8048;8672;12200;23183	13188;13189;14157;20051;37822	21585;21586;23191;33008;62782	21586;23191;33008;62782
Q16643	Drebrin	DBN1	>sp|Q16643|DREB_HUMAN Drebrin OS=Homo sapiens GN=DBN1 PE=1 SV=4	-	8.8557	8.37656	3.06636	1.0946	1.12816	0.173975	0.12439	0.135275	-2.88603	23	71.428	649;599;317;381;381;391;124;93	6.3					8	33	7	2	3	1	54	2.3829e-207	47	425850000	24219000	373710000	27921000				2593	50;1084;1381;3259;4587;5284;5545;5797;6666;6750;14225;14255;14444;17106;17988;20287;21626;21627;22890;23981;26639;28222;30484	True;True;True;True;True;True;True;True;True;True;True;True;True;True;True;True;True;True;True;True;True;True;True	52;53;1159;1479;3493;4925;5663;5938;6204;7137;7231;15227;15259;15454;18287;19234;19235;21995;23686;23687;25119;26307;29136;30851;33245	79;80;81;1884;1885;2371;5772;8169;8170;9462;9896;9897;9898;9899;10306;11769;11919;25009;25060;25061;25369;25370;25371;30133;30134;30135;31639;31640;36015;36016;38542;38543;38544;40820;40821;40822;40823;40824;42828;42829;47469;47470;47471;47472;47473;50592;54531;54532;54533;54534;54535;54536;54537;54538	136;137;138;139;140;3124;3125;3943;3944;9401;13394;13395;15493;16239;16240;16241;16242;16941;19245;19470;41816;41904;41905;42471;42472;42473;50206;50207;50208;50209;50210;52602;52603;59857;59858;63900;63901;63902;63903;67813;67814;67815;67816;67817;67818;67819;67820;67821;71090;71091;71092;78808;78809;78810;78811;78812;78813;78814;78815;84168;90691;90692;90693;90694;90695;90696;90697;90698	139;3125;3943;9401;13395;15493;16240;16941;19245;19470;41816;41904;42473;50207;52602;59857;63901;63903;67818;71091;78811;84168;90692	2441	401
E9PNQ8	Thy-1 membrane glycoprotein	THY1	>tr|E9PNQ8|E9PNQ8_HUMAN Thy-1 membrane glycoprotein (Fragment) OS=Homo sapiens GN=THY1 PE=2 SV=1	-	8.4865	8.02734	3.00492	0.38293	0.394671	-1.34128	0.045121	0.0490694	-4.34903	2	18.164	165;161;161;153;145;144	10										2	2	3.5114e-06	15.2	20488000	1218900	18482000	787050				390	11458;28157	True;True	12268;30769	20183;50487	33205;84006	33205;84006
Q71U36	Tubulin alpha-1A chain	TUBA1A	>sp|Q71U36|TBA1A_HUMAN Tubulin alpha-1A chain OS=Homo sapiens GN=TUBA1A PE=1 SV=1	-	8.4457	7.98874	2.99797	0.39285	0.404896	-1.30438	0.046515	0.0505854	-4.30514	21	50.135	451;450;450;385;450;328;219	9									3		3	0	57.4	9193800	2027000	4868400	2298400				2783	891;2608;2668;2869;4833;5264;5333;5920;7486;7505;9500;12157;14799;15700;19272;20494;21229;22214;25431;25468;27397	False;False;False;False;False;False;False;False;False;False;False;False;False;True;False;False;False;False;False;True;False	953;954;2799;2862;3077;3078;5190;5642;5715;5716;6335;8018;8038;8039;10184;13003;15834;16785;20899;22208;23172;23173;24391;27850;27890;29947	1519;1520;1521;1522;1523;1524;1525;1526;1527;1528;1529;4578;4579;4696;4697;4698;4699;4700;4701;4702;4703;4704;4705;5038;5039;5040;8672;8673;8674;9428;9429;9430;9431;9537;9538;9539;9540;10508;10509;10510;10511;10512;13139;13140;13141;13142;13143;13144;13145;13146;13147;13173;13174;13175;16643;21355;21356;21357;25982;27529;27530;34213;34214;34215;34216;34217;34218;34219;34220;36322;36323;37802;3780…	2530;2531;2532;2533;2534;2535;2536;2537;2538;2539;2540;2541;2542;2543;2544;2545;2546;2547;2548;2549;7524;7525;7526;7527;7528;7529;7720;7721;7722;7723;7724;7725;7726;7727;7728;7729;7730;7731;7732;7733;7734;7735;7736;7737;7738;7739;8228;8229;8230;8231;14165;14166;14167;14168;14169;15436;15437;15438;15439;15440;15441;15620;15621;15622;15623;15624;17257;17258;17259;17260;17261;17262;17263;17264;17265…	2542;7525;7735;8229;14166;15439;15622;17265;21499;21559;27374;35224;43458;45964;56947;60328;62764;65805;75240;75361;81582	446;447;448	302;413;425
Q96AY3	Peptidyl-prolyl cis-trans isomerase FKBP10	FKBP10	>sp|Q96AY3|FKB10_HUMAN Peptidyl-prolyl cis-trans isomerase FKBP10 OS=Homo sapiens GN=FKBP10 PE=1 SV=1	-	8.3433	7.89188	2.98037	1.0496	1.08178	0.113411	0.17656	0.19201	-2.38075	13	64.244	582;582;543;510;470;386;355;171;172;147;81	7							16				16	3.6833e-40	26.6	44888000	4506300	36289000	4092400				2944	907;2344;3491;4348;7210;7528;10700;12244;12807;13872;18676;19905;25430	True;True;True;True;True;True;True;True;True;True;True;True;True	971;2523;3738;4670;7721;7722;8063;11463;13095;13713;14852;20244;20245;21592;27848;27849	1552;4141;6151;7781;12657;12658;13209;18813;21508;22509;24430;33187;33188;35402;45350;45351	2586;6801;6802;10038;12760;20690;20691;21619;30955;30956;35479;37202;40626;55280;55281;58885;75231;75232	2586;6801;10038;12760;20691;21619;30956;35479;37202;40626;55281;58885;75232
B2RBH2	5-nucleotidase	NT5E	>tr|B2RBH2|B2RBH2_HUMAN cDNA, FLJ95508, highly similar to Homo sapiens 5-nucleotidase, ecto (CD73) (NT5E), mRNA OS=Homo sapiens PE=2 SV=1	-	8.1887	7.74565	2.95339	1.2349	1.27276	0.347966	0.15627	0.169945	-2.55686	7	63.395	574;574;574;574;264;230;215	7.43							8	6			14	2.0708e-32	21.8	16349000	1218100	13750000	1381000				533	7017;8161;10109;28032;29637;29883;30207	True;True;True;True;True;True;True	7512;8742;10831;30632;32351;32610;32959	12342;12343;14269;17715;17716;50259;50260;50261;50262;53086;53087;53535;54093;54094	20173;20174;20175;23378;29119;29120;83644;83645;83646;83647;88283;88284;88968;89911;89912	20175;23378;29120;83647;88284;88968;89911
P46821	Microtubule-associated protein 1B	MAP1B	>sp|P46821|MAP1B_HUMAN Microtubule-associated protein 1B OS=Homo sapiens GN=MAP1B PE=1 SV=2	-	8.0628	7.62656	2.93103	0.87826	0.905189	-0.143708	0.12865	0.139908	-2.83745	38	270.63	2468;2342;1772;727;726;693;685;685;670;670;571;569;3041;2805;2803	2.34		44	6	2						1	53	5.1362e-290	23.5	24825000	1376400	20073000	3376300				2217	86;88;533;576;2330;2703;3354;3710;4127;4192;4556;4832;6905;6961;8668;11542;13298;14270;15383;15858;16464;17251;18574;19334;19582;22724;23938;23980;24565;24879;25854;25858;25860;25892;26120;26963;27883;29749	True;True;True;True;True;True;True;True;True;True;True;True;True;True;True;True;True;True;True;True;True;True;True;True;True;True;True;True;True;True;True;True;True;True;True;True;True;True	89;91;568;614;615;2508;2898;3591;3974;4415;4492;4493;4891;5188;5189;7393;7451;9291;12356;14249;15274;16450;16958;17597;18440;20099;20100;20966;21244;24938;26260;26306;26921;27257;28307;28311;28313;28346;28585;29486;30475;32467	137;139;140;862;970;971;4120;4753;4754;5913;6578;7347;7348;7492;7493;8125;8670;8671;12142;12234;15102;20325;23500;25079;27000;27827;28941;30393;32964;32965;34326;34327;34328;34329;34330;34331;34820;40508;42754;42827;43857;43858;44388;46147;46152;46154;46224;46596;48178;50031;50032;50033;53294	230;234;235;236;1451;1626;1627;6758;6759;7804;7805;9642;10714;12019;12020;12310;12311;13319;14163;14164;19843;20005;24800;33443;38871;41940;45097;46466;48276;50630;54898;54899;57116;57117;57118;57119;57120;57121;57122;57123;57903;67297;70965;71089;72741;72742;73609;76596;76605;76608;76705;77277;80021;83256;83257;83258;88606	230;235;1451;1626;6759;7804;9642;10714;12019;12310;13319;14163;19843;20005;24800;33443;38871;41940;45097;46466;48276;50630;54899;57118;57903;67297;70965;71089;72741;73609;76596;76605;76608;76705;77277;80021;83257;88606	1858;1859;1860;1861;1862;1863;1864	323;346;1004;1143;1484;1519;1759
F5H025	Neural cell adhesion molecule L1	L1CAM	>tr|F5H025|F5H025_HUMAN Neural cell adhesion molecule L1 OS=Homo sapiens GN=L1CAM PE=2 SV=1	-	7.9376	7.50813	2.90845	0.85412	0.880309	-0.183918	0.11958	0.130044	-2.94293	12	140.16	1259;1257;1257;1255;1255;534;71;190;153;151;128;90;84;83	3.14			12	2							14	1.2973e-37	13.7	10609000	494370	8873200	1241000				157	823;2138;2510;3133;3809;7055;17687;17789;20408;27361;29486;29868	True;True;True;True;True;True;True;True;True;True;True;True	881;2306;2695;3361;4080;7551;18902;19013;22119;29908;32193;32594	1406;1407;3767;4405;5562;6746;12397;31093;31298;36194;48980;48981;52819;53515	2349;2350;6189;7246;9043;11004;20268;51762;52091;60124;81437;81438;87828;88929	2349;6189;7246;9043;11004;20268;51762;52091;60124;81437;87828;88929
Q9NZN4	EH domain-containing protein 2	EHD2	>sp|Q9NZN4|EHD2_HUMAN EH domain-containing protein 2 OS=Homo sapiens GN=EHD2 PE=1 SV=2	-	7.8411	7.41686	2.89081	0.83693	0.862592	-0.21325	0.10674	0.11608	-3.1068	15	61.161	543;533;407;413;342;226;185;171	8								15			15	1.3169e-56	39.8	26907000	2705500	22414000	1786700				816	473;3536;3755;7680;10800;15037;15066;16008;16746;16823;20781;26135;26923;29266;29273	True;True;True;True;True;True;True;True;True;True;True;True;True;True;True	504;3786;4020;8225;11565;16085;16114;17116;17902;17981;22570;28600;29444;31958;31965	772;6218;6641;13459;18979;26378;26449;28104;29451;29592;36908;46611;48090;52479;52488	1304;10152;10831;22025;22026;22027;31236;44100;44198;46941;49102;49348;61260;61261;77304;79891;87269;87279	1304;10152;10831;22025;31236;44100;44198;46941;49102;49348;61260;77304;79891;87269;87279	563	60
Q6NZI2	Polymerase I and transcript release factor	PTRF	>sp|Q6NZI2|PTRF_HUMAN Polymerase I and transcript release factor OS=Homo sapiens GN=PTRF PE=1 SV=1	-	7.6282	7.21547	2.85109	1.3498	1.39119	0.476317	0.11354	0.123475	-3.0177	11	43.476	390;372;363;345	9.04								4	16	5	25	5.617e-154	37.4	153360000	10331000	132350000	10675000				2750	1100;12225;13992;15188;18088;20356;20580;22699;22994;28186;28419	True;True;True;True;True;True;True;True;True;True;True	1175;13075;14975;16247;19389;19390;22065;22307;22308;22309;24912;25227;30802;30803;31060	1905;21459;21460;21461;21462;21463;24599;24600;24601;26687;31908;31909;36119;36503;36504;36505;36506;36507;40467;40468;40980;50524;50525;50526;50947	3154;35402;35403;35404;35405;35406;40964;40965;40966;44540;53063;53064;60016;60649;60650;60651;60652;60653;60654;67223;67224;68074;84058;84059;84060;84756	3154;35403;40966;44540;53063;60016;60651;67224;68074;84059;84756	2507;2508;2509	1;82;154
P40261	Nicotinamide N-methyltransferase	NNMT	>sp|P40261|NNMT_HUMAN Nicotinamide N-methyltransferase OS=Homo sapiens GN=NNMT PE=1 SV=1	-	7.5888	7.17821	2.84362							2	29.574	264;264	10										2	2	6.822e-81	13.6	6545800	301680	6088500	155590				2179	6006;19314	True;True	6427;20946	10661;34299	17501;57072	17501;57072
O00461	Golgi integral membrane protein 4	GOLIM4	>sp|O00461|GOLI4_HUMAN Golgi integral membrane protein 4 OS=Homo sapiens GN=GOLIM4 PE=1 SV=1	-	7.4787	7.07406	2.82254	1.2639	1.30265	0.381454	0.18885	0.205376	-2.28366	8	81.879	696;668	5					8						8	6.7716e-68	14.2	10590000	1196600	8512700	880730				1720	4247;5521;14704;14946;19351;21534;22503;30093	True;True;True;True;True;True;True;True	4554;5910;15736;15988;20984;23576;24705;32830	7605;9863;25836;26239;34365;38393;40137;53887	12474;16190;43231;43843;57178;63661;66713;89547	12474;16190;43231;43843;57178;63661;66713;89547
A8K1Z2	Glycerol-3-phosphate dehydrogenase, mitochondrial	GPD2	>tr|A8K1Z2|A8K1Z2_HUMAN cDNA FLJ78475, highly similar to Homo sapiens glycerol-3-phosphate dehydrogenase 2 (mitochondrial) (GPD2), mRNA OS=Homo sapiens PE=2 SV=1	-	7.445	7.04219	2.81602	1.6261	1.67596	0.744988	0.1897	0.2063	-2.27718	13	80.734	727;727;693;500;500;379;378;109;56;34	7							14				14	2.7421e-65	30.4	23346000	1964200	17773000	3609200				162	1840;3185;9231;10544;14510;17629;17749;18613;19083;23709;27585;27864;29793	True;True;True;True;True;True;True;True;True;True;True;True;True	1989;3415;9897;11292;15524;18840;18972;20156;20693;25993;30149;30456;32513	3192;5640;16128;18509;25488;25489;30998;31214;33053;33880;42272;49416;49995;53367	5246;9180;26519;26520;30428;42655;42656;51603;51957;55054;56417;70239;82193;83192;88714	5246;9180;26519;30428;42655;51603;51957;55054;56417;70239;82193;83192;88714
D9ZGF2	Collagen alpha-3(VI) chain	COL6A3	>tr|D9ZGF2|D9ZGF2_HUMAN Collagen, type VI, alpha 3 OS=Homo sapiens GN=COL6A3 PE=2 SV=1	-	7.401	7.00057	2.80747	0.97778	1.00776	0.0111534	0.14535	0.158069	-2.66137	77	343.67	3177;3177;2977;2976;2570;1222;1207;1702;979;708;558;173	2.46		87	51	8							146	0	33.3	107510000	12258000	78122000	17126000				1328	255;681;1524;1593;3440;3692;4533;4889;4890;6317;7159;7215;7272;8570;8754;8897;9108;9124;9399;9954;10011;10364;10854;11622;11636;11801;11819;12040;12199;12679;13118;13224;13453;16267;16274;16382;16710;17023;17144;17579;17589;18314;19180;19519;20143;20649;20754;21097;21241;21353;21672;22617;22651;23064;23425;24074;24232;24391;24534;24570;25077;26795;26798;26813;26814;26815;26881;27062;27064;27419;2…	True;True;True;True;True;True;True;True;True;True;True;True;True;True;True;True;True;True;True;True;True;True;True;True;True;True;True;True;True;True;True;True;True;True;True;True;True;True;True;True;True;True;True;True;True;True;True;True;True;True;True;True;True;True;True;True;True;True;True;True;True;True;True;True;True;True;True;True;True;True;True;True;True;True;True;True;True	269;270;722;1630;1704;3685;3955;4868;5249;5250;6759;7666;7727;7789;9189;9385;9545;9765;9766;9782;10080;10668;10669;10730;11106;11621;12446;12460;12631;12650;12879;13046;13566;14041;14169;14415;17384;17391;17507;17865;18198;18329;18790;18800;19729;20798;21178;21847;22406;22538;22992;22993;23186;23187;23331;23748;24825;24861;25306;25697;26404;26575;26739;26889;26926;27465;29307;29310;29325;29326;29…	407;408;409;410;411;1164;2627;2628;2769;6062;6063;6064;6550;6551;8097;8752;8753;8754;8755;8756;8757;11147;12586;12664;12665;12759;12760;14960;15249;15250;15502;15503;15881;15882;15883;15910;16456;16457;17444;17445;17446;17524;18197;19081;20484;20485;20504;20505;20797;20798;20826;20827;20828;21160;21161;21415;22278;23053;23054;23055;23344;23345;23346;23347;23780;23781;28607;28608;28609;28610;28617…	667;668;669;670;671;1952;4342;4343;4584;9899;9900;9901;10666;10667;13287;14303;14304;14305;14306;14307;14308;14309;18344;20581;20698;20699;20846;20847;20848;24561;25031;25032;25464;25465;26122;26123;26124;26157;27066;27067;28692;28693;28694;28821;29941;31396;33713;33714;33740;33741;34254;34255;34314;34315;34316;34889;34890;35321;36818;38121;38122;38123;38124;38617;38618;38619;38620;39343;39344;47…	668;1952;4343;4584;9900;10667;13287;14304;14308;18344;20581;20698;20846;24561;25031;25465;26122;26157;27066;28693;28821;29941;31396;33713;33740;34254;34316;34889;35321;36818;38122;38619;39343;47727;47738;48047;48980;49925;50332;51493;51514;53993;56662;57714;59527;60894;61179;62260;62787;63124;64036;66969;67084;68298;69369;71351;71807;72261;72644;72751;74165;79341;79349;79388;79389;79390;79562;804…	859;860;861;862;863;864	515;616;663;1610;2179;2680
B6E4X6	Cellular tumor antigen p53	TP53	>tr|B6E4X6|B6E4X6_HUMAN Cellular tumor antigen p53 OS=Homo sapiens PE=2 SV=1	-	7.3847	6.98515	2.80429	0.8279	0.853285	-0.2289	0.076869	0.0835955	-3.58043	8	43.754	393;393;393;343;393;393;393;393;393;393;382;354;343;383;286;368;197;285;285;199;175;100;93;165;158;143;128;107;107;107;107;107;107;107;107;107;107;107;107;107;107;107;100;100;100;93;93;115;115;115;115;115;115;115;115;115;115;115;115;107;107;100;100;89;82;82;80;77;75;73;155;155;116;115;115;112;99;99;99;99;99;99;99;99;99;99;99;99;99;99;89;88;81;78;45;45;45;39;39;39	9									8		8	1.111e-28	28	42006000	3011400	35303000	3691600				1033	1609;2969;15413;18463;22259;22366;26569;26740	True;True;True;True;True;True;True;True	1724;3188;16481;19946;24440;24557;29063;29249	2795;5210;27077;32751;39729;39904;47362;47652	4625;8486;45222;54535;65970;65971;66304;78647;79087	4625;8486;45222;54535;65971;66304;78647;79087
K7W4U9		HLA-A	>tr|K7W4U9|K7W4U9_HUMAN MHC class I antigen (Fragment) OS=Homo sapiens PE=3 SV=1	-	7.3728	6.97389	2.80196	0.78223	0.806215	-0.310764	0.10572	0.114971	-3.12066	8	31.643	273;273;89;181	9.5									1	1	2	6.204e-135	36.3	18399000	2076700	15076000	1246800				1667	2036;3476;3477;7882;25371;26920;29307;29791	False;False;False;True;False;False;False;False	2196;3723;3724;8440;27784;29441;32001;32511	3567;3568;6123;6124;6125;13780;13781;45253;48087;52546;52547;53365	5858;5859;9990;9991;9992;22552;22553;22554;22555;75064;79888;87376;87377;87378;88712	5858;9990;9991;22554;75064;79888;87378;88712
B2R7Y0	Plasminogen activator inhibitor 2	SERPINB2	>tr|B2R7Y0|B2R7Y0_HUMAN cDNA, FLJ93654, highly similar to Homo sapiens serpin peptidase inhibitor, clade B (ovalbumin), member 2 (SERPINB2), mRNA OS=Homo sapiens PE=2 SV=1	-	7.3627	6.96434	2.79999	1.2254	1.26297	0.336824	0.14928	0.162343	-2.62288	9	46.611	415;415;280;253;161;132;113	9									13		13	2.7093e-54	32.8	53366000	3359600	44739000	5266900				479	1823;10480;12835;17958;18660;18857;23661;23722;25995	True;True;True;True;True;True;True;True;True	1969;1970;11228;13745;19192;20222;20453;20454;25942;26016;28452	3168;3169;18393;18394;22565;31570;33155;33502;33503;33504;42175;42316;46395	5210;5211;30250;30251;37292;52502;55220;55814;55815;55816;55817;55818;55819;70093;70299;76981	5211;30250;37292;52502;55220;55816;70093;70299;76981	282;283;284;285;286	196;327;329;343;377
Q6DD88	Atlastin-3	ATL3	>sp|Q6DD88|ATLA3_HUMAN Atlastin-3 OS=Homo sapiens GN=ATL3 PE=1 SV=1	-	7.1604	6.77299	2.75979	1.0189	1.05014	0.070584	0.1882	0.204669	-2.28864	8	60.541	541;568;523;523;169	8.27								8	3		11	1.4616e-74	27.5	14823000	923980	12834000	1065000				2733	6197;6713;6849;8643;9419;9784;13513;23729	True;True;True;True;True;True;True;True	6631;7186;7335;9266;10101;10484;14476;26023	10965;10966;11846;12069;15069;16498;17144;17145;23882;42324;42325	18023;18024;18025;19347;19732;24742;27145;27146;28237;28238;39529;70307;70308	18025;19347;19732;24742;27146;28238;39529;70308
P35052	Glypican-1	GPC1	>sp|P35052|GPC1_HUMAN Glypican-1 OS=Homo sapiens GN=GPC1 PE=1 SV=2	-	7.1553	6.76816	2.75876	0.89822	0.925761	-0.111288	0.092595	0.100698	-3.3119	6	61.68	558;598;362;325;287;183;281;191;156	2.33		6	3								9	5.2178e-36	16.1	3168100	192720	2754600	220810				2141	4848;9269;19339;23003;23190;25677	True;True;True;True;True;True	5205;9936;20971;25236;25440;28110	8692;16183;34337;34338;40990;40991;41290;45771;45772	14207;14208;26617;57133;57134;68093;68094;68623;75973;75974	14207;26617;57133;68094;68623;75973
P26038	Moesin	MSN	>sp|P26038|MOES_HUMAN Moesin OS=Homo sapiens GN=MSN PE=1 SV=3	-	7.1477	6.76097	2.75723	0.8153	0.840299	-0.251026	0.085221	0.0926784	-3.43162	37	67.819	577;329;204	7.17							41	6	1		48	5.9553e-277	60.5	323240000	36333000	262260000	24642000				2088	1448;1687;1893;2148;2170;5720;6802;6829;7264;8511;8512;8600;9272;10353;11605;12063;13012;13156;13595;13606;13752;13804;14098;14299;15235;19201;21052;21227;21990;22129;23182;24853;24854;26024;26250;28817;28963	True;True;False;True;True;True;True;True;True;False;False;True;True;True;True;False;True;True;False;True;False;True;False;True;False;False;True;False;True;False;True;True;True;True;True;True;False	1551;1806;2044;2317;2318;2342;6120;7287;7315;7781;9124;9125;9220;9939;11095;12426;12427;12903;13928;14098;14099;14561;14572;14726;14782;15090;15091;15304;15305;16296;20821;22931;23169;23170;24161;24302;24303;25432;27228;27229;27230;27231;28482;28724;31478;31635;31636	2499;2500;2931;2932;3283;3284;3285;3780;3781;3782;3815;3816;10189;12002;12040;12744;12745;12746;14855;14856;15005;15006;15007;15008;16194;18174;18175;18176;20439;20440;20441;20442;20443;21200;21201;21202;22856;23231;23232;24006;24007;24008;24020;24021;24263;24337;24770;24771;24772;25126;25127;26766;26767;34080;37443;37799;37800;39285;39516;39517;39518;39519;39520;39521;41282;44338;44339;44340;443…	4145;4146;4845;4846;4847;5396;5397;5398;6212;6213;6214;6273;6274;16711;16712;19625;19681;20823;20824;20825;24382;24383;24384;24385;24386;24636;24637;24638;24639;24640;24641;24642;26630;29891;29892;29893;29894;29895;33650;33651;33652;33653;33654;33655;33656;33657;33658;34960;34961;34962;34963;34964;37797;38436;38437;38438;39770;39771;39772;39773;39774;39775;39795;39796;40274;40428;41288;41289;4129…	4145;4845;5397;6214;6273;16711;19625;19681;20823;24383;24385;24639;26630;29893;33650;34963;37797;38437;39772;39795;40274;40428;41290;42025;44665;56732;62130;62755;65079;65563;68609;73519;73521;77048;77626;85884;86389	224;225;1689;1690;1691;1692;1693	12;200;305;421;433;451;549
P50454	Serpin H1	SERPINH1	>sp|P50454|SERPH_HUMAN Serpin H1 OS=Homo sapiens GN=SERPINH1 PE=1 SV=2	-	7.135	6.74896	2.75467	0.85131	0.877413	-0.188672	0.10698	0.116341	-3.10356	20	46.44	418;418;397;324;295;249;247;201;203;172;167;165;150;142;86;56	9.14									32	5	37	6.0143e-183	57.7	571970000	50655000	474540000	46768000				2251	2590;2725;2726;3268;4396;4697;10739;11133;14079;15339;16962;17300;17868;22478;22525;24754;24943;24944;25286;25287	True;True;True;True;True;True;True;True;True;True;True;True;True;True;True;True;True;True;True;True	2780;2921;2922;3502;4722;5039;11503;11917;15070;16405;18131;18132;18495;18496;19096;24678;24728;27123;27124;27321;27322;27694;27695	4548;4784;4785;4786;5781;5782;7887;8396;8397;18882;18883;18884;19569;19570;24738;24739;26926;26927;29855;29856;29857;30477;30478;30479;30480;31436;31437;40081;40167;44167;44168;44480;44481;44482;45086;45087;45088	7473;7849;7850;7851;7852;9418;9419;9420;12923;13758;13759;13760;13761;31079;31080;31081;31082;32180;32181;41211;41212;41213;41214;44979;44980;49746;49747;49748;49749;50797;50798;50799;50800;52292;52293;52294;52295;66626;66751;66752;66753;66754;66755;73235;73236;73770;73771;73772;74770;74771;74772;74773;74774	7473;7849;7852;9418;12923;13758;31080;32180;41214;44979;49746;50800;52292;66626;66751;73236;73770;73771;74770;74774	1934;1935;1936;1937	235;236;237;271
J3QT22	Protein phosphatase methylesterase 1	PPME1	>tr|J3QT22|J3QT22_HUMAN Protein phosphatase methylesterase 1 OS=Homo sapiens GN=PPME1 PE=2 SV=1	-	7.1084	6.7238	2.74928	1.3479	1.38923	0.474285	0.16328	0.177568	-2.49356	11	43.87	400;386;136	9									12		12	4.6146e-60	32.5	67004000	17317000	34409000	15278000				1639	3422;13332;16197;19574;20675;23347;23467;26631;27742;28746;30514	True;True;True;True;True;True;True;True;True;True;True	3664;14285;17311;21236;22437;25612;25741;29128;30326;31404;33277	6031;23557;28481;28482;34807;36702;41565;41830;47455;49749;51522;54578	9854;38967;47533;47534;57879;60952;69118;69543;69544;78786;82774;85662;90753	9854;38967;47533;57879;60952;69118;69543;78786;82774;85662;90753
Q15942	Zyxin	ZYX	>sp|Q15942|ZYX_HUMAN Zyxin OS=Homo sapiens GN=ZYX PE=1 SV=1	-	7.0466	6.66534	2.73668	1.3064	1.34646	0.429168	0.15805	0.17188	-2.54052	14	61.277	572;540;516;466;581;493;485;415;176;171;164;178	7.33							21	3	3		27	4.968e-123	42	186260000	11324000	129640000	45294000				2584	2956;7113;7763;8348;10129;15437;20411;20447;21030;21441;23892;23990;28289;28772	True;True;True;True;True;True;True;True;True;True;True;True;True;True	3173;7614;7615;7616;8313;8948;10855;16506;22122;22160;22899;22900;23450;26209;26316;30923;31433	5185;12509;12510;12511;12512;12513;12514;13604;14591;14592;14593;17749;17750;27114;36197;36198;36199;36255;36256;37395;37396;37397;38230;42682;42843;50714;51567	8449;20454;20455;20456;20457;20458;20459;20460;22262;22263;23934;23935;23936;29175;29176;45291;60128;60129;60130;60228;60229;62059;62060;62061;63396;70842;71117;84371;84372;85737	8449;20460;22262;23934;29175;45291;60128;60228;62059;63396;70842;71117;84371;85737	2432;2433;2434	158;367;370
B7ZKQ8	Podocalyxin	PODXL	>tr|B7ZKQ8|B7ZKQ8_HUMAN PODXL protein OS=Homo sapiens GN=PODXL PE=2 SV=1	-	6.9892	6.61105	2.72488	0.9058	0.933574	-0.099164	0.078734	0.0856237	-3.54585	4	58.875	560;560;558;518;526	3.67			2	4							6	2.02e-56	10.5	4924900	588990	4142200	193730				1105	2924;14672;15375;29147	True;True;True;True	3137;15702;16442;31833	5134;5135;25780;26988;26989;52298	8368;8369;43145;45082;45083;86964	8369;43145;45083;86964
B2R6L0	Tubulin beta-2A chain	TUBB2A	>tr|B2R6L0|B2R6L0_HUMAN cDNA, FLJ93005, highly similar to Homo sapiens tubulin, beta polypeptide (TUBB), mRNA OS=Homo sapiens PE=2 SV=1	-	6.9532	6.577	2.71743	0.72327	0.745447	-0.423822	0.27228	0.296106	-1.75581	19	49.896	445;445;445;342;354;325;253;253;188;151	9									5		5	0	58	43484000	3869500	33676000	5938100				447	1229;7095;8158;8561;9499;12680;12758;13017;13064;13932;14701;15593;17526;18563;19484;19830;23123;24897;30110	False;False;False;True;False;True;True;False;False;False;False;False;False;False;False;False;False;False;True	1315;1316;7595;7596;8739;9179;10182;10183;13567;13568;13657;13933;13983;13984;14914;15732;15733;16670;16671;18735;20085;20086;21135;21136;21137;21510;25368;27275;32848	2113;2114;2115;2116;2117;2118;2119;2120;12475;12476;12477;12478;12479;12480;12481;12482;14264;14265;14266;14944;16634;16635;16636;16637;16638;16639;16640;16641;16642;22279;22280;22408;22864;22865;22936;22937;22938;22939;22940;24512;24513;25827;25828;25829;25830;25831;27343;27344;27345;27346;27347;27348;27349;30837;32948;32949;34616;34617;34618;34619;35251;35252;35253;35254;35255;41193;41194;41195…	3524;3525;3526;3527;3528;3529;3530;3531;3532;3533;3534;3535;3536;3537;20397;20398;20399;20400;20401;20402;20403;20404;20405;20406;20407;20408;20409;23367;23368;23369;23370;23371;23372;23373;24529;24530;27363;27364;27365;27366;27367;27368;27369;27370;27371;27372;27373;36819;36820;36821;37036;37814;37815;37816;37817;37818;37819;37927;37928;37929;37930;37931;37932;37933;37934;37935;40784;40785;43216…	3534;20405;23371;24530;27368;36820;37036;37815;37927;40784;43218;45678;51359;54870;57590;58660;68447;73665;89591	266;267;268;269;270;271;272;273;274	73;170;257;267;299;300;330;363;388
P16152	Carbonyl reductase [NADPH] 1	CBR1	>sp|P16152|CBR1_HUMAN Carbonyl reductase [NADPH] 1 OS=Homo sapiens GN=CBR1 PE=1 SV=3	-	6.5463	6.19211	2.63043	0.8294	0.854831	-0.226288	0.25553	0.27789	-1.84741	5	30.375	277;222;178;173;277;277	10										5	5	3.544e-41	29.2	18446000	1151300	15899000	1395800				2016	7816;9535;10214;23868;24231	True;True;True;True;True	8372;10222;10945;26183;26574	13695;16707;17918;42612;43281	22423;27495;29473;70740;71806	22423;27495;29473;70740;71806
O60664	Perilipin-3	PLIN3	>sp|O60664|PLIN3_HUMAN Perilipin-3 OS=Homo sapiens GN=PLIN3 PE=1 SV=3	-	6.4504	6.1014	2.60914	0.9136	0.941613	-0.0867939	0.14766	0.160581	-2.63863	10	47.074	434;292;173;168	9									13		13	4.1748e-112	31.1	54978000	7053600	41132000	6792400				1800	4716;9700;11631;15004;15520;21014;22792;24663;25717;28692	True;True;True;True;True;True;True;True;True;True	5060;10397;12455;16050;16595;22875;22876;25012;27023;27024;28154;31346;31347	8427;16985;20498;26320;27241;37362;37363;40637;44015;44016;45870;51416;51417	13814;27981;33734;43982;43983;45495;62004;62005;62006;67529;73000;73001;76133;85503;85504	13814;27981;33734;43982;45495;62004;67529;73001;76133;85504	1181;1182	135;177
M1VKI3	Syndecan-4	SDC4	>tr|M1VKI3|M1VKI3_HUMAN Tyrosine-protein kinase receptor OS=Homo sapiens GN=SDC4-ROS1_S4	-	6.3851	6.03963	2.59446	0.84707	0.873043	-0.195875	0.13266	0.144269	-2.79317	2	83.124	746;643;198;664;126	3.4		2	2				1				5	5.8471e-11	3.5	1961600	271120	1176900	513610				1703	1047;6964	True;True	1117;7454	1802;1803;12238;12239;12240	2979;2980;20014;20015;20016	2979;20014
Q13740	CD166 antigen	ALCAM	>sp|Q13740|CD166_HUMAN CD166 antigen OS=Homo sapiens GN=ALCAM PE=1 SV=2	-	6.3261	5.98383	2.58107	0.95391	0.983159	-0.0245034	0.21303	0.231671	-2.10985	10	65.102	583;555;532;344;133;305	6						11					11	3.3435e-36	28.6	55145000	4002400	43542000	7600300				2504	1481;14904;21066;23724;24286;24296;24628;25437;27927;29724	True;True;True;True;True;True;True;True;True;True	1586;15944;15945;22948;26018;26630;26640;26988;27858;30521;32442	2558;26136;26137;37465;42318;43373;43390;43972;45369;50100;53238	4248;43703;43704;62166;70301;71961;71990;71991;72929;75267;75268;83367;88518	4248;43703;62166;70301;71961;71990;72929;75267;83367;88518	2275	52
Q7Z7L1	Schlafen family member 11	SLFN11	>sp|Q7Z7L1|SLN11_HUMAN Schlafen family member 11 OS=Homo sapiens GN=SLFN11 PE=1 SV=2	-	6.2968	5.95611	2.57437	3.1358	3.23195	1.69241	0.498	0.541578	-0.884759	4	102.83	901;123;111;100	6						4					4	6.6085e-11	6.8	5397300	292800	3574300	1530200				2810	4734;6229;10756;21027	True;True;True;True	5079;6665;11520;22894	8468;11010;18907;37390	13883;18102;18103;31115;62052	13883;18102;31115;62052
A2Q118	HLA class I histocompatibility antigen, B-51 alpha chain	HLA-B	>tr|A2Q118|A2Q118_HUMAN MHC class I antigen (Fragment) OS=Homo sapiens GN=HLA-B PE=3 SV=1	-	6.2137	5.87751	2.5552	0.5212	0.537181	-0.896519	0.093648	0.101843	-3.29558	8	31.635	273;273;362;362;362;362;362;362;362;362;362;362;362;362;362;362;362;362;348;348;337;337;337;337;337;337;337;337;337;337;337;337;337;337;337;337;337;337;337;329;298;298;298;298;293;285;277;273;273;273;273;273;273;273;273;273;273;273;273;273;273;273;273;273;273;273;273;273;273;273;273;273;273;273;273;273;273;273;273;273;273;273;273;273;273;273;273;273;273;273;273;273;273;273;273;273;273;273;273;273…	9.38									5	3	8	1.9354e-154	32.6	30760000	1028000	29008000	724300				45	2054;3476;3478;7521;7825;9475;25390;29307	True;False;True;True;False;True;True;False	2217;3723;3725;8056;8382;10157;27807;32001	3609;6123;6126;6127;13200;13710;13711;16598;16599;45297;45298;52546;52547	5937;9990;9993;9994;21607;22450;22451;27297;27298;75138;75139;87376;87377;87378	5937;9990;9994;21607;22450;27297;75138;87378
B5ME97	Septin-10	2010-09-01	>tr|B5ME97|B5ME97_HUMAN Septin 10, isoform CRA_c OS=Homo sapiens GN=SEPT10 PE=2 SV=2	-	6.1777	5.84345	2.54682	1.426	1.46972	0.555546	0.23083	0.251029	-1.99407	2	62.944	544;473;454;454;450;321;283;274;261;181	9									2		2	3.2055e-08	4.6	4242100	453670	2996200	792280				287	2199;16025	True;True	2371;17134	3864;28167	6355;47035	6355;47035
D3DSM5	Collagen alpha-1(XVIII) chain	COL18A1	>tr|D3DSM5|D3DSM5_HUMAN Collagen, type XVIII, alpha 1, isoform CRA_b OS=Homo sapiens GN=COL18A1 PE=2 SV=1	-	6.0571	5.72938	2.51838	1.3067	1.34677	0.4295	0.19898	0.216392	-2.20828	16	153.76	1516;1336;1754;687;261;280	4				17							17	2.8976e-81	18.9	13123000	747810	10889000	1486000				1274	3299;3414;5771;9083;9718;10137;10138;10274;10502;11291;11996;16640;16887;17216;24666;25004	True;True;True;True;True;True;True;True;True;True;True;True;True;True;True;True	3534;3655;3656;6176;9739;10416;10864;10865;11012;11250;12087;12835;17792;18049;18403;27027;27386	5826;6013;6014;10267;15844;17019;17763;17764;18048;18446;19838;21098;29250;29722;30326;44020;44593	9497;9823;9824;16872;26066;28035;29196;29197;29676;30328;32623;34795;48759;49544;50529;73007;73952	9497;9824;16872;26066;28035;29196;29197;29676;30328;32623;34795;48759;49544;50529;73007;73952	839	1356
O75521	Enoyl-CoA delta isomerase 2, mitochondrial	ECI2	>sp|O75521|ECI2_HUMAN Enoyl-CoA delta isomerase 2, mitochondrial OS=Homo sapiens GN=ECI2 PE=1 SV=4	-	6.0374	5.71075	2.51368	0.72808	0.750405	-0.41426	0.14961	0.162702	-2.6197	4	43.585	394;364;364;232;197;195;364;220;195;152;140	9.6									2	3	5	1.1627e-11	11.2	14837000	2352200	10819000	1666000				821	3358;18759;20297;29321	True;True;True;True	3595;20348;22005;32016	5925;33341;36035;52571;52572	9661;55559;59890;87409;87410	9661;55559;59890;87409
Q16222	UDP-N-acetylhexosamine pyrophosphorylase	UAP1	>sp|Q16222|UAP1_HUMAN UDP-N-acetylhexosamine pyrophosphorylase OS=Homo sapiens GN=UAP1 PE=1 SV=3	-	5.9924	5.66818	2.50289	0.92136	0.949611	-0.0745916	0.15075	0.163942	-2.60875	14	58.768	522;220;507	8								15			15	8.7124e-71	35.2	28653000	2738700	23137000	2776700				2586	1037;1169;1341;4405;6556;8489;15556;16100;17046;22908;25587;26802;26882;28740	True;True;True;True;True;True;True;True;True;True;True;True;True;True	1106;1250;1437;4734;7024;9100;16633;17212;18222;25139;28012;29314;29401;31396	1784;2021;2318;7900;7901;11596;14820;27288;28307;30020;40854;45624;47791;47918;51506	2947;3360;3859;12946;12947;12948;12949;12950;18976;24323;45580;47248;50004;67870;75738;79363;79563;85633	2947;3360;3859;12949;18976;24323;45580;47248;50004;67870;75738;79363;79563;85633
Q6UVK1	Chondroitin sulfate proteoglycan 4	CSPG4	>sp|Q6UVK1|CSPG4_HUMAN Chondroitin sulfate proteoglycan 4 OS=Homo sapiens GN=CSPG4 PE=1 SV=2	-	5.9881	5.66411	2.50185	0.76037	0.783685	-0.351655	0.15104	0.164257	-2.60597	24	250.53	2322;327	2.39		22	14								36	3.2597e-145	14.6	17954000	1819300	14254000	1880600				2766	1119;1955;2146;2251;2374;4432;4835;8437;8705;10685;10944;13306;15069;15758;17154;17678;18197;20626;22813;23029;24146;24275;28666;28865	True;True;True;True;True;True;True;True;True;True;True;True;True;True;True;True;True;True;True;True;True;True;True;True	1195;2111;2315;2424;2554;4762;5192;9043;9333;11444;11712;14258;16117;16849;18340;18893;19549;22373;25034;25268;26480;26619;31319;31528	1937;3422;3778;3964;4192;4193;7938;8676;8677;14742;15179;18776;18777;19224;19225;23511;23512;26452;26453;27614;30220;30221;31082;31083;32155;36596;40676;40677;41040;43115;43116;43356;43357;51379;51753;51754	3211;5635;6210;6508;6888;6889;13001;13002;14172;14173;24188;24918;30886;30887;31636;31637;38889;38890;44201;44202;46099;50357;50358;51741;51742;53503;60789;67587;67588;68187;71569;71570;71938;71939;71940;85445;86043;86044	3211;5635;6210;6508;6888;13001;14172;24188;24918;30887;31637;38890;44201;46099;50357;51741;53503;60789;67587;68187;71569;71938;85445;86044
G1ENK8		HLA-B	>tr|G1ENK8|G1ENK8_HUMAN MHC class I antigen (Fragment) OS=Homo sapiens GN=HLA-B PE=3 SV=1	-	5.9387	5.61739	2.4899	0.7518	0.774852	-0.368008	0.13089	0.142344	-2.81255	5	21.135	181;181	9.5									1	1	2	9.4877e-97	28.7	10342000	1395000	7973900	973510				1491	2054;7521;7882;24694;29791	False;False;False;True;False	2217;8056;8440;27058;32511	3609;13200;13780;13781;44060;44061;53365	5937;21607;22552;22553;22554;22555;73066;73067;88712	5937;21607;22554;73066;88712
B2DFW7	HLA class I histocompatibility antigen, A-11 alpha chain	HLA-A	>tr|B2DFW7|B2DFW7_HUMAN MHC class I antigen (Fragment) OS=Homo sapiens GN=HLA-A PE=3 SV=1	-	5.9233	5.60282	2.48615	1.0007	1.03138	0.0445811	0.17898	0.194642	-2.36111	9	31.626	273;365;365;365;365;365;365;365;365;365;365;365;365;365;337;337;337;337;337;337;337;337;337;337;337;337;337;337;337;337;337;337;337;337;337;337;337;337;318;312;312;298;298;298;298;298;298;273;273;273;273;273;273;273;273;273;273;273;273;273;273;273;273;273;273;273;273;273;273;273;273;273;273;273;273;273;273;273;273;273;273;273;273;273;273;273;273;273;273;273;273;273;273;273;371;365;365;365;365;365…	9									3		3	1.4684e-181	41.4	10131000	693440	8041900	1395200				408	2036;3476;3477;7825;24691;25371;26920;29307;29791	True;False;False;False;False;False;False;False;True	2196;3723;3724;8382;27055;27784;29441;32001;32511	3567;3568;6123;6124;6125;13710;13711;44057;45253;48087;52546;52547;53365	5858;5859;9990;9991;9992;22450;22451;73063;75064;79888;87376;87377;87378;88712	5858;9990;9991;22450;73063;75064;79888;87378;88712	57	137
Q16666	Gamma-interferon-inducible protein 16	IFI16	>sp|Q16666|IF16_HUMAN Gamma-interferon-inducible protein 16 OS=Homo sapiens GN=IFI16 PE=1 SV=3	-	5.9222	5.60178	2.48588	1.1812	1.21742	0.283825	0.17853	0.194152	-2.36474	10	88.255	785;733;733;167;229;83;74	6						10					10	3.8349e-71	15.5	16098000	1379400	12669000	2049300				2596	7088;9012;11955;11956;15905;21310;25049;25098;26175;26284	True;True;True;True;True;True;True;True;True;True	7587;9665;12791;12792;17009;23276;27434;27493;28642;28762	12466;15699;21043;21044;27942;37958;44663;44790;46673;46877	20383;25797;34714;34715;46680;62980;74073;74266;77412;77772	20383;25797;34714;34715;46680;62980;74073;74266;77412;77772
P26006	Integrin alpha-3	ITGA3	>sp|P26006|ITA3_HUMAN Integrin alpha-3 OS=Homo sapiens GN=ITGA3 PE=1 SV=5	-	5.9181	5.5979	2.48489	0.79051	0.814749	-0.295573	0.13962	0.151838	-2.7194	13	116.61	1051;1037;749;221;142;294;117;84	5.37				3	14					2	19	1.3037e-70	15.9	41774000	3543700	35207000	3023500				987	130;2933;7394;10015;15083;17054;18863;21194;21479;26374;28252;30069;30438	True;True;True;True;True;True;True;True;True;True;True;True;True	133;3149;7919;10734;16131;16132;18231;18232;18233;20460;23126;23506;28854;30885;32804;33199	198;199;5149;12961;17528;26469;26470;30030;30031;30032;33515;37730;38302;47016;50653;53852;53853;54470;54471	331;332;8397;21182;28828;44222;44223;44224;50017;50018;50019;50020;55837;62636;63526;78014;84264;89480;89481;90585;90586	332;8397;21182;28828;44224;50017;55837;62636;63526;78014;84264;89481;90586	643;644;645	558;780;785
P09382	Galectin-1	LGALS1	>sp|P09382|LEG1_HUMAN Galectin-1 OS=Homo sapiens GN=LGALS1 PE=1 SV=2	-	5.9008	5.58154	2.48066	1.1544	1.1898	0.250715	0.20209	0.219774	-2.18591	3	14.716	135;38	10										4	4	1.6939e-17	23.7	40049000	3050900	31655000	5343000				1953	9117;16557;23001	True;True;True	9775;17700;17701;25234	15899;29116;29117;40988	26140;48546;48547;48548;68090	26140;48546;68090	1391	121
A8K2W3	Serum deprivation-response protein	SDPR	>tr|A8K2W3|A8K2W3_HUMAN cDNA FLJ78516 OS=Homo sapiens PE=2 SV=1	-	5.8332	5.51759	2.46404	0.52825	0.544447	-0.877136	0.14242	0.154883	-2.69075	10	47.101	425;425	7.76							5	11	1		17	2.4372e-72	27.1	28194000	7156900	18330000	2706700				178	4252;5694;9588;15109;21500;22167;22639;27937;29717;30252	True;True;True;True;True;True;True;True;True;True	4559;6092;10280;16160;23530;24341;24848;30531;32435;33009	7611;10148;16807;26514;38329;39571;39572;40342;40343;50112;50113;50114;53226;53227;54182;54183;54184	12481;16652;27658;44286;63569;65657;65658;67041;67042;83387;83388;83389;88500;88501;88502;90096;90097;90098	12481;16652;27658;44286;63569;65658;67042;83388;88501;90096
P12109	Collagen alpha-1(VI) chain	COL6A1	>sp|P12109|CO6A1_HUMAN Collagen alpha-1(VI) chain OS=Homo sapiens GN=COL6A1 PE=1 SV=3	-	5.8203	5.50539	2.46085	0.89031	0.917609	-0.124049	0.16275	0.176992	-2.49825	13	108.53	1028;726;589;439;404;107	5					13						13	3.0505e-88	19.8	21614000	2108200	17290000	2215800				1983	4780;5775;6563;8739;8837;8895;10416;16186;19455;20267;24804;27308;28454	True;True;True;True;True;True;True;True;True;True;True;True;True	5132;6180;7031;9370;9477;9543;11161;17300;21100;21974;27175;29854;31097	8590;10271;11605;15231;15395;15500;18300;28468;34553;35987;44255;48890;51003	14044;16876;16877;18992;25002;25260;25261;25462;30098;47509;57489;59819;73375;81297;84852	14044;16877;18992;25002;25261;25462;30098;47509;57489;59819;73375;81297;84852
B2R728	High affinity cationic amino acid transporter 1	SLC7A1	>tr|B2R728|B2R728_HUMAN cDNA, FLJ93255, highly similar to Homo sapiens solute carrier family 7 (cationic amino acidtransporter, y+ system), member 1 (SLC7A1), mRNA OS=Homo sapiens PE=2 SV=1	-	5.7971	5.48345	2.45508	1.6416	1.69194	0.758674	0.28207	0.306753	-1.70485	3	67.65	629;629;121	7							4				4	8.5724e-12	6	6075000	671080	4309400	1094500				463	2842;7919;27979	True;True;True	3049;8481;30576;30577	4997;13841;50166;50167	8165;22684;22685;83478;83479	8165;22685;83479	276	13
P12110	Collagen alpha-2(VI) chain	COL6A2	>sp|P12110|CO6A2_HUMAN Collagen alpha-2(VI) chain OS=Homo sapiens GN=COL6A2 PE=1 SV=4	-	5.7958	5.48222	2.45476	0.7256	0.747848	-0.419182	0.13095	0.142409	-2.81189	17	108.58	1019;425;250;227;227;180	5					18						18	7.5678e-79	21	20994000	2243300	16695000	2055300				1984	4884;4934;8486;9080;10002;10058;10859;10955;11769;15206;19035;19296;19394;20500;20936;27227;29828	True;True;True;True;True;True;True;True;True;True;True;True;True;True;True;True;True	5244;5295;9097;9736;10720;10721;10778;11626;11724;12598;16267;20643;20925;21034;22214;22779;29766;32548	8747;8848;14817;15841;17511;17512;17617;19086;19247;20739;26723;33800;34268;34445;36333;37227;48744;53437	14297;14445;24318;26060;28807;28808;28951;31403;31404;31665;34145;44600;56292;57024;57315;60342;61779;81045;88817	14297;14445;24318;26060;28807;28951;31403;31665;34145;44600;56292;57024;57315;60342;61779;81045;88817	1466	273
O00622	Protein CYR61	CYR61	>sp|O00622|CYR61_HUMAN Protein CYR61 OS=Homo sapiens GN=CYR61 PE=1 SV=1	-	5.7346	5.42433	2.43944	0.79787	0.822334	-0.282203	0.14052	0.152816	-2.71013	6	42.026	381;381;381;357;334	5.23	4	2		1					4	2	13	4.0213e-27	15.5	13072000	1509500	10357000	1205600				774	2923;6196;12642;16819;19506;28919	True;True;True;True;True;True	3136;6630;13511;17977;21165;31587	5133;10963;10964;22195;22196;22197;22198;29581;34688;34689;51874;51875;51876	8367;18021;18022;36670;36671;36672;36673;49330;57682;57683;57684;86246;86247;86248	8367;18021;36673;49330;57683;86248
F5H7K4	Neutral cholesterol ester hydrolase 1	NCEH1	>tr|F5H7K4|F5H7K4_HUMAN Neutral cholesterol ester hydrolase 1 OS=Homo sapiens GN=NCEH1 PE=2 SV=1	-	5.6902	5.38233	2.42823	0.79037	0.814604	-0.295828	0.12061	0.131164	-2.93055	5	49.881	448;440;408;307;93	9									6		6	1.8223e-86	12.9	27272000	2601300	15602000	9068400				1453	13421;16471;22547;22586;28837	True;True;True;True;True	14381;17605;24751;24791;31499	23725;28952;40203;40204;40257;51704	39261;48288;66808;66809;66894;85958	39261;48288;66808;66894;85958
B4DWB5	Bifunctional 3-phosphoadenosine 5-phosphosulfate synthase 2	PAPSS2	>tr|B4DWB5|B4DWB5_HUMAN cDNA FLJ53931, highly similar to Bifunctional 3-phosphoadenosine5-phosphosulfate synthetase 2 OS=Homo sapiens PE=2 SV=1	-	5.6834	5.3759	2.42651	0.92765	0.956094	-0.0647759	0.14637	0.159178	-2.65128	9	70.032	618;618;614;614;265	7.86							2	12			14	1.5846e-22	18.9	19787000	2601800	15351000	1833500				938	546;3024;9275;11229;11295;13646;18260;21010;28083	True;True;True;True;True;True;True;True;True	582;3244;9942;12021;12091;14615;19653;22870;30688;30689	913;914;5309;16198;16199;19745;19842;24091;32299;37357;50354;50355;50356;50357	1525;1526;1527;8630;26636;26637;32474;32630;39934;53777;61999;83810;83811;83812;83813	1527;8630;26637;32474;32630;39934;53777;61999;83811	629	542
Q99715	Collagen alpha-1(XII) chain	COL12A1	>sp|Q99715|COCA1_HUMAN Collagen alpha-1(XII) chain OS=Homo sapiens GN=COL12A1 PE=1 SV=2	-	5.6592	5.35301	2.42035	1.9023	1.96063	0.971316	0.3138	0.341259	-1.55106	59	333.14	3063;3062;1899;638;756;207	2.03		71	2								73	0	25.3	45984000	6670600	28607000	10706000				1317	847;1359;3298;3774;4103;4316;4878;8921;9131;9387;9388;10082;10231;10597;11895;13232;13307;13316;13320;13322;13368;15340;15397;15747;16256;16613;16626;17021;18266;18976;19402;19761;19988;21013;21439;22838;23569;23700;24033;24034;24035;25048;25572;25673;26115;26689;26858;27024;27489;28119;28148;28426;28549;28668;28799;28830;28986;29207;29330	True;True;True;True;True;True;True;True;True;True;True;True;True;True;True;True;True;True;True;True;True;True;True;True;True;True;True;True;True;True;True;True;True;True;True;True;True;True;True;True;True;True;True;True;True;True;True;True;True;True;True;True;True;True;True;True;True;True;True	905;1455;3533;4040;4390;4635;5237;5238;9570;9789;10066;10067;10068;10803;10964;11346;12728;14177;14259;14268;14272;14274;14324;16406;16464;16838;17373;17762;17775;18196;19661;19662;20579;21044;21434;21682;22873;22874;23448;25061;25846;25983;26361;26362;26363;27433;27997;28106;28579;28580;29189;29373;29374;29549;30045;30726;30759;31068;31194;31321;31460;31491;31661;31896;32025	1446;2340;5825;6669;7300;7737;8739;8740;15536;15920;16435;16436;16437;17669;17670;17943;18607;20944;23365;23366;23513;23526;23530;23537;23631;26928;27039;27040;27598;28595;28596;29208;29225;29968;29969;32311;32312;33707;34468;35141;35527;37360;37361;38228;40725;42015;42016;42256;42919;42920;42921;42922;44662;45605;45765;46586;46587;47559;47882;47883;48331;48332;49215;50406;50465;50958;51184;51381…	2411;3894;9496;10880;11950;12689;14284;14285;25522;25523;25524;26168;27031;27032;27033;29034;29035;29036;29037;29508;30597;34520;34521;38645;38646;38891;38913;38918;38925;39102;44981;44982;45165;45166;46069;47701;47702;47703;47704;47705;47706;47707;47708;48688;48718;49922;49923;53799;53800;56123;57352;58473;59104;62002;62003;63394;67657;69835;69836;70213;71258;71259;71260;71261;74072;75702;75963;…	2411;3894;9496;10880;11950;12689;14285;25523;26168;27031;27032;29034;29508;30597;34520;38645;38891;38913;38918;38925;39102;44982;45165;46069;47702;48688;48718;49922;53800;56123;57352;58473;59104;62003;63394;67657;69835;70213;71258;71259;71261;74072;75702;75963;77266;78942;79513;80307;81829;83897;83980;84784;85134;85447;85813;85936;86467;87118;87430	854;855;856;857	218;1012;1100;1280
P09211	Glutathione S-transferase P	GSTP1	>sp|P09211|GSTP1_HUMAN Glutathione S-transferase P OS=Homo sapiens GN=GSTP1 PE=1 SV=2	-	5.6533	5.34743	2.41884	6.7293	6.93564	2.79403	1.1739	1.27662	0.352333	8	23.356	210;174;151;151;52;34	10										11	11	8.0723e-78	61	152140000	15490000	59518000	77134000				1951	842;1606;4455;8199;18354;18355;20398;29970	True;True;True;True;True;True;True;True	900;1721;4787;8785;19788;19789;22109;32702	1440;2790;7981;7982;14334;14335;32525;32526;32527;36180;53710	2403;4616;4617;13077;13078;13079;23500;23501;23502;54153;54154;54155;54156;60108;89253	2403;4617;13077;23500;54153;54156;60108;89253
P05121	Plasminogen activator inhibitor 1	SERPINE1	>sp|P05121|PAI1_HUMAN Plasminogen activator inhibitor 1 OS=Homo sapiens GN=SERPINE1 PE=1 SV=1	-	5.642	5.33674	2.41596	0.71754	0.739541	-0.435297	0.1542	0.167693	-2.5761	8	45.059	402;335;335;179	9.15									11	2	13	3.2242e-33	26.1	74827000	19008000	50146000	5672900				1908	6284;7852;9939;14134;17731;20913;25889;27298	True;True;True;True;True;True;True;True	6724;6725;8410;10648;10649;15130;18951;22747;28343;29844	11105;11106;13741;17416;17417;24847;31171;37179;37180;46219;46220;46221;48875	18279;18280;22493;28645;28646;41464;51885;61699;61700;76700;76701;76702;81276	18279;22493;28646;41464;51885;61699;76700;81276	1317;1318	106;170
P05997	Collagen alpha-2(V) chain	COL5A2	>sp|P05997|CO5A2_HUMAN Collagen alpha-2(V) chain OS=Homo sapiens GN=COL5A2 PE=1 SV=3	-	5.6284	5.32387	2.41248	0.2531	0.260861	-1.93865	0.051175	0.0556531	-4.16739	4	144.91	1499;1139;886;586	4				4							4	6.2115e-09	4.4	2702100	388650	1919700	393710				1916	9084;9825;9876;10443	True;True;True;True	9740;10526;10579;11188	15845;17211;17307;18332	26067;28340;28496;28497;30142	26067;28340;28496;30142
Q14573	Inositol 1,4,5-trisphosphate receptor type 3	ITPR3	>sp|Q14573|ITPR3_HUMAN Inositol 1,4,5-trisphosphate receptor type 3 OS=Homo sapiens GN=ITPR3 PE=1 SV=2	-	5.5461	5.24603	2.39123	1.1686	1.20443	0.268353	0.20825	0.226473	-2.14259	5	304.1	2671;2341;1049	3			5								5	2.0992e-14	2	621780	55936	507220	58628				2529	11533;13198;15320;25132;28187	True;True;True;True;True	12347;14143;16385;27532;30804	20313;23307;26888;44843;50527	33418;38567;44892;74353;84061	33418;38567;44892;74353;84061
Q59GW6	Acetyl-CoA acetyltransferase, cytosolic	ACAT2	>tr|Q59GW6|Q59GW6_HUMAN Acetyl-CoA acetyltransferase, cytosolic variant (Fragment) OS=Homo sapiens PE=2 SV=1	-	5.5031	5.20535	2.38	0.98103	1.01111	0.0159407	0.14931	0.162376	-2.62259	5	42.135	404;397;397;426	10										5	5	6.4326e-23	21.8	17941000	2014800	13478000	2448400				214	6001;13441;15895;18423;26803	True;True;True;True;True	6422;14403;16999;19889;29315	10650;23768;27921;32666;47792	17485;39324;46635;54401;79364	17485;39324;46635;54401;79364
Q96JJ7	Protein disulfide-isomerase TMX3	TMX3	>sp|Q96JJ7|TMX3_HUMAN Protein disulfide-isomerase TMX3 OS=Homo sapiens GN=TMX3 PE=1 SV=2	-	5.4894	5.1924	2.3764	0.70414	0.72573	-0.462494	0.11447	0.124487	-3.00593	9	51.871	454;423;197;128;131;89;69	8								9			9	1.6784e-171	24.2	25383000	3249700	19326000	2808000				2982	8236;8876;13984;17566;18023;22866;23274;24426;27249	True;True;True;True;True;True;True;True;True	8825;9519;14967;18776;19286;25094;25531;26774;29790	14401;15455;24588;30909;31735;40778;41423;43620;48779	23611;25370;25371;40939;51464;52755;67742;68832;72362;81102	23611;25370;40939;51464;52755;67742;68832;72362;81102
Q8N8S7	Protein enabled homolog	ENAH	>sp|Q8N8S7|ENAH_HUMAN Protein enabled homolog OS=Homo sapiens GN=ENAH PE=1 SV=2	-	5.3414	5.0524	2.33697	2.2143	2.2822	1.19042	0.45183	0.491368	-1.02512	8	66.509	591;570;533;297;210	7							8				8	5.0718e-40	18.4	18696000	2219400	11579000	4897400				166	2380;5309;9988;10465;15132;21438;29539;30179	True;True;True;True;True;True;True;True	2560;5688;10706;11211;16185;23447;32248;32929	4201;9505;17490;18367;26560;38227;52903;54048	6901;15566;28774;30204;44351;63393;87966;87967;89848	6901;15566;28774;30204;44351;63393;87967;89848
Q8IVL6	Prolyl 3-hydroxylase 3	LEPREL2	>sp|Q8IVL6|P3H3_HUMAN Prolyl 3-hydroxylase 3 OS=Homo sapiens GN=LEPREL2 PE=1 SV=1	-	5.3403	5.05136	2.33667	0.81946	0.844586	-0.243683	0.22386	0.243449	-2.03831	7	81.836	736;735;600;163	6						7					7	3.5404e-34	14.7	11057000	1230000	8586700	1240300				1519	1597;2848;3940;4286;4816;17560;22493	True;True;True;True;True;True;True	1710;3055;4214;4600;5170;18770;24695	2775;5003;6993;7686;8640;30896;40120	4591;8173;11446;12608;14115;51444;66684	4591;8173;11446;12608;14115;51444;66684
P05362	Intercellular adhesion molecule 1	ICAM1	>sp|P05362|ICAM1_HUMAN Intercellular adhesion molecule 1 OS=Homo sapiens GN=ICAM1 PE=1 SV=2	-	5.3127	5.02526	2.3292	0.75118	0.774213	-0.369198	0.16778	0.182462	-2.45433	9	57.825	532;532;442;443;310;310;180;276;151	6						9					9	1.181e-41	19.9	13557000	1945900	10547000	1063600				1911	2396;3578;6574;16121;22037;25187;27107;28909;28981	True;True;True;True;True;True;True;True;True	2577;3832;7042;17233;24208;27591;29637;31575;31655	4225;6302;11627;28349;39365;44946;48491;51849;51987	6942;10290;19019;47310;65251;74529;80590;86215;86445	6942;10290;19019;47310;65251;74529;80590;86215;86445
P16188	HLA class I histocompatibility antigen, A-30 alpha chain	HLA-A	>sp|P16188|1A30_HUMAN HLA class I histocompatibility antigen, A-30 alpha chain OS=Homo sapiens GN=HLA-A PE=1 SV=2	-	5.2898	5.00359	2.32296	0.84159	0.867395	-0.205239	0.099512	0.10822	-3.20796	10	40.904	365;365;337;337;298;273;273;273;273;273;273;273;365;365;365;337;299;299;298;273;273;273;273;273;273;273;273;273;273;273;273;298;273;365;365;365;364;337;337;312;298;273;273;273;273;273;273;273;273;273;273;273;273;273;273;365;365;365;365;365;365;365;365;365;365;365;365;365;365;365;365;365;365;365;365;345;337;337;337;337;337;337;337;337;337;337;337;337;337;337;337;337;337;337;337;337;337;337;337;337…	9.23									10	3	13	3.3255e-160	33.7	103750000	12814000	84891000	6044200				91	2037;3476;3477;7825;10813;24691;25371;26920;29307;29785	True;True;True;True;True;True;True;True;True;True	2197;3723;3724;8382;11578;27055;27784;29441;32001;32504	3569;6123;6124;6125;13710;13711;19008;44057;45253;48087;52546;52547;53357	5860;9990;9991;9992;22450;22451;31285;73063;75064;79888;87376;87377;87378;88698	5860;9990;9991;22450;31285;73063;75064;79888;87378;88698	57	162
L7RSM7	Protein kinase C alpha type	PRKCA	>tr|L7RSM7|L7RSM7_HUMAN Protein kinase C OS=Homo sapiens GN=PRKCA PE=2 SV=1	-	5.2768	4.9913	2.31941	1.2753	1.3144	0.394408	0.16721	0.181842	-2.45924	9	76.749	672;672;672;461;380;308;671;130;710;710;697;697;548;327;239;152;100	6.89						1	8				9	2.9067e-24	20.1	17081000	2243600	12087000	2751100				1680	514;10515;13655;14857;16244;17334;17380;19333;24440	True;True;True;True;True;True;True;True;True	548;11263;14625;15894;17361;18530;18580;20965;26788	831;18470;24111;26068;28576;30536;30609;34325;43644	1395;30366;39977;43591;43592;47675;47676;50882;50988;57115;72403	1395;30366;39977;43591;47676;50882;50988;57115;72403	1078	343
Q9Y305	Acyl-coenzyme A thioesterase 9, mitochondrial	ACOT9	>sp|Q9Y305|ACOT9_HUMAN Acyl-coenzyme A thioesterase 9, mitochondrial OS=Homo sapiens GN=ACOT9 PE=1 SV=2	-	5.2274	4.94457	2.30585	0.79755	0.822005	-0.282782	0.16444	0.17883	-2.48334	7	49.901	439;264;212;136;189	9									8		8	1.9171e-31	19.6	17358000	2822900	11933000	2602200				3258	4623;5995;10033;11966;18582;23658;30113	True;True;True;True;True;True;True	4963;6416;10753;12803;20112;25939;32851	8231;8232;10640;17573;21060;32987;42169;53916	13489;13490;17471;28890;34737;54932;70087;89603	13490;17471;28890;34737;54932;70087;89603
B2R5R5	Glycogenin-1	GYG1	>tr|B2R5R5|B2R5R5_HUMAN cDNA, FLJ92583, highly similar to Homo sapiens glycogenin (GYG), mRNA OS=Homo sapiens PE=2 SV=1	-	5.2262	4.94344	2.30551	0.66429	0.684659	-0.546543	0.12038	0.130914	-2.93331	2	39.353	350;350;266;193;193;331	1.5	2	2									4	4.022e-16	8.6	600900	57686	494680	48528				424	17791;24977	True;True	19015;27358	31301;31302;44544;44545	52097;52098;73872;73873	52098;73873
C0KK01		HLA-C	>tr|C0KK01|C0KK01_HUMAN MHC class I antigen (Fragment) OS=Homo sapiens GN=HLA-C PE=3 SV=1	-	5.2122	4.93019	2.30164	0.57505	0.592682	-0.754669	0.11033	0.119985	-3.05908	3	20.839	181;181	9.5									1	1	2	5.8836e-34	20.4	16489000	1857100	13484000	1148200				1139	2038;7521;7882	True;False;False	2198;8056;8440	3570;3571;13200;13780;13781	5861;5862;21607;22552;22553;22554;22555	5861;21607;22554
B7Z9B1	Cadherin-13	CDH13	>tr|B7Z9B1|B7Z9B1_HUMAN cDNA FLJ52398, highly similar to Cadherin-13 OS=Homo sapiens PE=2 SV=1	-	5.1746	4.89463	2.2912	0.68887	0.709992	-0.494125	0.13312	0.144769	-2.78818	3	83.407	760;713;674	5					3						3	7.3256e-07	5.9	2438500	478560	1741900	218100				1096	3756;25567;28300	True;True;True	4021;27992;30934	6642;45593;50738	10832;75685;84405	10832;75685;84405
Q9H7Z7	Prostaglandin E synthase 2	PTGES2	>sp|Q9H7Z7|PGES2_HUMAN Prostaglandin E synthase 2 OS=Homo sapiens GN=PTGES2 PE=1 SV=1	-	5.1423	4.86407	2.28217	1.527	1.57382	0.654272	0.29695	0.322935	-1.63068	2	41.943	377;377;186;186	10										2	2	4.8032e-06	11.1	4750400	527700	3550800	671870				3109	844;28172	True;True	902;30786	1443;50505	2408;84032	2408;84032
A8K6I8	Ras-related protein Rab-3B	RAB3B	>tr|A8K6I8|A8K6I8_HUMAN cDNA FLJ77324, highly similar to Homo sapiens RAB3B, member RAS oncogene family (RAB3B), mRNA OS=Homo sapiens PE=2 SV=1	-	5.0309	4.7587	2.25057	1.1919	1.22845	0.296835	0.18168	0.197578	-2.3395	2	24.741	219;219	10										3	3	1.3955e-08	16.9	4425300	440200	3416300	568770				256	10261;29566	True;True	10998;32275	17998;17999;52938	29591;29592;88037	29591;88037
O60488	Long-chain-fatty-acid--CoA ligase 4	ACSL4	>sp|O60488|ACSL4_HUMAN Long-chain-fatty-acid--CoA ligase 4 OS=Homo sapiens GN=ACSL4 PE=1 SV=2	-	5.0258	4.75388	2.2491	1.2329	1.2707	0.345627	0.19972	0.217197	-2.20293	13	79.187	711;670;670;650;154;156;145;128;126	6.93						1	13				14	1.3159e-89	26.6	30667000	4014700	22488000	4164400				1794	5248;5945;9052;11103;12142;16858;17264;17449;18416;22698;24645;28521;30161	True;True;True;True;True;False;False;True;True;True;True;True;True	5626;6360;6361;9707;11883;12987;18017;18457;18652;19877;24911;27005;31164;32907	9403;10545;10546;15799;19522;21337;29668;30420;30421;30708;32652;40465;40466;43993;43994;51139;54011	15393;15394;17314;17315;25994;32103;35192;49467;50688;50689;50690;50691;51158;51159;54375;67221;67222;72960;72961;85062;89778	15394;17314;25994;32103;35192;49467;50688;51158;54375;67222;72961;85062;89778	1178;1179;1180	108;438;439
Q9NR12	PDZ and LIM domain protein 7	PDLIM7	>sp|Q9NR12|PDLI7_HUMAN PDZ and LIM domain protein 7 OS=Homo sapiens GN=PDLIM7 PE=1 SV=1	-	4.9999	4.72938	2.24165	1.2589	1.2975	0.375735	0.24645	0.268016	-1.89961	10	49.844	457;287;195;173;90;120	8.85								2	11		13	2.8217e-41	32.6	63297000	7455400	45814000	10028000				3140	262;2236;3402;11375;12368;13240;26161;27845;29086;30411	True;True;True;True;True;True;True;True;True;True	277;2409;3641;12177;13226;14185;28628;30435;31771;33171	418;3941;5992;20015;21758;21759;23379;46659;49965;49966;52190;52191;54417	683;684;6470;9782;32947;35935;35936;38673;77392;83141;83142;83143;86800;86801;90492	683;6470;9782;32947;35936;38673;77392;83142;86800;90492
P19022	Cadherin-2	CDH2	>sp|P19022|CADH2_HUMAN Cadherin-2 OS=Homo sapiens GN=CDH2 PE=1 SV=4	-	4.9947	4.72446	2.24015	0.98624	1.01648	0.0235822	0.22788	0.247821	-2.01263	9	99.808	906;875;191;120;916;916;824;101	5.17					10	2					12	2.442e-35	16.8	15215000	2336000	11262000	1616800				361	4922;7939;10077;11756;17161;20779;21269;22432;30398	True;True;True;True;True;True;True;True;True	5282;8501;10798;12585;18347;22568;23223;24630;33157	8828;13882;13883;13884;17658;20712;20713;30232;36905;37873;40003;54400	14411;22738;22739;22740;29016;34101;34102;50379;61257;62857;66482;66483;90469	14411;22738;29016;34101;50379;61257;62857;66482;90469
Q96AC1	Fermitin family homolog 2	FERMT2	>sp|Q96AC1|FERM2_HUMAN Fermitin family homolog 2 OS=Homo sapiens GN=FERMT2 PE=1 SV=1	-	4.9868	4.71699	2.23787	1.288	1.32749	0.408704	0.23628	0.256956	-1.96041	19	77.86	680;680;640;133;153;133;677;677;677;420;420;155	7							26				26	9.8611e-140	34.7	160520000	100900000	46304000	13311000				2941	1308;4448;4918;5487;7872;8805;11262;12419;12745;13685;16165;18526;23368;23584;23585;25750;26215;29844;30545	True;True;True;True;True;True;True;True;True;True;True;True;True;True;True;True;True;True;True	1402;4780;5278;5875;8430;9443;12057;13281;13282;13643;14655;17278;17279;20031;25634;25635;25862;25863;28190;28191;28687;32564;33309	2257;7971;8822;9812;13765;15341;19798;21861;21862;22388;24159;28422;28423;28424;32867;41619;41620;42047;42048;45948;45949;45950;46749;46750;53468;54625	3746;13062;14401;16110;22530;25174;32567;36099;36100;37006;40076;47442;47443;47444;47445;54729;69207;69208;69884;69885;76285;76286;76287;77524;77525;77526;88867;90825;90826	3746;13062;14401;16110;22530;25174;32567;36099;37006;40076;47442;54729;69208;69884;69885;76287;77525;88867;90826	2633;2634;2635;2636	260;451;480;549
B7Z9B8	Fibulin-2	FBLN2	>tr|B7Z9B8|B7Z9B8_HUMAN cDNA FLJ56912, highly similar to Fibulin-2 OS=Homo sapiens PE=2 SV=1	-	4.984	4.71434	2.23706	1.3774	1.41963	0.505519	0.25156	0.273573	-1.87	2	129.38	1210;1210;1184;1184;576;521	4				3							3	9.8156e-20	2.3	1215200	165480	904090	145600				1097	12106;22409	True;True	12948;24603	21281;21282;39971	35090;35091;66414	35090;66414
Q59GB4	Dihydropyrimidinase-related protein 2	DPYSL2	>tr|Q59GB4|Q59GB4_HUMAN Dihydropyrimidinase-like 2 variant (Fragment) OS=Homo sapiens PE=2 SV=1	-	4.8796	4.61559	2.20651	0.99748	1.02806	0.0399314	0.18536	0.20158	-2.31057	17	68.183	628;572;572;198;572;572;570;566;170;85;165	7.95							1	21			22	3.9949e-111	45.4	98940000	8254100	55824000	34862000				2591	172;3624;3683;4215;8233;8234;9587;10424;10596;11640;12397;18034;18653;19320;21068;24175;27288	True;True;True;True;True;True;True;True;True;True;True;True;True;True;True;True;True	179;3884;3946;4520;8822;8823;10278;10279;11169;11345;12464;13257;19302;19303;20215;20952;22950;26512;29833	266;6427;6538;7542;14397;14398;14399;16805;16806;18309;18606;20516;20517;21821;31756;31757;31758;33147;34306;37467;43195;48857	444;445;10473;10650;12383;23606;23607;23608;27656;27657;30109;30596;33758;33759;36040;52795;52796;52797;55207;57083;62168;71680;81237	444;10473;10650;12383;23606;23607;27657;30109;30596;33759;36040;52797;55207;57083;62168;71680;81237	2439;2440	208;431
P21980	Protein-glutamine gamma-glutamyltransferase 2	TGM2	>sp|P21980|TGM2_HUMAN Protein-glutamine gamma-glutamyltransferase 2 OS=Homo sapiens GN=TGM2 PE=1 SV=2	-	4.8774	4.61351	2.20586	0.70251	0.724051	-0.465838	0.15409	0.167574	-2.57713	5	77.328	687;606;627;627;684;684;684;684;684;616;281;160;93	7							5				5	8.9731e-16	8.9	4439000	527940	3434700	476350				780	591;1574;26379;30073;30202	True;True;True;True;True	630;1681;28859;32808;32954	988;2728;47024;53857;54087	1656;4513;78030;89487;89905	1656;4513;78030;89487;89905
Q86UE4	Protein LYRIC	MTDH	>sp|Q86UE4|LYRIC_HUMAN Protein LYRIC OS=Homo sapiens GN=MTDH PE=1 SV=2	-	4.8557	4.59298	2.19943	1.0192	1.05045	0.0710087	0.18599	0.202265	-2.30568	8	63.836	582;526;188;224;60	7							9				9	2.4183e-78	22.9	19941000	2816500	14360000	2764600				2818	5375;6466;14278;20939;23260;24330;24687;25070	True;True;True;True;True;True;True;True	5758;6923;15282;22783;25516;26674;27049;27458	9620;11452;25092;37232;41401;43457;44048;44714;44715	15765;15766;18772;41968;61787;68792;72088;73051;74148;74149;74150	15766;18772;41968;61787;68792;72088;73051;74149
Q96RT1	Protein LAP2	ERBB2IP	>sp|Q96RT1|LAP2_HUMAN Protein LAP2 OS=Homo sapiens GN=ERBB2IP PE=1 SV=2	-	4.8437	4.58163	2.19586	0.81242	0.837331	-0.256131	0.20365	0.221471	-2.17481	6	158.3	1412;1367;610;197	4				6							6	1.584e-17	5.9	3294300	581440	2320300	392570				3000	3999;10004;20440;22573;22900;23132	True;True;True;True;True;True	4276;10723;22153;24778;25129;25377	7099;17514;36244;40239;40837;41207	11610;28810;60211;66867;67844;68481	11610;28810;60211;66867;67844;68481
P54652	Heat shock-related 70 kDa protein 2	HSPA2	>sp|P54652|HSP72_HUMAN Heat shock-related 70 kDa protein 2 OS=Homo sapiens GN=HSPA2 PE=1 SV=1	-	4.8181	4.55742	2.18822	0.75932	0.782602	-0.353649	0.13808	0.150163	-2.7354	17	70.02	639;413	7							6				6	3.9383e-201	28.6	11808000	1161400	9557700	1089000				2290	2219;4237;7564;10255;12262;12263;15694;16289;18767;19720;19930;22218;23299;24373;25174;26306;27529	False;False;False;True;False;False;False;False;True;True;False;False;True;False;True;False;True	2392;4544;8100;10992;13113;13114;16779;17406;20357;21391;21620;24395;25557;26721;27577;28785;30089	3915;3916;7591;7592;13260;13261;13262;13263;17987;21535;21536;21537;21538;21539;21540;21541;21542;21543;21544;21545;27519;28636;28637;33352;35075;35442;39654;41460;43519;43520;43521;43522;43523;43524;44925;46911;46912;46913;46914;46915;49305	6421;6422;6423;6424;6425;12449;12450;12451;12452;12453;21694;21695;21696;21697;21698;21699;21700;21701;21702;21703;21704;21705;29575;35534;35535;35536;35537;35538;35539;35540;35541;35542;35543;35544;35545;35546;35547;35548;35549;35550;35551;35552;35553;35554;35555;35556;45941;45942;47764;47765;47766;47767;47768;55573;58328;58957;58958;65818;65819;68897;68898;72190;72191;72192;72193;72194;72195;72…	6422;12452;21694;29575;35538;35552;45941;47766;55573;58328;58958;65819;68897;72193;74488;77827;81987
P29317	Ephrin type-A receptor 2	EPHA2	>sp|P29317|EPHA2_HUMAN Ephrin type-A receptor 2 OS=Homo sapiens GN=EPHA2 PE=1 SV=2	-	4.7627	4.50501	2.17153	0.83511	0.860716	-0.21639	0.19212	0.208932	-2.2589	11	108.27	976;654;253;497	5					11						11	2.2022e-48	14	13369000	1528300	9661600	2179200				2108	6015;7367;11655;11774;16798;24878;26481;27595;27836;29508;30019	True;True;True;True;True;True;True;True;True;True;True	6436;7892;12480;12603;17955;27256;28970;30159;30426;32216;32752	10673;12913;20542;20745;29534;44387;47223;49433;49949;52860;53780	17520;17521;21103;33802;34157;49250;73608;78376;82221;83117;87887;87888;89377	17521;21103;33802;34157;49250;73608;78376;82221;83117;87888;89377
F1D8R0	COUP transcription factor 2	NR2F2	>tr|F1D8R0|F1D8R0_HUMAN Ovalbumin upstream promoter-transcription factor II variant 1 OS=Homo sapiens GN=NR2F2 PE=2 SV=1	-	4.7394	4.48297	2.16446	0.77516	0.798928	-0.323862	0.21203	0.230584	-2.11664	5	45.571	414;414;423;398;397;382;372;93	9									6		6	9.9868e-12	12.8	10964000	2396400	6785500	1782000				1420	11986;18343;19188;24159;25903	True;True;True;True;True	12825;19773;20808;26495;28357	21084;32505;34056;34057;43154;46236	34777;54123;56695;56696;71624;76721	34777;54123;56695;71624;76721
Q13308	Inactive tyrosine-protein kinase 7	PTK7	>sp|Q13308|PTK7_HUMAN Inactive tyrosine-protein kinase 7 OS=Homo sapiens GN=PTK7 PE=1 SV=2	-	4.711	4.45611	2.15579	0.98874	1.01906	0.0272347	0.1992	0.216631	-2.20669	12	118.39	1070;773;459;403;157;365;364;269;139;415;257	5.12				3	11	2		1			17	1.2644e-29	13.9	33820000	5455400	20478000	7886800				2489	3233;3326;5237;7423;11249;11395;19697;20402;21483;22794;27311;29082	True;True;True;True;True;True;True;True;True;True;True;True	3466;3563;5613;7949;12043;12199;21367;22113;23511;25014;29857;31767	5742;5874;9385;13021;13022;19776;19777;19778;20050;35039;36186;38308;40639;48893;48894;52182;52183	9352;9577;15357;21287;21288;32535;32536;32537;33006;33007;58266;60115;63536;67531;81301;81302;86787;86788	9352;9577;15357;21288;32536;33007;58266;60115;63536;67531;81301;86788
P09543	2,3-cyclic-nucleotide 3-phosphodiesterase	CNP	>sp|P09543|CN37_HUMAN 2,3-cyclic-nucleotide 3-phosphodiesterase OS=Homo sapiens GN=CNP PE=1 SV=2	-	4.7083	4.45356	2.15496	1.1041	1.13795	0.186442	0.22229	0.241742	-2.04846	5	47.578	421;186;298	9									6		6	7.7327e-74	12.8	24844000	3419500	17881000	3543500				1955	1043;1925;1926;18055;27120	True;True;True;True;True	1113;2078;2079;19334;29652	1796;3354;3355;31821;48522;48523	2969;5509;5510;5511;52910;80641;80642;80643	2969;5509;5511;52910;80641
P04181	Ornithine aminotransferase, mitochondrial	OAT	>sp|P04181|OAT_HUMAN Ornithine aminotransferase, mitochondrial OS=Homo sapiens GN=OAT PE=1 SV=1	-	4.6948	4.44079	2.15082	1.5784	1.6268	0.702034	0.32488	0.353309	-1.501	10	48.534	439;281	9									10		10	9.7528e-74	30.8	69872000	9028300	46260000	14584000				1897	898;9634;9793;11341;13371;16785;26472;28022;29418;29797	True;True;True;True;True;True;True;True;True;True	961;10330;10494;12142;14328;17942;28959;30622;32118;32517	1536;16890;17160;19953;23635;29513;47187;50244;52709;53373	2558;2559;27813;28265;32829;32830;39110;39111;49218;78316;78317;83623;87638;87639;87640;88722	2558;27813;28265;32829;39110;49218;78316;83623;87639;88722
B2R769	Endoplasmic reticulum aminopeptidase 2	ERAP2	>tr|B2R769|B2R769_HUMAN cDNA, FLJ93308, highly similar to Homo sapiens leukocyte-derived arginine aminopeptidase (LRAP), mRNA OS=Homo sapiens PE=2 SV=1	-	4.6551	4.40323	2.13856	0.88205	0.909096	-0.137496	0.14617	0.158961	-2.65326	7	110.43	960;960;694;79	5					7						7	5.2082e-23	10	6087700	791080	4785000	511660				465	103;8030;12387;12637;26060;27408;30121	True;True;True;True;True;True;True	106;8595;13247;13506;28520;29959;32859	160;14035;21800;22189;46507;49082;53929	268;22990;36003;36661;77145;81621;89622	268;22990;36003;36661;77145;81621;89622
Q9BTU6	Phosphatidylinositol 4-kinase type 2-alpha	PI4K2A	>sp|Q9BTU6|P4K2A_HUMAN Phosphatidylinositol 4-kinase type 2-alpha OS=Homo sapiens GN=PI4K2A PE=1 SV=1	-	4.6178	4.36795	2.12696	1.2553	1.29379	0.371604	0.27183	0.295617	-1.7582	3	54.022	479;449;449	9									3		3	9.6133e-07	6.1	2126600	298450	1436300	391880				3034	13514;15085;17793	True;True;True	14477;16134;19017	23883;26472;31305	39530;44227;52102	39530;44227;52102
Q12765	Secernin-1	SCRN1	>sp|Q12765|SCRN1_HUMAN Secernin-1 OS=Homo sapiens GN=SCRN1 PE=1 SV=2	-	4.5924	4.34393	2.119	0.7399	0.762587	-0.391026	0.10047	0.109262	-3.19414	4	46.382	414;245;240;142;141;140;218	9									5		5	1.6797e-27	13.8	11978000	1942800	9030600	1005000				2463	1213;3247;3342;6566	True;True;True;True	1299;3481;3579;7034	2092;5758;5898;11608;11609	3494;9379;9621;18996;18997	3494;9379;9621;18997
Q15063	Periostin	POSTN	>sp|Q15063|POSTN_HUMAN Periostin OS=Homo sapiens GN=POSTN PE=1 SV=2	-	4.5872	4.33901	2.11737	0.86672	0.893296	-0.162791	0.22082	0.240143	-2.05803	11	93.313	836;809;809;798;808;781;749;749;721;307;266;277	6.47						12	4			1	17	1.3897e-152	21.3	18039000	3687700	12147000	2204700				399	39;3795;6276;8375;9182;11860;16297;16435;18774;27409;28112	True;True;True;True;True;True;True;True;True;True;True	40;4065;6714;8975;9843;12692;17414;17560;20364;29960;30719	53;54;6723;11092;11093;14642;14643;16005;20884;28660;28890;28891;33362;49083;50396;50397;50398	93;94;95;10966;18257;18258;24013;24014;26308;34415;47818;48199;48200;48201;55588;81622;83880;83881;83882	93;10966;18257;24013;26308;34415;47818;48200;55588;81622;83880
P52306	Rap1 GTPase-GDP dissociation stimulator 1	RAP1GDS1	>sp|P52306|GDS1_HUMAN Rap1 GTPase-GDP dissociation stimulator 1 OS=Homo sapiens GN=RAP1GDS1 PE=1 SV=3	-	4.5526	4.30628	2.10644	1.9482	2.00794	1.00571	0.42758	0.464996	-1.10471	2	66.316	607;559;516;478;607;253	8								2			2	1.9914e-12	4.9	2673300	409120	1588300	675860				1047	11438;24519	True;True	12246;26872	20150;43775	33156;72606	33156;72606
Q12797	Aspartyl/asparaginyl beta-hydroxylase	ASPH	>sp|Q12797|ASPH_HUMAN Aspartyl/asparaginyl beta-hydroxylase OS=Homo sapiens GN=ASPH PE=1 SV=3	-	4.5191	4.27459	2.09579	0.70106	0.722556	-0.468819	0.16247	0.176687	-2.50073	15	85.862	758;429;330;327;297;313;285;279;198;113;174;136	6					12	9			4		25	3.2392e-107	32.2	39485000	5461700	29314000	4709100				2468	2061;5717;8696;8954;9740;10396;11554;15454;15688;18252;18858;24235;24474;27936;29257	True;True;True;True;True;True;True;True;True;True;True;True;True;True;True	2225;6117;9323;9604;10439;11139;12369;16526;16772;19643;20455;26578;26825;30530;31949	3618;10183;10184;15165;15166;15594;15595;17059;18273;18274;20340;27144;27145;27512;32288;33505;33506;43287;43288;43289;43290;43703;50110;50111;52469	5957;16705;16706;24898;24899;25643;25644;28099;30052;30053;33468;45341;45342;45930;53760;55820;55821;71815;71816;71817;71818;71819;72496;83385;83386;87252	5957;16705;24898;25643;28099;30052;33468;45342;45930;53760;55820;71815;72496;83385;87252
Q6NYC8	Phostensin	PPP1R18	>sp|Q6NYC8|PPR18_HUMAN Phostensin OS=Homo sapiens GN=PPP1R18 PE=1 SV=1	-	4.4897	4.24678	2.08637	1.0431	1.07508	0.104449	0.23234	0.252671	-1.98467	5	67.942	613;362;387	6						5					5	1.738e-33	11.9	4867100	266700	4084000	516350				2749	3667;5193;17268;21610;30238	True;True;True;True;True	3928;5569;18462;23668;32995	6506;9313;30428;38518;54166	10595;15226;50704;63857;90071	10595;15226;50704;63857;90071
P08133	Annexin A6	ANXA6	>sp|P08133|ANXA6_HUMAN Annexin A6 OS=Homo sapiens GN=ANXA6 PE=1 SV=3	-	4.4756	4.23345	2.08183	0.87022	0.896903	-0.156976	0.19075	0.207442	-2.26922	38	75.872	673;547;330;330	7.2							56	14			70	0	66	1137400000	167790000	820990000	148590000				1936	1236;1517;1754;3046;3077;3898;3974;4050;5108;5274;5400;5445;9060;9221;9764;10382;10592;12509;13592;15726;16467;17206;17620;18404;18623;18876;19240;20183;20863;22819;22830;22836;23453;23524;24459;25787;26270;29387	True;True;True;True;True;True;True;True;True;True;True;True;True;True;True;True;True;True;True;True;True;True;True;True;True;True;True;True;True;True;True;True;True;True;True;True;True;True	1325;1623;1878;3267;3299;4171;4248;4332;4333;5476;5653;5783;5833;9715;9886;10464;11124;11125;11341;13373;14558;16815;16816;16817;17600;18393;18831;19858;19859;20169;20170;20474;20864;21889;22675;25040;25052;25058;25059;25726;25801;26810;28235;28236;28747;32083	2141;2142;2619;2620;3035;3036;5355;5356;5452;6924;6925;7055;7209;7210;9170;9171;9442;9443;9444;9669;9670;9742;9743;15809;16109;17088;18238;18239;18240;18598;18599;21995;24003;27570;27571;27572;28944;30313;30984;30985;32627;32628;32629;33083;33084;33085;33532;33533;34143;35853;37070;40686;40687;40713;40722;40723;41806;41807;41808;41926;41927;41928;43688;46031;46032;46033;46847;46848;52665;52666	3568;3569;4333;4334;4335;5004;5005;8700;8701;8852;8853;11325;11326;11327;11538;11810;11811;14969;14970;14971;15457;15458;15459;15855;15856;15857;15858;15993;15994;15995;26009;26487;26488;26489;28145;29999;30000;30001;30002;30003;30581;30582;30583;30584;30585;36316;39765;46025;46026;46027;46028;48279;50510;51579;51580;54325;54326;54327;54328;54329;55097;55098;55099;55866;55867;55868;55869;56841;56…	3569;4333;5004;8700;8852;11327;11538;11811;14969;15458;15855;15993;26009;26487;28145;30002;30585;36316;39765;46027;48279;50510;51579;54329;55099;55866;56841;59626;61511;67599;67640;67655;69505;69702;72473;76414;77713;87567	61;62;63;64;65;66;67;68;69;70	33;127;157;242;286;414;433;434;448;569
Q8IWE2	Protein NOXP20	FAM114A1	>sp|Q8IWE2|NXP20_HUMAN Protein NOXP20 OS=Homo sapiens GN=FAM114A1 PE=1 SV=2	-	4.4469	4.2063	2.07255	2.0812	2.14501	1.10099	0.46802	0.508975	-0.974334	2	60.741	563;356;355;356;196	7							2				2	1.3457e-20	6	1422900	155290	973920	293720				814	24598;25422	True;True	26956;27840	43918;45341	72838;75218	72838;75218
B2ZZ86	Collagen alpha-1(V) chain	COL5A1	>tr|B2ZZ86|B2ZZ86_HUMAN Collagen type V alpha 1 OS=Homo sapiens GN=COL5A1 PE=2 SV=1	-	4.4457	4.20516	2.07216	1.0364	1.06818	0.0951525	0.26161	0.284502	-1.81349	13	183.59	1838;1838;1792;591;210	3			15								15	8.4633e-72	12.6	6484000	733760	4820400	929820				575	8968;9102;9170;10009;10034;10061;10126;10174;21374;22270;25295;27167;27807	True;True;True;True;True;True;True;True;True;True;True;True;True	9620;9759;9829;10728;10754;10781;10852;10901;23365;24454;27703;29704;30397	15619;15870;15988;17521;17574;17620;17746;17827;38103;38104;39754;45099;48618;48619;49898	25672;26108;26282;28817;28891;28954;29170;29326;63213;63214;66023;74799;74800;74801;80811;80812;83032	25672;26108;26282;28817;28891;28954;29170;29326;63213;66023;74799;80811;83032	395	538
Q96HC4	PDZ and LIM domain protein 5	PDLIM5	>sp|Q96HC4|PDLI5_HUMAN PDZ and LIM domain protein 5 OS=Homo sapiens GN=PDLIM5 PE=1 SV=5	-	4.424	4.18464	2.0651	1.0419	1.07385	0.102788	0.26902	0.292561	-1.77319	10	63.944	596;625;483;483;474;474;436;337;234;214;231;196;115;85;47;38	6.91						1	10				11	4.3151e-19	20.5	21853000	4345700	12246000	5262200				2967	2227;3398;10075;10897;12376;15669;19906;21494;23838;28955	True;True;True;True;True;True;True;True;True;True	2400;3637;10796;11665;13234;16752;21593;23524;26153;31626;31627	3926;5988;17654;19148;21779;27482;35403;38323;42563;51940;51941	6444;9776;29006;31516;35966;45889;45890;58886;63560;70662;86368;86369	6444;9776;29006;31516;35966;45890;58886;63560;70662;86368	2641	123
Q9Y3Z3	SAM domain and HD domain-containing protein 1	SAMHD1	>sp|Q9Y3Z3|SAMH1_HUMAN Deoxynucleoside triphosphate triphosphohydrolase SAMHD1 OS=Homo sapiens GN=SAMHD1 PE=1 SV=2	-	4.3885	4.15106	2.05348	1.5749	1.62319	0.698832	0.35701	0.388251	-1.36494	4	72.2	626;336	7							4				4	1.5516e-13	8.3	5244800	787630	3233700	1223500				3270	7597;13172;27423;30473	True;True;True;True	8135;14117;29974;33234	13317;23264;49104;54519	21789;38491;81650;90672;90673	21789;38491;81650;90672
Q6PL18	ATPase family AAA domain-containing protein 2	ATAD2	>sp|Q6PL18|ATAD2_HUMAN ATPase family AAA domain-containing protein 2 OS=Homo sapiens GN=ATAD2 PE=1 SV=1	-	4.3143	4.08087	2.02888	0.83918	0.864911	-0.209376	0.18019	0.195958	-2.35139	23	158.55	1390;1458;155	4				28							28	4.946e-177	23.2	36337000	8098600	23789000	4449600				2762	1358;2721;2791;3115;3227;4632;4948;6485;7633;9053;12035;12421;12511;15008;15794;16097;16967;19218;20438;23834;24140;27314;30346	True;True;True;True;True;True;True;True;True;True;True;True;True;True;True;True;True;True;True;True;True;True;True	1454;2917;2995;3341;3460;4972;5309;6949;6950;8174;9708;12874;13284;13375;16054;16890;17209;18137;20841;22151;26148;26474;29860;33104	2339;4779;4780;4920;5525;5726;8266;8872;11484;11485;11486;13373;15800;21155;21864;21998;26325;27705;28303;28304;29863;34102;36241;36242;42555;43100;48897;54317	3893;7841;7842;8052;8972;8973;9325;13553;14478;18823;18824;18825;21900;25995;34881;36102;36323;43992;46258;47244;47245;49761;56775;60207;60208;60209;70647;71544;81305;81306;90328	3893;7841;8052;8973;9325;13553;14478;18823;21900;25995;34881;36102;36323;43992;46258;47244;49761;56775;60207;70647;71544;81305;90328	2540;2541	171;441
J3QSU6		TNC	>tr|J3QSU6|J3QSU6_HUMAN Tenascin OS=Homo sapiens GN=TNC PE=2 SV=1	-	4.3072	4.07416	2.0265	0.83831	0.864014	-0.210873	0.22881	0.248832	-2.00675	17	220.85	2019;1928;1927;1838;1840;615;1080	2.44		16	10	1							27	1.1528e-49	12.6	9840100	1903700	6923700	1012700				1638	2385;2616;4873;5308;5442;8448;9720;12896;13210;14738;14998;21664;25476;25991;26482;28374;28726	True;True;True;True;True;True;True;True;True;True;True;True;True;True;True;True;True	2565;2807;5232;5687;5830;9054;10418;13809;14155;15773;16043;23736;27898;28448;28971;31012;31382	4209;4210;4592;8728;8729;9504;9739;14765;17022;17023;22668;22669;23324;23325;25892;26312;38621;45425;46389;46390;47224;47225;50869;50870;50871;51487;51488	6921;6922;7548;14264;14265;15565;15990;24225;24226;28038;28039;37474;37475;38589;38590;43318;43967;64015;75378;76975;76976;78377;78378;84629;84630;84631;85606;85607	6921;7548;14265;15565;15990;24225;28039;37475;38589;43318;43967;64015;75378;76975;78377;84630;85606
O43491	Band 4.1-like protein 2	EPB41L2	>sp|O43491|E41L2_HUMAN Band 4.1-like protein 2 OS=Homo sapiens GN=EPB41L2 PE=1 SV=1	-	4.2677	4.0368	2.01321	0.96243	0.99194	-0.0116749	0.19968	0.217153	-2.20321	23	112.59	1005;935;811;706;676;633;380;383;268;294;201;179;162;153;127;118;240;224;215;172;149;126	4.29				25	10						35	5.9929e-221	32.6	50854000	9391300	33125000	8337100				1773	1943;3407;4602;4945;5398;5982;6629;7214;8602;9864;10432;11307;11365;13392;17761;19386;20725;24752;25088;27073;27132;28639;28904	True;True;True;True;True;True;True;True;True;True;True;True;True;True;True;True;True;True;True;True;True;True;True	2098;3647;4940;5306;5781;6400;7099;7726;9222;10567;11177;12105;12166;14351;18984;21026;22504;22505;27121;27482;29601;29665;29666;31291;31569	3383;3384;6000;6001;8194;8195;8868;8869;9667;10607;11712;11713;12663;15010;17289;17290;18318;19875;19993;23668;23669;31249;34431;34432;36814;36815;44160;44771;48414;48539;48540;48541;51327;51328;51841	5561;5562;9800;9801;9802;9803;9804;13435;13436;14474;14475;15852;15853;17401;19153;19154;19155;20697;24645;28472;28473;28474;30123;32670;32902;39167;39168;52007;57290;57291;61122;61123;73228;74232;74233;80449;80671;80672;80673;80674;85370;85371;85372;86203	5561;9800;13436;14474;15853;17401;19155;20697;24645;28472;30123;32670;32902;39167;52007;57290;61123;73228;74232;80449;80671;85370;86203	1163;1164	163;838
O15013	Rho guanine nucleotide exchange factor 10	ARHGEF10	>sp|O15013|ARHGA_HUMAN Rho guanine nucleotide exchange factor 10 OS=Homo sapiens GN=ARHGEF10 PE=1 SV=4	-	4.2578	4.02743	2.00986	0.76096	0.784293	-0.350536	0.22796	0.247908	-2.01212	3	151.61	1369;988	4				3							3	7.1071e-06	4.8	1569000	244110	1149100	175740				1533	10029;22669;29507	True;True;True	10748;24881;32215	17559;40423;52859	28871;67160;87886	28871;67160;87886
B2R5T5	cAMP-dependent protein kinase type I-alpha regulatory subunit	PRKAR1A	>tr|B2R5T5|B2R5T5_HUMAN Protein kinase, cAMP-dependent, regulatory, type I, alpha (Tissue specific extinguisher 1), isoform CRA_a OS=Homo sapiens GN=PRKAR1A PE=2 SV=1	-	4.2401	4.01069	2.00385	1.1726	1.20855	0.273283	0.26766	0.291082	-1.7805	6	42.981	381;381;381;337;297;153	9									7		7	8.6834e-17	19.4	22711000	3580700	14015000	5115000				427	11232;17528;18157;19198;20008;22865	True;True;True;True;True;True	12025;18737;19491;20818;21703;25093	19750;30839;30840;32053;34074;35562;40777	32482;51361;51362;53335;56725;59165;67741	32482;51361;53335;56725;59165;67741
E9PEB9	Dystonin	DST	>tr|E9PEB9|E9PEB9_HUMAN Dystonin OS=Homo sapiens GN=DST PE=2 SV=2	-	4.2335	4.00445	2.0016	1.0166	1.04777	0.0673237	0.21426	0.233009	-2.10154	60	880.55	7750;7572;7570;7461;7246;5457;5375;4200;1479;1479;1143;818;689;448;246;167;442;259;258;258;123	2.07		57	2	1							60	1.1695e-237	10.1	12847000	1567700	8975100	2303800				1364	213;1014;1415;1512;1628;3411;3465;3909;4188;4196;6549;6674;6693;7552;7806;8534;9228;11197;11387;11523;11632;12926;14608;14664;14903;15095;15125;15721;15746;15759;15815;15986;15997;17306;18837;20752;20792;21319;21517;21638;21718;21806;22652;22846;23233;25300;25398;25539;25574;26008;26163;27112;28039;28276;28569;29470;29479;29971;30449;30542	True;True;True;False;True;True;False;True;True;True;True;True;True;True;True;True;True;True;True;True;True;True;True;True;True;True;True;True;True;True;True;True;True;True;False;False;True;True;True;True;True;True;True;True;True;True;True;True;True;True;True;True;True;True;True;True;True;True;True;True	221;1082;1517;1618;1744;3651;3711;4182;4488;4497;7017;7145;7164;8088;8362;9152;9893;11986;12189;12336;12456;13839;15631;15692;15693;15943;16146;16178;16809;16837;16850;16914;17094;17105;18502;20432;22535;22584;23288;23555;23700;23805;23921;24862;25071;25488;27708;27815;27964;27999;28466;28630;29643;30641;30910;31216;32176;32185;32703;33210;33306	327;1730;2431;2612;2827;6009;6101;6946;7488;7497;11586;11778;11808;13248;13681;14900;16123;19678;20035;20291;20499;22718;25677;25763;25764;26135;26487;26545;27564;27597;27615;27750;28072;28073;28086;30494;33472;36855;36927;37974;37975;38365;38566;38727;38912;40371;40744;41360;45104;45105;45311;45551;45607;46412;46661;48501;50278;50697;51214;52800;52811;53711;54485;54622	535;2867;4034;4324;4683;9819;9961;11363;12305;12316;18963;19256;19299;21678;22403;24460;26508;32347;32977;33378;33735;37568;42972;43124;43125;43702;44247;44331;46017;46067;46068;46100;46329;46893;46894;46914;50821;55760;61176;61292;63011;63012;63622;63623;63935;64173;64472;67086;67691;68722;74808;74809;75163;75616;75704;75705;77011;77396;80605;83675;84343;85182;87787;87811;89254;90610;90820	535;2867;4034;4324;4683;9819;9961;11363;12305;12316;18963;19256;19299;21678;22403;24460;26508;32347;32977;33378;33735;37568;42972;43124;43702;44247;44331;46017;46068;46100;46329;46893;46914;50821;55760;61176;61292;63011;63622;63935;64173;64472;67086;67691;68722;74809;75163;75616;75705;77011;77396;80605;83675;84343;85182;87787;87811;89254;90610;90820	889;890;891;892;893	796;4952;6473;7260;7263
A8K5B6	Helicase-like transcription factor	HLTF	>tr|A8K5B6|A8K5B6_HUMAN cDNA FLJ76830, highly similar to Homo sapiens SWI/SNF related, matrix associated, actin dependent regulator of chromatin, subfamily a, member 3 (SMARCA3), transcript variant 1, mRNA OS=Homo sapiens PE=2 SV=1	-	4.1955	3.9685	1.98859	0.55687	0.573945	-0.801016	0.16152	0.175654	-2.50919	5	113.94	1009;1009;992;425;460;455;395	5					5						5	1.9567e-11	6.5	3147100	410290	2307700	429110				224	967;18860;19612;20704;29537	True;True;True;True;True	1035;20457;21276;22473;32246	1658;33510;34871;36779;52901	2764;55828;57987;61059;87963	2764;55828;57987;61059;87963
Q15746	Myosin light chain kinase, smooth muscle	MYLK	>sp|Q15746|MYLK_HUMAN Myosin light chain kinase, smooth muscle OS=Homo sapiens GN=MYLK PE=1 SV=4	-	4.1566	3.93171	1.97516	0.64926	0.669168	-0.57956	0.17923	0.194914	-2.35909	7	210.71	1914;1845;714;229	3			7								7	2.8482e-20	4.4	2531200	375890	1729800	425510				1266	939;3378;10243;22896;24271;24476;26499	True;True;True;True;True;True;True	1005;3616;10979;25125;26615;26827;28990	1605;5956;17964;40832;43352;43707;47258	2672;9712;29540;67836;71934;72502;78452	2672;9712;29540;67836;71934;72502;78452
P98160	Basement membrane-specific heparan sulfate proteoglycan core protein	HSPG2	>sp|P98160|PGBM_HUMAN Basement membrane-specific heparan sulfate proteoglycan core protein OS=Homo sapiens GN=HSPG2 PE=1 SV=4	-	4.1508	3.92622	1.97314	1.7793	1.83386	0.874881	0.4566	0.496555	-1.00997	13	468.83	4391;2331;190;351	1.42	11	8									19	2.6151e-50	3.9	3712000	468120	2458000	785800				2397	674;2400;7219;12799;16338;17212;23253;23608;23854;25959;26642;28382;29727	True;True;True;True;True;True;True;True;True;True;True;True;True	715;2581;7732;13704;17459;18399;25508;25886;26169;28416;29139;31020;32445	1156;4231;4232;12672;12673;22495;28730;30320;41388;41389;42090;42585;42586;46335;47476;47477;50885;53242;53243	1936;6952;6953;20710;20711;20712;37181;47937;50518;68770;68771;69940;70698;70699;76878;78818;78819;84649;88523;88524	1936;6952;20712;37181;47937;50518;68771;69940;70698;76878;78819;84649;88523
Q92626	Peroxidasin homolog	PXDN	>sp|Q92626|PXDN_HUMAN Peroxidasin homolog OS=Homo sapiens GN=PXDN PE=1 SV=2	-	4.1419	3.9178	1.97004	0.55916	0.576305	-0.795095	0.17896	0.19462	-2.36127	14	165.27	1479;723;224;197	4				15							15	1.491e-44	12.4	14283000	2134400	9464700	2683900				2925	619;3592;4389;6685;7726;7809;11628;12859;13410;19051;19372;23928;25920;28448	True;True;True;True;True;True;True;True;True;True;True;True;True;True	658;3850;4715;7156;8275;8365;12452;13771;14370;20660;21010;26250;28376;31090	1046;6375;7877;11798;13550;13686;20493;22606;23711;33822;34397;42739;42740;46272;50992	1740;10395;12911;19281;22172;22410;33729;37366;39239;56331;57223;70941;70942;76778;84832;84833	1740;10395;12911;19281;22172;22410;33729;37366;39239;56331;57223;70941;76778;84833
Q96T88	E3 ubiquitin-protein ligase UHRF1	UHRF1	>sp|Q96T88|UHRF1_HUMAN E3 ubiquitin-protein ligase UHRF1 OS=Homo sapiens GN=UHRF1 PE=1 SV=1	-	4.1349	3.91118	1.9676	1.0855	1.11878	0.161931	0.24133	0.262448	-1.9299	10	89.813	793;408	6						10					10	4.8761e-83	13.6	18225000	2600200	12839000	2785200				3010	4493;5420;9295;12223;12923;18832;20172;22031;23061;27155	True;True;True;True;True;True;True;True;True;True	4826;5804;9963;13072;13836;20427;21876;24202;25303;29691	8043;9697;16230;21456;22715;33460;35834;39357;41098;48586	13192;15912;26701;35397;37564;55747;59600;65236;68294;80751;80752	13192;15912;26701;35397;37564;55747;59600;65236;68294;80751
P84157	Matrix-remodeling-associated protein 7	MXRA7	>sp|P84157|MXRA7_HUMAN Matrix-remodeling-associated protein 7 OS=Homo sapiens GN=MXRA7 PE=1 SV=1	-	4.1217	3.89869	1.96299	0.81407	0.839031	-0.253204	0.20646	0.224527	-2.15504	3	21.466	204	10										3	3	2.0085e-11	18.1	6806600	885270	5030800	890520				2396	5477;20774;20775	True;True;True	5865;22563;22564	9798;36900;36901	16089;61249;61250	16089;61249;61250
P35237	Serpin B6	SERPINB6	>sp|P35237|SPB6_HUMAN Serpin B6 OS=Homo sapiens GN=SERPINB6 PE=1 SV=3	-	4.114	3.89141	1.96029	0.58343	0.601319	-0.733797	0.14182	0.15423	-2.69684	3	42.621	376;259	10										3	3	4.502e-07	12	12458000	1732200	8440200	2285200				2144	11544;17692;23074	True;True;True	12358;18907;25316	20327;31099;41116	33447;51769;68315	33447;51769;68315
P11216	Glycogen phosphorylase, brain form	PYGB	>sp|P11216|PYGB_HUMAN Glycogen phosphorylase, brain form OS=Homo sapiens GN=PYGB PE=1 SV=5	-	4.1116	3.88914	1.95945	0.81866	0.843762	-0.245092	0.19459	0.211618	-2.24047	17	96.695	843;865;752;842;842;832;245;202;595	6						17					17	6.4026e-100	26.6	49958000	7935600	33318000	8703400				1971	2221;3446;8278;9668;12052;15898;16260;16882;19252;20661;26691;27028;27589;27648;28159;29421;29713	True;True;True;True;True;False;True;True;False;True;True;True;False;True;False;True;True	2394;3691;8872;10365;12891;17002;17377;18044;20877;22421;29191;29553;30153;30222;30223;30771;32121;32431	3918;6074;14472;16945;21184;27927;28600;29713;29714;29715;29716;34173;36682;47563;48337;49422;49539;49540;50489;52713;53220	6428;9919;23738;27910;34925;46645;46646;46647;46648;47714;47715;49531;49532;49533;49534;56878;60918;78947;80315;82201;82202;82403;82404;84008;84009;87644;88490;88491	6428;9919;23738;27910;34925;46645;47715;49532;56878;60918;78947;80315;82201;82404;84009;87644;88491	1426	680
Q6LES2	Annexin	ANXA4	>tr|Q6LES2|Q6LES2_HUMAN Annexin (Fragment) OS=Homo sapiens GN=ANXA4 PE=2 SV=1	-	4.0887	3.86748	1.95139	1.0639	1.09652	0.132934	0.26901	0.29255	-1.77324	6	36.085	321;319;303;299;299;237;225;112;142	10										7	7	7.9765e-52	23.4	21352000	3442000	13734000	4175900				717	639;3277;9761;9762;13160;22910	True;True;True;True;True;True	679;3511;10461;10462;14104;25141	1093;5792;17084;17085;23237;23238;40856	1827;9432;28138;28139;38444;38445;67872	1827;9432;28138;28139;38444;67872
O94851	Protein-methionine sulfoxide oxidase MICAL2	MICAL2	>sp|O94851|MICA2_HUMAN Protein-methionine sulfoxide oxidase MICAL2 OS=Homo sapiens GN=MICAL2 PE=1 SV=1	-	4.0744	3.85395	1.94634	1.1188	1.1531	0.205524	0.26292	0.285927	-1.80628	2	126.69	1124;134;120;102;98;88	5					2						2	1.8571e-05	2	3399300	567280	2252500	579570				1845	10552;16265	True;True	11300;17382	18526;28605	30461;47722	30461;47722
Q96D15	Reticulocalbin-3	RCN3	>sp|Q96D15|RCN3_HUMAN Reticulocalbin-3 OS=Homo sapiens GN=RCN3 PE=1 SV=1	-	4.0477	3.8287	1.93685	0.90395	0.931667	-0.102114	0.24911	0.270909	-1.88412	5	37.493	328;169;150;58	9.67									3	6	9	8.2204e-56	23.2	23701000	2937700	18332000	2431100				2951	646;929;3786;5591;26627	True;True;True;True;True	686;994;4055;5984;29123;29124	1102;1584;1585;6701;6702;9988;47449;47450;47451	1842;2642;2643;10926;10927;16392;78777;78778;78779	1842;2642;10926;16392;78777	2640	182
B3KM36	BAG family molecular chaperone regulator 2	BAG2	>tr|B3KM36|B3KM36_HUMAN cDNA FLJ10153 fis, clone HEMBA1003417, highly similar to BAG family molecular chaperone regulator 2 OS=Homo sapiens PE=2 SV=1	-	4.0447	3.82586	1.93578	0.61142	0.630167	-0.666193	0.15117	0.164398	-2.60473	3	23.712	211;211;211;178;108	10										3	3	1.722e-20	13.7	4953200	826930	3575300	550960				578	16077;19629;25692	True;True;True	17189;21295;28128	28259;34910;45816	47180;58048;76048	47180;58048;76048
Q8TC12	Retinol dehydrogenase 11	RDH11	>sp|Q8TC12|RDH11_HUMAN Retinol dehydrogenase 11 OS=Homo sapiens GN=RDH11 PE=1 SV=2	-	4.0438	3.82501	1.93546	1.0568	1.0892	0.123274	0.33071	0.359649	-1.47534	3	35.386	318;187;178;171;204;188;118;91	10										3	3	6.0458e-18	12.3	15368000	2270100	10269000	2828700				2892	5967;14584;29196	True;True;True	6385;15603;31885	10587;25628;52380	17370;42889;87101	17370;42889;87101
Q07065	Cytoskeleton-associated protein 4	CKAP4	>sp|Q07065|CKAP4_HUMAN Cytoskeleton-associated protein 4 OS=Homo sapiens GN=CKAP4 PE=1 SV=2	-	4.0283	3.81035	1.92992	0.40508	0.417501	-1.26015	0.10078	0.109599	-3.1897	27	66.022	602;521;600;560;471;448;307;271;166;57	7.57							28	34	1		63	2.2969e-288	54	296240000	49166000	228380000	18696000				2441	2395;3431;4097;5486;8694;9361;9780;11356;11918;14437;14571;15041;16953;17005;21643;21757;22156;23297;23500;24339;24443;24561;24899;26771;26772;28530;28599	True;True;True;True;True;True;True;True;True;True;True;True;True;True;True;True;True;True;True;True;True;True;True;True;True;True;True	2576;3673;4384;5874;9320;10033;10480;12157;12753;15447;15586;16089;18121;18122;18179;23707;23708;23855;23856;24330;25555;25774;26684;26791;26792;26917;27277;29282;29283;31173;31249	4223;4224;6040;6041;7290;7291;9810;9811;15161;15162;16342;16343;17135;17136;17137;19976;19977;19978;19979;20977;20978;25359;25599;25600;26383;29836;29837;29838;29839;29940;29941;38577;38578;38579;38818;38819;38820;39557;39558;41457;41458;41877;41878;43467;43648;43649;43650;43851;44419;44420;47727;47728;47729;47730;47731;51154;51155;51156;51262;51263;51264;51265;51266	6940;6941;9865;9866;11936;11937;16108;16109;24891;24892;26874;26875;28222;28223;28224;32873;32874;32875;32876;34587;34588;42458;42829;42830;44105;49721;49722;49723;49724;49876;49877;63950;63951;63952;63953;64312;64313;64314;65635;65636;68894;68895;69625;69626;69627;69628;72104;72411;72412;72413;72414;72415;72416;72731;73672;73673;79223;79224;79225;79226;79227;79228;79229;85081;85082;85083;85084;8…	6941;9866;11937;16109;24892;26874;28222;32875;34588;42458;42830;44105;49724;49876;63951;64313;65636;68895;69626;72104;72415;72731;73673;79224;79225;85081;85271	2142;2143	317;423
P18206	Vinculin	VCL	>sp|P18206|VINC_HUMAN Vinculin OS=Homo sapiens GN=VCL PE=1 SV=4	-	3.993	3.77696	1.91722	1.6628	1.71379	0.777186	0.41839	0.455002	-1.13606	47	123.8	1134;1006;927;806;491;327	5					70						70	0	50.5	460660000	72798000	275430000	112440000				2032	1367;1369;2186;2586;4363;4972;5073;6267;6392;7058;7124;9570;9886;9968;10241;10653;11666;12464;12870;13843;14590;15945;15946;17378;17724;17984;18346;18513;18560;18609;19594;21531;21831;22963;23498;23543;23544;24497;24918;25481;25795;26716;26954;27365;28049;28193;29395	True;True;True;True;True;True;True;True;True;True;True;True;True;True;True;True;True;True;True;True;True;True;True;True;True;True;True;True;True;True;True;True;True;True;True;True;True;True;True;True;True;True;True;True;True;True;True	1463;1466;2358;2776;4685;5334;5439;6704;6705;6839;7554;7627;10261;10589;10686;10976;10977;11409;12491;13327;13783;14822;15609;15610;17049;17050;18578;18943;18944;19227;19228;19777;19778;19779;20012;20082;20151;21256;21257;23573;23951;25195;25772;25820;25821;26850;27296;27903;28245;28246;29221;29222;29477;29912;30652;30813;30814;32091	2351;2354;3843;3844;4544;7803;8924;9095;11078;11079;11298;11299;12400;12529;12530;16778;17324;17325;17465;17961;17962;18723;20555;21935;22623;24397;25635;25636;28002;28003;30607;31157;31158;31159;31628;31629;32511;32512;32513;32514;32515;32845;32943;32944;33048;34835;34836;38389;38958;40930;41875;41965;41966;41967;41968;43744;44446;45431;46043;46044;47603;47604;47605;48163;48164;48985;50297;50536…	3912;3915;6321;6322;7469;12797;12798;14568;14569;14845;14846;14847;18230;18231;18551;18552;20273;20477;20478;20479;27609;27610;28520;28521;28721;29537;29538;30803;33818;36219;37391;40553;40554;40555;40556;42898;42899;42900;46781;46782;46783;50984;50985;51857;51858;51859;51860;52591;52592;54132;54133;54134;54135;54136;54137;54689;54690;54863;54864;55046;57927;57928;63654;64541;68001;68002;69623;69…	3912;3915;6321;7469;12797;14569;14847;18230;18551;20273;20477;27609;28521;28721;29538;30803;33818;36219;37391;40556;42898;46781;46783;50984;51858;52591;54132;54689;54864;55046;57927;63654;64541;68001;69623;69759;69760;72554;73718;75389;76427;79014;79996;81444;83707;84079;87579	1600;1601;1602;1603;1604;1605;1606;1607;1608;1609;1610;1611;1612;1613	94;190;195;209;327;331;350;533;534;698;741;994;998;1090
Q03164	Histone-lysine N-methyltransferase MLL	MLL	>sp|Q03164|KMT2A_HUMAN Histone-lysine N-methyltransferase 2A OS=Homo sapiens GN=KMT2A PE=1 SV=5	-	3.9755	3.7604	1.91089	1.584	1.63257	0.707144	0.3985	0.433371	-1.20632	3	431.76	3969;1439;637;366;316;268;204;188;145	2		3									3	6.5557e-08	1	462010	51781	292660	117580				1418	2106;22777;29056	True;True;True	2273;24995;31738	3688;40612;52125	6064;67484;86668	6064;67484;86668
Q9BUF5	Tubulin beta-6 chain	TUBB6	>sp|Q9BUF5|TBB6_HUMAN Tubulin beta-6 chain OS=Homo sapiens GN=TUBB6 PE=1 SV=1	-	3.9658	3.75123	1.90736	1.018	1.04921	0.0693091	0.25903	0.281697	-1.82779	19	49.857	446;418;374;338;300;130;136;141;115;110;104;104;96;116	9.05									18	1	19	2.2342e-245	61.2	186960000	29843000	122110000	35014000				3037	226;1692;5996;7094;8158;8560;9498;12680;12760;13063;13932;14701;15593;17527;17998;19484;19830;23124;30112	True;True;True;True;False;True;True;False;True;True;False;False;False;True;True;False;False;True;True	234;235;1812;6417;7593;7594;8739;9178;10181;13567;13568;13659;13981;13982;14914;15732;15733;16670;16671;18736;19249;21135;21136;21137;21510;25369;32850	352;353;2942;2943;10641;12473;12474;14264;14265;14266;14943;16632;16633;22279;22280;22411;22934;22935;24512;24513;25827;25828;25829;25830;25831;27343;27344;27345;27346;27347;27348;27349;30838;31665;31666;31667;34616;34617;34618;34619;35251;35252;35253;35254;35255;41196;53915	574;575;576;577;4863;4864;17472;20395;20396;23367;23368;23369;23370;23371;23372;23373;24528;27361;27362;36819;36820;36821;37041;37925;37926;40784;40785;43216;43217;43218;43219;43220;43221;43222;43223;43224;45676;45677;45678;45679;45680;45681;45682;45683;45684;45685;45686;45687;45688;51360;52640;52641;52642;57587;57588;57589;57590;57591;58659;58660;58661;58662;58663;68456;68457;68458;68459;68460;6…	575;4863;17472;20395;23371;24528;27361;36820;37041;37925;40784;43218;45678;51360;52640;57590;58660;68457;89602	268;270;271;273;274;2679;2680;2681	73;170;257;267;299;300;330;388
B0QYD3	Probable DNA dC->dU-editing enzyme APOBEC-3B	APOBEC3B	>tr|B0QYD3|B0QYD3_HUMAN DNA dC->dU-editing enzyme APOBEC-3B OS=Homo sapiens GN=APOBEC3B PE=2 SV=1	-	3.9647	3.75019	1.90696	0.90783	0.935666	-0.0959344	0.22898	0.249017	-2.00568	3	57.208	490;382;386;386;202;199;181	10										3	3	2.3193e-07	7.8	2733600	391720	1905200	436640				379	7481;7932;23787	True;True;True	8013;8494;26095	13134;13872;42434	21484;22725;70472	21484;22725;70472
B7ZLQ5	Probable global transcription activator SNF2L1	SMARCA1	>tr|B7ZLQ5|B7ZLQ5_HUMAN SMARCA1 protein OS=Homo sapiens GN=SMARCA1 PE=2 SV=1	-	3.9237	3.71141	1.89197	1.1009	1.13466	0.182255	0.30084	0.327165	-1.61191	22	124.33	1070;1054;1005;965;776	5					14						14	4.3959e-121	20.5	34297000	5221100	22544000	6531700				1115	3400;6562;7844;7960;12647;13844;14887;15227;15661;15786;16240;16385;17109;19567;20123;21690;21756;23869;25104;25695;27939;30115	False;True;True;True;False;True;False;False;True;True;False;True;False;True;False;True;True;True;True;True;False;False	3639;7030;8402;8524;13518;14823;15926;16288;16744;16881;17356;17357;17510;18290;21229;21827;23772;23854;26184;27499;28131;30534;32853	5990;11604;13732;13937;22208;24398;26112;26755;27474;27690;27691;28570;28571;28805;30139;34794;35765;38676;38817;42613;44799;45820;50117;53919;53920	9778;9779;9780;18991;22481;22817;36691;36692;36693;40557;43664;43665;43666;44648;44649;44650;45878;46228;46229;47660;47661;47662;47663;47664;47665;47666;48057;50215;57861;57862;59483;64108;64311;70741;74277;76054;83393;83394;83395;83396;89609;89610;89611	9778;18991;22481;22817;36693;40557;43666;44650;45878;46228;47665;48057;50215;57861;59483;64108;64311;70741;74277;76054;83394;89611	717	454
A8K6K2	Cytosolic purine 5-nucleotidase	NT5C2	>tr|A8K6K2|A8K6K2_HUMAN cDNA FLJ75877, highly similar to Homo sapiens 5-nucleotidase, cytosolic II (NT5C2), mRNA OS=Homo sapiens PE=2 SV=1	-	3.9201	3.708	1.89064	1.5464	1.59382	0.672485	0.43584	0.473979	-1.07711	3	64.959	561;561;532;408;265;174;157;147	8								3			3	6.4806e-15	6.8	5272100	1105500	3034900	1131700				259	3732;9893;27271	True;True;True	3996;10597;29815	6606;17341;48824	10759;10760;28540;81179	10760;28540;81179
O14786	Neuropilin-1	NRP1	>sp|O14786|NRP1_HUMAN Neuropilin-1 OS=Homo sapiens GN=NRP1 PE=1 SV=3	-	3.8826	3.67253	1.87677							2	103.13	923;923;917;906;906;890;735;704;704;641;641;609;609;538;236	4				2							2	1.7206e-05	2.9	827180	132140	554820	140220				336	8549;22945	True;True	9167;25176	14926;40906	24497;67957	24497;67957
Q59GW5	E3 ubiquitin/ISG15 ligase TRIM25	TRIM25	>tr|Q59GW5|Q59GW5_HUMAN Tripartite motif-containing 25 variant (Fragment) OS=Homo sapiens PE=2 SV=1	-	3.8796	3.66969	1.87566	0.3909	0.402886	-1.31156	0.10076	0.109577	-3.18998	3	72.249	644;630;422	7							3				3	4.0109e-12	5.6	6547200	1347800	3894700	1304700				1281	1541;7532;16800	True;True;True	1647;8067;17957	2656;13215;29536	4396;4397;21627;49252	4397;21627;49252
P78347	General transcription factor II-I	GTF2I	>sp|P78347|GTF2I_HUMAN General transcription factor II-I OS=Homo sapiens GN=GTF2I PE=1 SV=2	-	3.8547	3.64614	1.86637	1.045	1.07704	0.107075	0.27072	0.29441	-1.7641	29	112.42	998;993;976;978;530;274;189;949;949;437;215;106	5.03				1	34	2					37	4.815e-163	37.7	384570000	278270000	87884000	18424000				760	978;1814;2011;4456;5323;5637;6770;7373;7422;7547;10210;11265;12284;12406;14106;14229;18593;18694;21843;22243;23289;24000;24508;25102;25978;27137;28220;28357;28489	True;True;True;True;True;True;True;True;True;True;True;True;True;True;True;True;True;True;True;True;True;True;True;True;True;True;True;True;True	1046;1959;2169;2170;4788;5703;6032;7252;7898;7948;8083;10941;12060;13135;13267;15100;15232;20127;20128;20273;23971;24422;25547;26327;26861;27497;28435;29672;30848;30992;31132	1677;3157;3523;3524;7983;7984;9523;9524;10059;11949;12929;13020;13240;13241;17912;17913;19801;21573;21574;21833;24790;25021;33006;33007;33234;38986;39701;41448;42860;43757;44797;46359;48550;50587;50840;51072;51073	2787;5192;5779;5780;13080;13081;13082;13083;15598;15599;16510;19523;19524;19525;21126;21286;21665;21666;29465;29466;32570;32571;35603;35604;36061;41346;41830;54960;54961;55355;64581;65912;65913;68878;71142;71143;71144;72575;74275;76918;76919;76920;80693;84163;84585;84586;84968;84969	2787;5192;5780;13080;15599;16510;19523;21126;21286;21665;29466;32571;35604;36061;41346;41830;54960;55355;64581;65912;68878;71142;72575;74275;76918;80693;84163;84585;84968	537;538	102;926
P53004	Biliverdin reductase A	BLVRA	>sp|P53004|BIEA_HUMAN Biliverdin reductase A OS=Homo sapiens GN=BLVRA PE=1 SV=2	-	3.7924	3.58721	1.84286	0.80701	0.831755	-0.26577	0.21218	0.230747	-2.11562	4	33.428	296;102	10										4	4	2.8935e-09	16.9	6818400	1145400	4789200	883840				2279	4449;7711;19599;23148	True;True;True;True	4781;8259;21262;25395	7972;13521;34842;41228	13063;22123;57937;68510	13063;22123;57937;68510
Q9UBG0	C-type mannose receptor 2	MRC2	>sp|Q9UBG0|MRC2_HUMAN C-type mannose receptor 2 OS=Homo sapiens GN=MRC2 PE=1 SV=2	-	3.7837	3.57898	1.83955	0.36248	0.373594	-1.42046	0.11713	0.12738	-2.97279	4	166.67	1479;345;345	4				4							4	4.7858e-11	3.2	1668600	355030	1175300	138250				3198	8797;20864;25119;25591	True;True;True;True	9435;22676;27515;28016	15328;37071;44820;45629	25153;61512;74315;75746	25153;61512;74315;75746
B5BU83	Stathmin	STMN1	>tr|B5BU83|B5BU83_HUMAN Stathmin OS=Homo sapiens GN=STMN1 PE=2 SV=1	-	3.7743	3.57009	1.83596	1.5816	1.6301	0.704956	0.40137	0.436492	-1.19597	2	17.33	149;149;149;86	10										2	2	4.6092e-23	13.4	7425400	1013800	4647900	1763800				1020	6860;23196	True;True	7346;25446	12083;41299	19755;68633	19755;68633
B4DMU0	Pyrroline-5-carboxylate reductase	PYCR1	>tr|B4DMU0|B4DMU0_HUMAN Pyrroline-5-carboxylate reductase OS=Homo sapiens GN=PYCR1 PE=2 SV=1	-	3.7414	3.53897	1.82333	0.58546	0.603411	-0.728786	0.14094	0.153273	-2.70582	5	35.98	346;319;319;319;288;199;253;225;171;240;217;173;165;132;115;94;84	10										5	5	4.4489e-59	22.8	19624000	3366200	13839000	2419100				838	5670;6353;12648;14888;15357	True;True;True;True;True	6066;6797;13519;15927;16423	10111;11203;22209;26113;26955	16594;18422;36694;43667;45019	16594;18422;36694;43667;45019
Q86Y56	HEAT repeat-containing protein 2	HEATR2	>sp|Q86Y56|HEAT2_HUMAN HEAT repeat-containing protein 2 OS=Homo sapiens GN=HEATR2 PE=1 SV=4	-	3.7159	3.51485	1.81346	1.4469	1.49127	0.576537	0.369	0.40129	-1.31728	7	93.52	855;657;601;396;280;280	6						7					7	6.1213e-22	12.5	9672500	1363500	5979500	2329600				2832	191;1254;1372;4852;5785;14758;22467	True;True;True;True;True;True;True	198;1343;1469;5209;6190;15793;24667	298;2167;2357;8696;10290;25922;40063	491;3608;3923;14216;16913;43368;66601	491;3608;3923;14216;16913;43368;66601
Q9BSJ8	Extended synaptotagmin-1	ESYT1	>sp|Q9BSJ8|ESYT1_HUMAN Extended synaptotagmin-1 OS=Homo sapiens GN=ESYT1 PE=1 SV=1	-	3.7129	3.51201	1.8123	0.78947	0.813677	-0.297472	0.21909	0.238262	-2.06938	28	122.85	1104;1104;1058;88	5.03					39	1					40	0	35.2	174210000	31508000	119220000	23475000				3031	570;1679;2066;3887;4350;6302;6610;7624;7651;7972;9947;12172;13336;14126;15198;15926;16412;17426;17461;20229;20473;21258;22465;25482;25707;28035;28555;29370	True;True;True;True;True;True;True;True;True;True;True;True;True;True;True;True;True;True;True;True;True;True;True;True;True;True;True;True	608;1797;2230;4160;4672;6744;7080;8164;8194;8536;10659;13018;14289;15122;16259;17030;17537;18629;18664;21935;22187;23208;23209;24664;24665;27904;28144;30635;31200;32065	960;2910;3623;6906;6907;7783;7784;11129;11680;13363;13411;13412;13960;17427;17428;21379;23563;24828;24829;26711;27976;28844;28845;28846;30673;30723;35927;35928;36294;37854;37855;40060;40061;45432;45433;45849;50266;50267;51192;52635	1608;4809;4810;5965;11298;11299;12764;12765;18316;18317;18318;18319;19103;21879;21880;21881;21956;21957;21958;22859;28661;28662;28663;35263;38980;41426;41427;41428;41429;41430;44578;46742;46743;48128;48129;48130;48131;48132;51098;51182;51183;59735;59736;60276;62822;62823;66597;66598;66599;75390;75391;75392;75393;76101;83652;83653;85147;87509	1608;4810;5965;11298;12764;18316;19103;21879;21956;22859;28662;35263;38980;41426;44578;46742;48128;51098;51183;59735;60276;62822;66597;75391;76101;83653;85147;87509	2677	804
B2RAM6	Kinesin-like protein KIF11	KIF11	>tr|B2RAM6|B2RAM6_HUMAN cDNA, FLJ95005, highly similar to Homo sapiens kinesin family member 11 (KIF11), mRNA OS=Homo sapiens PE=2 SV=1	-	3.7026	3.50227	1.80829	2.2235	2.29168	1.1964	0.61372	0.667424	-0.583324	12	119.13	1056;1056;388	5					12						12	4.608e-79	12.2	17391000	3024900	8770800	5595600				515	2624;5578;7045;12036;13155;14811;19018;19370;24732;26023;26442;27686	True;True;True;True;True;True;True;True;True;True;True;True	2815;5971;7541;12875;14097;15846;20625;21008;27100;28481;28924;30263	4603;9963;12385;21156;23230;26000;33775;34395;44129;46438;47124;49611	7562;7563;16348;16349;20253;34882;38435;43485;56246;57221;73187;77047;78201;78202;82507	7562;16348;20253;34882;38435;43485;56246;57221;73187;77047;78202;82507
B2RAK1	Leucyl-cystinyl aminopeptidase	LNPEP	>tr|B2RAK1|B2RAK1_HUMAN cDNA, FLJ94965, highly similar to Homo sapiens leucyl/cystinyl aminopeptidase (LNPEP), mRNA OS=Homo sapiens PE=2 SV=1	-	3.6899	3.49026	1.80333	0.8912	0.918526	-0.122607	0.24335	0.264645	-1.91787	11	117.34	1025;1025	4				11							11	3.2085e-123	14.7	8011500	1769200	4977100	1265200				514	1839;6381;8166;9749;10448;12420;16799;24365;28860;29760;30302	True;True;True;True;True;True;True;True;True;True;True	1988;6827;8747;10448;11193;13283;17956;26713;31523;32479;33060	3191;11282;14276;17069;18340;21863;29535;43507;51745;53319;54255	5245;18526;23394;28118;30156;36101;49251;72172;86033;88645;90215	5245;18526;23394;28118;30156;36101;49251;72172;86033;88645;90215
Q13948	Protein CASP	CUX1	>sp|Q13948|CASP_HUMAN Protein CASP OS=Homo sapiens GN=CUX1 PE=1 SV=2	-	3.6857	3.48628	1.80169	0.93186	0.960433	-0.0582433	0.34037	0.370154	-1.4338	3	77.454	678;1505;1486;484;191;156	4				3							3	8.3215e-07	5	1930300	580470	900200	449630				2509	241;14035;28600	True;True;True	255;15019;31250	389;24669;51267	636;41099;85272	636;41099;85272
B4DUT8	Calponin-2	CNN2	>tr|B4DUT8|B4DUT8_HUMAN Calponin-2 OS=Homo sapiens GN=CNN2 PE=2 SV=1	-	3.6847	3.48534	1.8013	1.3139	1.35419	0.437427	0.33801	0.367588	-1.44384	3	35.943	330;309;309;309;309;298;284;218;288;154;148;103	10										3	3	1.8612e-12	12.1	16273000	2619300	9863800	3789500				709	2908;9845;23742	True;True;True	3121;10548;26042	5101;17252;42350	8333;28408;70339	8333;28408;70339
O00159	Unconventional myosin-Ic	MYO1C	>sp|O00159|MYO1C_HUMAN Unconventional myosin-Ic OS=Homo sapiens GN=MYO1C PE=1 SV=4	-	3.6799	3.4808	1.79942	0.835	0.860603	-0.21658	0.22318	0.24271	-2.0427	44	121.68	1063;1039;1039;805;267;160;170;169;164;138;134	5.03					56	2					58	0	50.2	230710000	43178000	146210000	41321000				1052	2959;3580;4080;4268;4397;4773;6521;7483;8267;8746;8951;9002;9552;10720;11156;11786;12195;14238;15545;16156;16296;16317;16365;18577;19001;19062;19502;19605;19630;20401;21142;21308;22246;22882;25209;25584;26137;28034;28301;29067;29306;29685;30054;30134	True;True;True;True;True;True;True;True;True;True;True;True;True;True;True;True;True;True;True;True;True;True;True;True;True;True;True;True;True;True;True;True;True;True;True;True;True;True;True;True;True;True;True;True	3178;3834;4366;4581;4723;4724;5125;6987;8015;8860;9377;9601;9654;10243;11483;11942;12616;13042;15241;16621;17268;17413;17437;17489;20103;20104;20606;20671;21161;21268;21296;22112;23053;23274;24425;25111;27614;28009;28602;30634;30935;31750;32000;32402;32789;32872;32873	5194;6304;7264;7657;7888;7889;8582;11543;11544;13136;14459;15239;15591;15678;15679;15680;16752;18843;19613;20777;21409;25031;27275;28404;28659;28697;28698;28775;28776;32968;32969;32970;32971;33743;33834;34684;34858;34911;34912;36185;37637;37955;37956;39704;40805;44981;45619;46613;50264;50265;50739;50740;52149;52545;53151;53833;53944;53945	8463;10292;11904;12557;12924;12925;14034;18900;18901;21488;21489;23712;25017;25638;25771;25772;25773;25774;27560;31010;31011;32246;32247;34217;35313;41843;41844;41845;45560;47404;47817;47880;47881;48014;48015;48016;54904;54905;54906;54907;56193;56346;57676;57965;58049;58050;60113;60114;62444;62977;62978;65917;67791;74594;75726;75727;75728;77306;77307;83649;83650;83651;84406;84407;84408;86714;8737…	8463;10292;11904;12557;12925;14034;18900;21488;23712;25017;25638;25771;27560;31011;32246;34217;35313;41843;45560;47404;47817;47880;48014;54904;56193;56346;57676;57965;58050;60113;62444;62978;65917;67791;74594;75726;77306;83651;84407;86714;87375;88389;89460;89651	674;675;676	137;202;606
A2RRC9	Ras GTPase-activating-like protein IQGAP3	IQGAP3	>tr|A2RRC9|A2RRC9_HUMAN IQ motif containing GTPase activating protein 3 OS=Homo sapiens GN=IQGAP3 PE=2 SV=1	-	3.6589	3.46093	1.79116	0.88644	0.91362	-0.130334	0.27023	0.293877	-1.76672	8	184.52	1631;1631;1588	4				6							6	1.0464e-58	7.1	2600100	441390	1732200	426460				46	1619;3122;15690;16872;25698;27796;28000;28315	True;True;False;True;True;True;True;False	1735;3348;16774;16775;18031;28134;30385;30599;30949	2814;5533;27514;27515;29691;45823;49872;50199;50774	4661;8986;45932;45933;45934;45935;45936;49506;76059;82999;83535;84465;84466	4661;8986;45932;49506;76059;82999;83535;84465	19	977
B7ZKM6	Uveal autoantigen with coiled-coil domains and ankyrin repeats	UACA	>tr|B7ZKM6|B7ZKM6_HUMAN Uveal autoantigen with coiled-coil domains and ankyrin repeats OS=Homo sapiens GN=UACA PE=2 SV=1	-	3.6448	3.4476	1.78559	7.0408	7.25669	2.85931	0.90968	0.989283	-0.0155454	3	162.56	1416;1416;1401;1307;1307;638;564;561	4				3							3	4.3937e-11	2.5	1337400	197810	934330	205220				1103	12042;19291;22662	True;True;True	12881;20920;24874	21169;34259;40416	34902;57009;67148	34902;57009;67148
Q16850	Lanosterol 14-alpha demethylase	CYP51A1	>sp|Q16850|CP51A_HUMAN Lanosterol 14-alpha demethylase OS=Homo sapiens GN=CYP51A1 PE=1 SV=3	-	3.6248	3.42868	1.77765	1.3212	1.36171	0.44542	0.33289	0.36202	-1.46586	4	56.805	503;449;180;222	9									6		6	4.3198e-35	10.3	14076000	2696800	8402900	2976300				2600	11678;14423;18899;23901	True;True;True;True	12503;15433;20499;26219	20572;20573;25338;33573;42693;42694	33838;33839;42419;55918;70859;70860	33838;42419;55918;70860
Q9BZQ8	Protein Niban	FAM129A	>sp|Q9BZQ8|NIBAN_HUMAN Protein Niban OS=Homo sapiens GN=FAM129A PE=1 SV=1	-	3.6033	3.40834	1.76907	0.41799	0.430806	-1.21489	0.22057	0.239871	-2.05967	6	103.13	928;100	5					6						6	2.4373e-15	7	5485500	815670	4236100	433800				3063	1794;4138;11984;18883;24894;28114	True;True;True;True;True;True	1936;4426;12823;20482;27272;30721	3128;7372;21082;33544;44410;50400	5150;12053;34775;55882;73652;83885	5150;12053;34775;55882;73652;83885
Q13867	Bleomycin hydrolase	BLMH	>sp|Q13867|BLMH_HUMAN Bleomycin hydrolase OS=Homo sapiens GN=BLMH PE=1 SV=1	-	3.6013	3.40645	1.76827	0.79994	0.824468	-0.278465	0.21476	0.233553	-2.09818	2	52.562	455;318;368;368;263;231;93;71	9									2		2	9.4439e-05	4	6159900	1225500	4057300	877110				1665	12110;26594	True;True	12952;29089	21287;47400	35105;78706	35105;78706
Q9ULT8	E3 ubiquitin-protein ligase HECTD1	HECTD1	>sp|Q9ULT8|HECD1_HUMAN E3 ubiquitin-protein ligase HECTD1 OS=Homo sapiens GN=HECTD1 PE=1 SV=3	-	3.5847	3.39075	1.7616	1.0014	1.03211	0.0455899	0.2927	0.318313	-1.65148	10	289.38	2610;926;1465;1224;976;736;122	3.58		1	9	1						1	12	4.8939e-30	4.4	21852000	6881000	9415400	5555800				3234	1298;5321;7122;9312;13387;16269;17803;20307;24324;24486	True;True;True;True;True;True;True;True;True;True	1391;5701;7625;9982;14346;17386;19027;22015;26668;26838	2242;9520;12526;16253;23660;28612;31323;36047;43439;43440;43723;43724	3724;15592;20474;26740;39152;39153;47733;52126;59907;72057;72058;72526;72527	3724;15592;20474;26740;39152;47733;52126;59907;72058;72526
Q9NPQ8	Synembryn-A	RIC8A	>sp|Q9NPQ8|RIC8A_HUMAN Synembryn-A OS=Homo sapiens GN=RIC8A PE=1 SV=3	-	3.575	3.38157	1.75769	1.4178	1.46127	0.547226	0.39658	0.431283	-1.21329	9	59.709	531;287;183;148;560;520;147;52	8								9			9	2.2721e-46	26.6	14710000	2154100	8934500	3621900				3132	2581;9119;14491;16099;16370;21569;24735;27881;30415	True;True;True;True;True;True;True;True;True	2771;9777;15505;17211;17494;23618;27103;30473;33175	4528;15901;25461;28306;28782;38453;44132;50027;54425	7445;26143;42606;47247;48026;63750;73192;83248;90504	7445;26143;42606;47247;48026;63750;73192;83248;90504
Q70E73	Ras-associated and pleckstrin homology domains-containing protein 1	RAPH1	>sp|Q70E73|RAPH1_HUMAN Ras-associated and pleckstrin homology domains-containing protein 1 OS=Homo sapiens GN=RAPH1 PE=1 SV=3	-	3.5607	3.36805	1.75191	0.94184	0.970719	-0.0428745	0.26451	0.287656	-1.79758	2	135.25	1250;1302;594	4				2							2	3.7427e-05	3	1550000	253130	1060600	236280				2779	26811;28949	True;True	29323;31620	47802;51933	79382;86357	79382;86357
Q63ZY3	KN motif and ankyrin repeat domain-containing protein 2	KANK2	>sp|Q63ZY3|KANK2_HUMAN KN motif and ankyrin repeat domain-containing protein 2 OS=Homo sapiens GN=KANK2 PE=1 SV=1	-	3.5593	3.36672	1.75135	1.1609	1.1965	0.258815	0.2945	0.320271	-1.64264	3	91.173	851;294;221	5.25			1			3					4	1.3121e-13	4.9	1941700	298750	1307600	335340				2721	6892;17342;26012	True;True;True	7380;18538;28470	12127;30544;46418;46419	19824;50893;77019;77020	19824;50893;77019
P40763	Signal transducer and activator of transcription 3	STAT3	>sp|P40763|STAT3_HUMAN Signal transducer and activator of transcription 3 OS=Homo sapiens GN=STAT3 PE=1 SV=2	-	3.559	3.36644	1.75122	0.89237	0.919732	-0.120715	0.26862	0.292126	-1.77534	6	88.067	770;769;722;699;699;672;672;84	6						6					6	1.5457e-54	12.3	7537000	1165300	5216100	1155600				1018	6854;9860;20900;23351;26038;29037	True;True;True;True;True;True	7340;10563;22727;25616;28497;31718	12074;17284;37155;41570;46462;52098	19738;28464;61652;69128;77073;86625	19738;28464;61652;69128;77073;86625	658	228
P12814	Alpha-actinin-1	ACTN1	>sp|P12814|ACTN1_HUMAN Alpha-actinin-1 OS=Homo sapiens GN=ACTN1 PE=1 SV=2	-	3.5488	3.35679	1.74708	1.0923	1.12579	0.170941	0.3036	0.330167	-1.59873	59	103.06	892;822;822;533;534;472;597;261;255;297;894;309;238;251;207;803;126;144;679;664;649;86;72;85;620;489;388	6.1			1	3	49	134	35	10	6	2	240	0	74.9	4339700000	700960000	2838300000	800410000				1988	371;1060;1061;1234;1383;2270;2299;2495;2964;3214;3523;3642;4021;4393;4939;5748;6318;6935;7403;9601;10811;10949;11347;11421;11661;11758;12689;13090;13426;13582;13583;13628;13817;14539;14648;14800;16082;16473;17258;17756;18039;18324;18325;18619;18681;20028;20099;20160;20893;21137;22020;23350;25205;25460;25465;27160;27492;27795;28361	True;True;True;True;True;True;True;True;True;True;True;True;True;True;True;True;True;True;True;True;True;True;True;True;True;True;True;True;True;True;True;True;True;True;True;True;True;True;True;True;True;True;True;True;True;True;True;True;True;True;True;True;True;True;True;True;True;True;True	391;1135;1136;1322;1323;1481;2446;2477;2680;3183;3447;3771;3902;4298;4299;4719;5300;6148;6760;7424;7425;7928;10293;10294;11576;11717;12148;12226;12227;12486;12587;13584;13585;14010;14011;14386;14387;14547;14548;14596;14796;15553;15675;15835;17194;17607;17608;18450;18451;18979;19310;19311;19312;19745;19746;19747;20163;20164;20253;20254;21727;21801;21802;21864;22715;22716;23046;23047;24191;25615;27…	590;1840;1841;1842;1843;1844;1845;1846;2135;2136;2137;2138;2139;2373;2374;3994;4048;4049;4050;4051;4052;4381;5201;5202;5203;5700;5701;5702;5703;6202;6454;6455;7144;7145;7146;7147;7148;7881;7882;7883;8858;8859;10232;11148;12196;12197;12198;12199;12200;12201;12202;12980;12981;12982;12983;12984;12985;12986;16828;16829;16830;16831;16832;18992;18993;18994;18995;18996;18997;18998;18999;19231;19232;1923…	984;985;3040;3041;3042;3043;3044;3045;3046;3047;3048;3049;3558;3559;3560;3561;3562;3563;3564;3565;3566;3946;3947;6556;6557;6640;6641;6642;6643;6644;6645;7199;7200;7201;8472;8473;8474;8475;9285;9286;9287;9288;9289;9290;10124;10521;10522;11714;11715;11716;11717;11718;12916;12917;12918;12919;14458;14459;16809;16810;16811;18345;19933;19934;19935;19936;19937;19938;19939;21210;21211;21212;21213;21214;2…	985;3041;3047;3566;3946;6557;6643;7201;8473;9286;10124;10522;11715;12919;14459;16811;18345;19933;21212;27714;31265;31647;32846;33113;33811;34109;36883;38019;39270;39743;39746;39876;40480;42720;43087;43459;47187;48293;50664;51995;52817;54033;54045;55073;55299;59215;59425;59578;61635;62426;65186;69126;74584;75329;75348;80784;81846;82992;84598	1165;1167;1169;1172;1173;1480;1481;1482;1483;1484;1485;1486;1487;1488;1489;1490;1491;1492;1493	1;13;66;122;126;221;239;276;306;309;354;360;586;660;710;748;796;830;845
Q8N556	Actin filament-associated protein 1	AFAP1	>sp|Q8N556|AFAP1_HUMAN Actin filament-associated protein 1 OS=Homo sapiens GN=AFAP1 PE=1 SV=2	-	3.5446	3.35282	1.74537	0.94616	0.975171	-0.0362724	0.2577	0.28025	-1.83521	8	80.724	730;413	6						9					9	2.3288e-42	12.1	15324000	2951300	9831100	2541900				2860	162;2693;13286;13546;14160;15268;18108;28732	True;True;True;True;True;True;True;True	169;2888;14236;14510;15158;16329;19421;31388	255;4741;23483;23484;23922;24897;26814;31953;51495	429;7788;38842;38843;39601;41591;41592;41593;44769;53154;53155;85618	429;7788;38842;39601;41591;44769;53155;85618
P46063	ATP-dependent DNA helicase Q1	RECQL	>sp|P46063|RECQ1_HUMAN ATP-dependent DNA helicase Q1 OS=Homo sapiens GN=RECQL PE=1 SV=3	-	3.5399	3.34837	1.74346	0.97364	1.00349	0.00503191	0.3057	0.332451	-1.58879	17	73.457	649;211;199;131;106;97;72	7							30				30	6.1754e-126	32	105550000	16154000	53852000	35546000				2209	239;388;759;760;3729;7136;8272;13166;20576;20912;21155;21237;21530;23716;26677;27717;29487	True;True;True;True;True;True;True;True;True;True;True;True;True;True;True;True;True	252;253;408;811;812;3993;7640;7641;8865;14110;14111;22303;22745;22746;23075;23076;23181;23182;23572;26005;26006;29177;30298;32194;32195	382;383;384;613;614;1287;1288;6601;12551;12552;14464;23255;23256;36498;37177;37178;37660;37661;37820;37821;38388;42299;42300;47544;49659;49660;49661;52820;52821;52822	626;627;628;629;1023;1024;2167;2168;10753;20516;20517;23723;38479;38480;60643;61695;61696;61697;61698;62488;62489;62490;62491;62492;62493;62780;62781;63653;70278;70279;70280;70281;78921;82588;82589;82590;87829;87830;87831	629;1023;2167;2168;10753;20516;23723;38479;60643;61696;62491;62781;63653;70279;78921;82588;87830	1850;1851;1852;1853;1854;1855	104;113;376;395;432;630
Q5GLZ8	Probable E3 ubiquitin-protein ligase HERC4	HERC4	>sp|Q5GLZ8|HERC4_HUMAN Probable E3 ubiquitin-protein ligase HERC4 OS=Homo sapiens GN=HERC4 PE=1 SV=1	-	3.5291	3.33816	1.73905	0.97886	1.00887	0.012746	0.29965	0.325871	-1.61763	6	118.56	1057;1027;399	5					6						6	5.9679e-14	7.9	6066300	1089600	3793200	1183600				2673	6407;7771;8590;12021;15751;15762	True;True;True;True;True;True	6854;8323;9210;12860;16842;16855	11341;13620;14992;21135;27604;27624	18608;22297;24618;34851;46084;46113	18608;22297;24618;34851;46084;46113
P63261	Actin, cytoplasmic 2	ACTG1	>sp|P63261|ACTG_HUMAN Actin, cytoplasmic 2 OS=Homo sapiens GN=ACTG1 PE=1 SV=1	-	3.5104	3.32047	1.73139	0.71852	0.740551	-0.433328	0.18579	0.202048	-2.30723	23	41.792	375;356;333;242;214;214;198;164;133;121	9.43									4	3	7	0	76.5	161450000	26619000	114000000	20832000				2375	941;2665;2666;2958;4121;4154;4625;4626;5422;5986;10862;11319;12193;13465;13645;14728;14821;20875;22078;24709;26269;26745;30214	False;False;False;False;False;False;False;False;True;False;False;False;False;False;False;False;False;False;False;False;False;False;False	1007;2859;2860;3175;3176;3177;4408;4409;4442;4443;4965;4966;5806;5807;6404;6405;11629;12118;12119;12120;13039;14427;14613;14614;15761;15856;22688;22689;24251;27075;28745;28746;29254;32968;32969	1607;1608;1609;1610;1611;1612;1613;1614;1615;1616;4677;4678;4679;4680;4681;4682;4683;4684;4685;4686;4687;5188;5189;5190;5191;5192;5193;7324;7325;7326;7327;7328;7329;7330;7331;7332;7333;7334;7335;7336;7337;7338;7339;7393;7394;7395;7396;7397;7398;7399;7400;7401;7402;7403;7404;7405;7406;7407;7408;7409;7410;7411;7412;7413;7414;7415;7416;7417;7418;7419;7420;8234;8235;8236;8237;8238;8239;8240;8241;8242…	2677;2678;2679;2680;2681;2682;2683;2684;2685;2686;2687;2688;2689;2690;2691;2692;2693;2694;2695;2696;2697;2698;7682;7683;7684;7685;7686;7687;7688;7689;7690;7691;7692;7693;7694;7695;7696;7697;7698;7699;7700;7701;7702;7703;7704;8452;8453;8454;8455;8456;8457;8458;8459;8460;8461;8462;11978;11979;11980;11981;11982;11983;11984;11985;11986;11987;11988;11989;11990;11991;11992;11993;11994;11995;11996;11997…	2680;7696;7700;8454;12001;12100;13528;13534;15930;17417;31410;32732;35306;39374;39921;43288;43503;61569;65397;73135;77693;79143;89994	810;811;813;814;815;816;817;818;819;2033	16;44;47;82;153;190;269;283;305;325
Q9NQW6	Actin-binding protein anillin	ANLN	>sp|Q9NQW6|ANLN_HUMAN Actin-binding protein anillin OS=Homo sapiens GN=ANLN PE=1 SV=2	-	3.5011	3.31167	1.72756	1.3879	1.43046	0.516475	0.39569	0.430315	-1.21653	21	124.2	1124;1086;1001;277;252;236;169;73	4.59				14	20						34	2.2961e-142	22.6	41442000	6866400	23153000	11422000				3137	747;1670;4041;5884;8364;9239;10388;10477;13262;14949;16193;16591;19879;20079;20745;23775;24444;25638;27638;28370;28854	True;True;True;True;True;True;True;True;True;True;True;True;True;True;True;True;True;True;True;True;True	797;1788;4321;6294;8964;9905;11131;11225;14211;15991;17307;17738;21565;21780;22527;26082;26793;28065;30209;30210;31007;31517	1269;1270;2891;2892;7192;7193;10442;14614;14615;16139;18250;18251;18386;18387;23426;23427;26242;28475;29170;35351;35701;36842;42416;43651;43652;45707;49512;49513;49514;49515;49516;50864;51733;51734	2141;2142;2143;4784;4785;11792;11793;17156;23978;23979;26536;30017;30018;30234;30235;38752;38753;43847;47523;48630;58804;59381;61162;70441;72417;72418;75863;82364;82365;82366;82367;82368;84622;86020;86021	2142;4785;11793;17156;23979;26536;30017;30234;38753;43847;47523;48630;58804;59381;61162;70441;72417;75863;82367;84622;86021	2701	580
P49753	Acyl-coenzyme A thioesterase 2, mitochondrial	ACOT2	>sp|P49753|ACOT2_HUMAN Acyl-coenzyme A thioesterase 2, mitochondrial OS=Homo sapiens GN=ACOT2 PE=1 SV=6	-	3.4917	3.30278	1.72368	0.84329	0.869147	-0.202328	0.17522	0.190553	-2.39174	5	53.218	483;421;421;421;421;395;395;286	9									5		5	2.0897e-26	19	6991900	483470	5818700	689750				2243	1880;2317;9675;10097;25754	True;True;True;True;True	2029;2495;10372;10819;28197	3259;4104;16953;17696;45957	5352;6726;27920;29081;76301	5352;6726;27920;29081;76301
P42892	Endothelin-converting enzyme 1	ECE1	>sp|P42892|ECE1_HUMAN Endothelin-converting enzyme 1 OS=Homo sapiens GN=ECE1 PE=1 SV=2	-	3.4793	3.29105	1.71855	0.84274	0.86858	-0.203269	0.25401	0.276237	-1.85602	8	87.163	770;738;134;103;77	5					9						9	1.012e-63	18.6	14468000	2112200	8961200	3394300				800	814;1589;2491;11411;18928;27285;28105;29389	True;True;True;True;True;True;True;True	871;1700;2676;12215;20529;29830;30712;32085	1374;2764;4377;20097;33629;33630;48853;50387;52668	2311;4575;7193;33082;55996;55997;55998;55999;81233;83863;87572	2311;4575;7193;33082;55998;81233;83863;87572
Q96EA4	Protein Spindly	CCDC99	>sp|Q96EA4|SPDLY_HUMAN Protein Spindly OS=Homo sapiens GN=SPDL1 PE=1 SV=2	-	3.4725	3.28462	1.71573	1.4421	1.48632	0.571743	0.49339	0.536565	-0.898176	4	70.171	605;527;312;230;158;150	7.25							3	1			4	2.8755e-13	8.9	2079300	351850	1131400	596090				1016	10435;15010;20843;26729	True;True;True;True	11180;16057;22653;29238	18321;26329;37032;47635	30127;43996;61461;79060	30127;43996;61461;79060
A8K6Y2	Serine/threonine-protein phosphatase 2A 56 kDa regulatory subunit delta isoform	PPP2R5D	>tr|A8K6Y2|A8K6Y2_HUMAN cDNA FLJ76895, highly similar to Homo sapiens protein phosphatase 2, regulatory subunit B (B56), delta isoform (PPP2R5D), transcript variant 1, mRNA OS=Homo sapiens PE=2 SV=1	-	3.4652	3.27771	1.71269	1.2857	1.32512	0.406126	0.34938	0.379953	-1.39611	5	69.978	602;602;594;559;504;503;155	7							5				5	2.9214e-23	13.6	5955900	1018600	3649100	1288200				272	582;1741;1970;6904;26388	True;True;True;True;True	621;1863;2128;7392;28868	978;3020;3466;12141;47039	1635;4980;5693;19842;78054	1635;4980;5693;19842;78054
P16403	Histone H1.2	HIST1H1C	>sp|P16403|H12_HUMAN Histone H1.2 OS=Homo sapiens GN=HIST1H1C PE=1 SV=2	-	3.4573	3.27024	1.7094	1.2561	1.29461	0.372523	0.47755	0.519339	-0.945253	11	21.364	213	7.75	1									3	4	1.2356e-77	38.5	48229000	13315000	19538000	15375000				2018	1334;2293;10529;10555;13538;13588;13608;14177;22902;23175;23176	False;False;False;False;True;False;False;True;True;False;False	1430;2471;11277;11303;14501;14554;14574;15175;25131;25425;25426	2303;2304;2305;2306;2307;2308;4038;4039;4040;4041;18485;18533;18534;23912;23998;23999;24023;24024;24025;24925;40839;40840;41271;41272;41273;41274;41275	3831;3832;3833;3834;3835;3836;3837;3838;3839;3840;3841;3842;6622;6623;6624;6625;6626;6627;6628;6629;6630;6631;30390;30391;30477;30478;30479;39582;39759;39760;39798;39799;39800;39801;39802;39803;39804;39805;41654;67847;67848;68590;68591;68592;68593;68594;68595;68596;68597;68598	3838;6630;30390;30478;39582;39759;39805;41654;67848;68591;68598
O15270	Serine palmitoyltransferase 2	SPTLC2	>sp|O15270|SPTC2_HUMAN Serine palmitoyltransferase 2 OS=Homo sapiens GN=SPTLC2 PE=1 SV=1	-	3.4386	3.25255	1.70157	1.1352	1.17001	0.226518	0.33404	0.363271	-1.46088	4	62.924	562;407	8								4			4	2.1843e-43	13.3	7624500	1216700	4868100	1539700				1756	2882;5540;17716;19154	True;True;True;True	3093;5932;18935;20770	5061;9890;31144;33998	8273;16232;51836;56588;56589	8273;16232;51836;56588
B2R5I8	Ras-related protein Rab-32	RAB32	>tr|B2R5I8|B2R5I8_HUMAN cDNA, FLJ92490, highly similar to Homo sapiens RAB32, member RAS oncogene family (RAB32), mRNA OS=Homo sapiens PE=2 SV=1	-	3.4292	3.24366	1.69762	0.32676	0.336779	-1.57013	0.095287	0.103625	-3.27055	4	24.956	225;225;212;211;203;203;203;203	10										4	4	3.8451e-09	17.3	7259800	1059200	5685200	515420				421	4222;14877;16996;28135	True;True;True;True	4528;15915;18169;30745	7557;26097;29928;50430	12405;43637;49855;83938	12405;43637;49855;83938
A8KAM8	Platelet-derived growth factor receptor beta	PDGFRB	>tr|A8KAM8|A8KAM8_HUMAN Tyrosine-protein kinase receptor OS=Homo sapiens PE=2 SV=1	-	3.4117	3.22711	1.69024	1.086	1.1193	0.162596	0.25262	0.274726	-1.86394	7	123.92	1106;1106;777;1161;336;239;146;174	4.75				6	1				1		8	1.9714e-16	7.1	36022000	10841000	11304000	13877000				347	9262;16113;16115;25592;28835;30299;30500	True;True;True;True;True;True;True	9929;17225;17227;28017;31496;33057;33263	16175;28340;28342;45630;45631;51700;54252;54560	26603;47293;47296;75747;75748;85950;90209;90727	26603;47293;47296;75747;85950;90209;90727
A8K8D9	Glucose-6-phosphate 1-dehydrogenase	G6PD	>tr|A8K8D9|A8K8D9_HUMAN Glucose-6-phosphate 1-dehydrogenase OS=Homo sapiens PE=2 SV=1	-	3.4066	3.22229	1.68808	1.3507	1.39212	0.477279	0.34415	0.374265	-1.41787	15	59.314	515;515;508;475;475;475;339;320;256;297;72;72;49;49;42;60;52;51;36	8.14								18	3		21	6.4836e-136	33	79686000	12267000	47091000	20328000				304	739;3529;6483;9447;10191;10844;11968;13511;14120;15342;15876;17255;17529;19857;28577	True;True;True;True;True;True;True;True;True;True;True;True;True;True;True	788;3777;6946;10129;10918;10919;11611;12806;14474;15114;15115;16408;16979;18446;18738;21540;31224	1254;6208;11481;16560;16561;17866;17867;19067;21063;23879;23880;24818;24819;26931;26932;27888;30401;30841;35297;35298;51224	2112;10134;10135;18817;27230;27231;27232;27233;29392;29393;31375;31376;34740;34741;39524;39525;39526;41404;41405;41406;41407;44985;44986;44987;46572;46573;50647;51363;58729;58730;58731;85198	2112;10134;18817;27231;29392;31376;34740;39524;41407;44987;46572;50647;51363;58729;85198	181;182	411;496
Q5TCU3	Tropomyosin beta chain	TPM2	>tr|Q5TCU3|Q5TCU3_HUMAN Tropomyosin beta chain OS=Homo sapiens GN=TPM2 PE=2 SV=1	-	3.3831	3.20006	1.6781	0.80435	0.829013	-0.270533	0.1337	0.1454	-2.78191	15	32.814	284;322;284;111	10										8	8	1.8167e-197	48.2	48303000	10508000	30542000	7252900				2707	69;726;2431;2938;5312;5526;10512;12960;14048;14676;17657;18136;21207;22117;25412	False;False;False;False;False;True;True;False;False;False;False;True;True;False;True	72;774;2613;3154;5691;5917;11260;13874;15034;15706;18872;19465;19466;23143;24290;27830	113;1230;4283;5154;9508;9871;9872;18466;22766;24687;25791;31042;32022;32023;32024;37761;39496;39497;45328	193;194;195;2080;2081;7027;7028;7029;8404;15571;15572;15573;16203;16204;30357;37649;37650;37651;41133;41134;41135;43159;43160;51673;51674;51675;53289;53290;53291;53292;53293;62688;65515;65516;75199	193;2081;7028;8404;15572;16204;30357;37649;41133;43160;51673;53290;62688;65515;75199	80	146
B2R8N0	Epoxide hydrolase 1	EPHX1	>tr|B2R8N0|B2R8N0_HUMAN cDNA, FLJ93975, highly similar to Homo sapiens epoxide hydrolase 1, microsomal (xenobiotic) (EPHX1), mRNA OS=Homo sapiens PE=2 SV=1	-	3.3652	3.18313	1.67044	0.84413	0.870013	-0.200891	0.23813	0.258968	-1.94916	8	52.934	455;455;455;455;161;136	9									8		8	7.3568e-21	22.4	34028000	7141000	21638000	5248700				491	3810;4771;8051;8380;9360;12271;20349;27195	True;True;True;True;True;True;True;True	4081;5123;8620;8980;10032;13122;22057;29733	6747;8580;14080;14650;16341;21559;36109;48687	11005;14032;23059;24025;26873;35580;59999;80956	11005;14032;23059;24025;26873;35580;59999;80956
O95470	Sphingosine-1-phosphate lyase 1	SGPL1	>sp|O95470|SGPL1_HUMAN Sphingosine-1-phosphate lyase 1 OS=Homo sapiens GN=SGPL1 PE=1 SV=3	-	3.3645	3.18246	1.67014	1.1217	1.15609	0.209258	0.35386	0.384825	-1.37773	7	63.523	568;202;135	8								9			9	5.626e-24	18.1	32214000	17815000	8626300	5772200				1864	816;1611;2865;9531;10449;20465;25866	True;True;True;True;True;True;True	873;1726;3072;10218;11194;22179;28319	1392;1393;2799;5027;16701;16702;18341;36282;46168	2332;2333;4629;8216;27485;27486;30157;60264;76627	2332;4629;8216;27485;30157;60264;76627
B2RMW6	DnaJ homolog subfamily C member 9	DNAJC9	>tr|B2RMW6|B2RMW6_HUMAN DnaJ (Hsp40) homolog, subfamily C, member 9 OS=Homo sapiens GN=DNAJC9 PE=2 SV=1	-	3.364	3.18199	1.66993	3.352	3.45478	1.78859	0.99644	1.08363	0.115878	3	29.909	260;260;252	10										3	3	4.4394e-06	12.7	9253100	1068500	3435300	4749300				564	6202;10343;13106	True;True;True	6637;11084;14028	10972;18157;23025	18036;29868;38077	18036;29868;38077
Q93008	Probable ubiquitin carboxyl-terminal hydrolase FAF-X	USP9X	>sp|Q93008|USP9X_HUMAN Probable ubiquitin carboxyl-terminal hydrolase FAF-X OS=Homo sapiens GN=USP9X PE=1 SV=3	-	3.3619	3.18	1.66903	0.86883	0.89547	-0.159283	0.30326	0.329797	-1.60035	18	292.28	2570;2379;1018;2555;577;918;867;473;237	3			19								19	1.4878e-92	9	11882000	2284600	6989500	2607500				2933	1682;3522;3532;3619;6012;10773;11879;12605;14633;15028;16220;16300;16761;17929;20729;21833;25246;29076	True;True;True;True;True;True;True;True;True;True;True;True;True;True;True;True;True;True	1801;3770;3780;3877;6433;11537;12712;13474;15659;16076;17334;17417;17917;19159;22510;23954;27652;31760	2914;2915;6201;6212;6414;10669;18933;20923;22136;25716;26360;28532;28666;29472;31526;36820;38964;45034;52170	4820;4821;10123;10140;10453;17512;31151;34485;36573;43040;44057;47610;47828;49143;52442;61128;64549;74691;86769;86770	4820;10123;10140;10453;17512;31151;34485;36573;43040;44057;47610;47828;49143;52442;61128;64549;74691;86769
Q5VU08	Gamma-adducin	ADD3	>tr|Q5VU08|Q5VU08_HUMAN Adducin 3 (Gamma), isoform CRA_a OS=Homo sapiens GN=ADD3 PE=2 SV=1	-	3.3526	3.17121	1.66503	2.8239	2.91049	1.54126	0.60991	0.663281	-0.592308	4	79.154	706;706;698;667	7							4				4	4.4705e-12	6.9	6968500	881780	3399800	2686900				2660	11805;12710;28316;28943	True;True;True;True	12635;13607;30950;31613	20805;22342;50775;51924	34268;36934;84467;86341	34268;36934;84467;86341
Q32P28	Prolyl 3-hydroxylase 1	LEPRE1	>sp|Q32P28|P3H1_HUMAN Prolyl 3-hydroxylase 1 OS=Homo sapiens GN=LEPRE1 PE=1 SV=2	-	3.3449	3.16392	1.66171	0.6688	0.689307	-0.536782	0.21666	0.235619	-2.08547	8	83.393	736;601;222;152;213;207	6						8					8	2.0432e-49	11.4	25736000	4550700	17506000	3679900				2617	2671;4102;5891;8589;12657;13154;17473;26494	True;True;True;True;True;True;True;True	2865;4389;6303;9209;13532;14096;18678;28984	4710;7299;10451;14991;22229;23229;30744;47243	7746;11948;11949;17171;24617;36728;38434;51208;51209;78416	7746;11948;17171;24617;36728;38434;51208;78416
A8K6H9	Sodium-coupled neutral amino acid transporter 2	SLC38A2	>tr|A8K6H9|A8K6H9_HUMAN cDNA FLJ75876, highly similar to Homo sapiens solute carrier family 38, member 2 (SLC38A2), mRNA OS=Homo sapiens PE=2 SV=1	-	3.3357	3.15522	1.65774	1.782	1.83664	0.877069	0.67857	0.737949	-0.438407	3	56.053	506;506;88	7.67							3	2	1		6	1.3158e-39	8.7	19590000	5408900	8166700	6014800				255	825;23221;29732	True;True;True	883;25476;32450	1409;1410;41339;41340;53259;53260	2352;2353;2354;2355;68699;68700;88554;88555	2353;68699;88554
A8K5I0	Heat shock 70 kDa protein 1A/1B	HSPA1A	>tr|A8K5I0|A8K5I0_HUMAN Heat shock 70kDa protein 1A OS=Homo sapiens GN=HSPA1B PE=2 SV=1	-	3.3283	3.14822	1.65454	0.66014	0.680381	-0.555585	0.19652	0.213717	-2.22623	28	70.051	641;641;709;617;623;618;572;563;550;550;544;476;417;398;232;151	7.38							36	22			58	0	56.3	632050000	114250000	438550000	79240000				230	37;899;2118;2417;3061;4238;5852;6165;7563;7694;9426;11493;12265;13739;15694;16290;17232;17701;17702;18677;18766;19719;19837;21797;22578;23300;26306;29987	True;True;True;True;True;True;True;True;True;True;True;True;True;True;False;True;True;True;True;False;True;True;True;True;True;True;False;True	38;962;963;2285;2598;3283;4545;6261;6598;8099;8240;8241;10108;12306;13116;14713;16779;17407;18419;18919;18920;20246;20355;20356;21390;21517;23910;24783;25558;25559;28785;32719	50;51;1537;1538;1539;1540;1541;1542;3725;3726;3727;4256;4257;4258;5415;5416;7593;10394;10395;10915;13259;13489;13490;13491;16517;20239;21550;21551;21552;21553;24242;27519;28638;28639;30355;31121;31122;31123;33189;33349;33350;33351;35073;35074;35266;38893;38894;38895;40244;40245;41461;41462;41463;41464;41465;41466;46911;46912;46913;46914;46915;53732;53733;53734;53735	89;90;91;2560;2561;2562;2563;2564;2565;2566;2567;2568;2569;6121;6122;6123;6124;6990;6991;6992;6993;8801;8802;8803;12454;17068;17069;17070;17071;17954;21693;22078;22079;22080;27166;33295;33296;33297;33298;33299;33300;33301;35565;35566;35567;35568;35569;35570;35571;35572;40233;45941;45942;47769;47770;47771;47772;50571;50572;51802;51803;51804;51805;55282;55570;55571;55572;58325;58326;58327;58680;644…	89;2560;6122;6990;8802;12454;17070;17954;21693;22078;27166;33298;35569;40233;45941;47770;50571;51802;51805;55282;55570;58325;58680;64441;66875;68900;77827;89286	131;132;133;134	87;122;381;549
B4E229	Smoothelin	SMTN	>tr|B4E229|B4E229_HUMAN cDNA FLJ56202, highly similar to Smoothelin OS=Homo sapiens PE=2 SV=1	-	3.2918	3.1137	1.63863	1.169	1.20484	0.268846	0.39734	0.43211	-1.21053	4	101.06	942;917;971;938;584;371;303;249;749;534;438;438;295;293;216;213;174;158;98;37	5					4						4	3.6565e-13	5.2	4064600	631730	2068700	1364200				2285	71;403;2080;5660	True;True;True;True	74;424;2246;6055	115;634;3640;10097	197;198;1056;5995;5996;16571	197;1056;5995;16571
D3DVA5	Rho guanine nucleotide exchange factor 2	ARHGEF2	>tr|D3DVA5|D3DVA5_HUMAN Rho/rac guanine nucleotide exchange factor (GEF) 2, isoform CRA_a OS=Homo sapiens GN=ARHGEF2 PE=4 SV=1	-	3.291	3.11294	1.63828	0.95561	0.984911	-0.0219346	0.29387	0.319585	-1.64573	21	116	1030;987;986;515	5					26						26	5.4813e-122	25.6	43843000	10678000	25381000	7783500				1286	901;1707;4037;5289;6270;8047;12599;16286;17704;18511;19545;20721;21012;21165;21516;22892;23953;24641;27671;29943;30220	True;True;True;True;True;True;True;True;True;True;True;True;True;True;True;True;True;True;True;True;True	965;1827;4317;5668;6708;8615;13467;13468;17403;18922;18923;20010;21207;22499;22500;22872;23090;23553;23554;25121;26276;27001;30248;32674;32976	1545;2967;7187;9471;11084;14071;22127;22128;28633;31126;31127;31128;32842;34752;36809;36810;37359;37678;38363;38364;40826;42780;43988;49582;53666;54138	2573;4896;11781;11782;11783;15506;18240;23044;36558;36559;36560;47761;51808;51809;51810;54686;57789;61116;61117;62001;62533;63620;63621;67823;71009;72953;82465;89186;90019	2573;4896;11783;15506;18240;23044;36558;47761;51809;54686;57789;61117;62001;62533;63620;67823;71009;72953;82465;89186;90019	550;845	225;807
P30837	Aldehyde dehydrogenase X, mitochondrial	ALDH1B1	>sp|P30837|AL1B1_HUMAN Aldehyde dehydrogenase X, mitochondrial OS=Homo sapiens GN=ALDH1B1 PE=1 SV=3	-	3.2902	3.11218	1.63793	0.91488	0.942932	-0.084774	0.28107	0.305665	-1.70998	6	57.206	517;218;518;517;517;512;501;489;489;445;422;416;405;390;330;247	9									7		7	2.0095e-37	16.4	23203000	4221500	14789000	4192700				2124	9192;14591;25211;27427;28898;29848	True;True;True;True;True;True	9855;15611;15612;27616;29978;31563;32571	16048;25637;25638;44983;49110;51833;53481	26368;42901;42902;74596;81657;81658;81659;86190;88886	26368;42901;74596;81657;86190;88886	1718	208
P55011	Solute carrier family 12 member 2	SLC12A2	>sp|P55011|S12A2_HUMAN Solute carrier family 12 member 2 OS=Homo sapiens GN=SLC12A2 PE=1 SV=1	-	3.2576	3.08135	1.62356	1.7789	1.83344	0.874557	0.62501	0.679702	-0.557025	3	131.45	1212;1212;1196;1150	4				3							3	3.7905e-27	4.3	1740200	209560	1058300	472370				1117	4065;20474;21792	True;True;True	4351;22188;23903	7239;36295;38882	11862;60277;64423	11862;60277;64423
B4DTV8			>tr|B4DTV8|B4DTV8_HUMAN cDNA FLJ61399, highly similar to Spectrin alpha chain, brain OS=Homo sapiens PE=2 SV=1	-	3.2529	3.0769	1.62148	1.3432	1.38439	0.469246	0.3994	0.43435	-1.20307	70	135.87	1176	3.33			2	1							3	0	67	3828600	655500	2403600	769500				904	194;1525;2125;3851;3874;3980;4133;4140;4649;4743;4762;5021;5116;5173;5488;6033;6034;6036;6405;6523;6711;7561;8865;9043;9637;9964;10902;10951;11302;11303;11304;11711;13207;13731;13737;13760;13820;13821;13835;13945;14195;14773;15236;15664;15754;15761;16955;17043;17539;18428;19964;20691;20709;20840;20914;20915;20950;21633;21634;21933;22033;22326;22347;22445;23647;24880;25521;26633;27866;28242	False;False;False;False;False;False;False;False;False;False;False;False;False;False;False;False;False;False;False;False;False;False;False;False;False;False;False;False;False;False;False;False;False;False;False;False;False;False;False;False;False;False;False;False;False;False;False;False;False;False;False;False;False;True;False;False;False;False;False;False;False;False;False;False;False;False;Fals…	201;1631;2292;4124;4147;4254;4421;4428;4989;4990;5091;5114;5386;5485;5548;5876;6455;6456;6458;6459;6852;6989;7183;8097;9507;9697;10333;10681;10682;11670;11719;12100;12101;12102;12538;14152;14705;14711;14734;14799;14800;14814;14927;15194;15808;16297;16747;16845;16853;16854;18124;18219;18748;19897;21657;22455;22480;22646;22647;22748;22749;22796;23694;23695;24092;24204;24514;24515;24538;24644;25927;…	301;2629;2630;2631;2632;2633;2634;2635;3743;6825;6826;6879;6880;6881;6882;7064;7065;7066;7067;7357;7358;7359;7360;7361;7375;7376;7377;8288;8289;8290;8291;8508;8509;8510;8511;8563;8564;8565;9016;9017;9018;9019;9182;9183;9184;9185;9280;9281;9282;9283;9813;10696;10697;10698;10699;10700;10701;10703;10704;11337;11338;11339;11547;11548;11841;13257;15435;15782;15783;15784;16897;17458;17459;17460;17461;1…	495;496;4344;4345;4346;4347;4348;4349;4350;4351;4352;4353;4354;4355;4356;4357;4358;4359;4360;6145;11164;11165;11247;11248;11249;11250;11251;11252;11553;11554;11555;11556;12031;12032;12033;12034;12035;12036;12037;12058;12059;12060;12061;13588;13589;13590;13591;13929;13930;13931;13932;13933;13934;13999;14000;14001;14002;14003;14704;14705;14706;14707;14708;14991;14992;14993;14994;14995;15166;15167;1…	496;4350;6145;11164;11248;11554;12036;12059;13589;13930;14000;14705;14994;15169;16112;17560;17565;17574;18604;18908;19342;21691;25334;25967;27823;28715;31534;31652;32660;32662;32664;33942;38584;40206;40227;40296;40494;40495;40535;40820;41708;43414;44670;45882;46093;46112;49730;49994;51387;54420;59052;60994;61077;61443;61701;61705;61820;63922;63926;64916;65240;66196;66260;66521;70057;73615;75550;7…	606;607;608;609;610;611;612;613	109;278;483;541;850;906;1158;1159
Q9H2G2	STE20-like serine/threonine-protein kinase	SLK	>sp|Q9H2G2|SLK_HUMAN STE20-like serine/threonine-protein kinase OS=Homo sapiens GN=SLK PE=1 SV=1	-	3.2501	3.07425	1.62024	1.2676	1.30647	0.385671	0.39	0.424127	-1.23743	10	142.69	1235;1048	4.1				9	1						10	5.5421e-50	8.7	7142100	1378100	3877600	1886400				3084	659;1019;4545;12551;14461;20879;21773;24652;25562;26855	True;True;True;True;True;True;True;True;True;True	699;1087;4880;13418;15473;22694;23875;27012;27987;29370	1129;1736;8111;22055;25412;37108;38840;44003;45583;47879	1890;2879;13304;36418;36419;42530;61583;64351;72977;75673;79510	1890;2879;13304;36418;42530;61583;64351;72977;75673;79510
O15460	Prolyl 4-hydroxylase subunit alpha-2	P4HA2	>sp|O15460|P4HA2_HUMAN Prolyl 4-hydroxylase subunit alpha-2 OS=Homo sapiens GN=P4HA2 PE=1 SV=1	-	3.2223	3.04796	1.60784	0.59818	0.616522	-0.697777	0.19099	0.207703	-2.26741	16	60.901	535;504;533;236;204;184;167;153;147	8.13								20	3		23	8.2793e-148	39.6	171100000	32698000	117610000	20794000				1762	1981;10230;10492;14864;16343;18524;20891;21188;22594;24145;24368;24796;25338;29767;29768;30525	True;True;True;True;True;True;True;True;True;True;True;True;True;True;True;True	2139;10963;11240;15901;17464;20028;22713;23119;24799;24800;26479;26716;27167;27750;32486;32487;33288;33289	3480;3481;3482;17942;18428;26076;28736;28737;32864;37137;37722;40266;40267;43113;43114;43510;43511;44242;45184;53330;53331;54597;54598	5716;5717;5718;5719;29507;30297;30298;43603;47947;47948;54726;61626;61627;61628;62615;62616;66906;66907;66908;71567;71568;72176;72177;72178;72179;73354;73355;73356;74954;88658;88659;88660;88661;90778;90779;90780	5717;29507;30297;43603;47948;54726;61628;62616;66906;71568;72177;73355;74954;88658;88661;90779	1151;1152	189;345
O60333	Kinesin-like protein KIF1B	KIF1B	>sp|O60333|KIF1B_HUMAN Kinesin-like protein KIF1B OS=Homo sapiens GN=KIF1B PE=1 SV=5	-	3.2121	3.03831	1.60327	1.2046	1.24154	0.312126	0.35441	0.385423	-1.37549	2	204.47	1816;1809;1797;1783;1690;1471;886;227	3.5		1			1						2	2.7622e-06	1	494560	98537	280780	115240				1792	4615;17156	True;True	4955;18342	8212;30224	13465;50364	13465;50364
A8K8B0	Serine/threonine-protein phosphatase 2A 65 kDa regulatory subunit A beta isoform	PPP2R1B	>tr|A8K8B0|A8K8B0_HUMAN cDNA FLJ76434, highly similar to Homo sapiens protein phosphatase 2 (formerly 2A), regulatory subunit A (PR 65), beta isoform (PPP2R1B), transcript variant 2, mRNA OS=Homo sapiens PE=2 SV=1	-	3.2088	3.03519	1.60179	1.732	1.78511	0.83601	0.45577	0.495653	-1.0126	7	73.554	667;601;440;440;224	8								6			6	1.9177e-68	16.8	8473000	1466400	4906400	2100200				300	6553;12109;17318;18900;21114;21346;22835	True;True;False;False;True;False;True	7021;12951;18514;20500;23015;23323;25057	11591;21286;30509;33574;37577;38033;38034;38035;38036;40719;40720;40721	18969;35102;35103;35104;50843;50844;50845;55919;62328;63100;63101;63102;63103;63104;63105;63106;67647;67648;67649	18969;35102;50844;55919;62328;63102;67648
B7ZLW0	Lipoma-preferred partner	LPP	>tr|B7ZLW0|B7ZLW0_HUMAN LPP protein OS=Homo sapiens GN=LPP PE=2 SV=1	-	3.2003	3.02715	1.59796	1.3582	1.39985	0.485268	0.36027	0.391796	-1.35183	3	65.774	612;612;449;465;428;252	7							3				3	3.8469e-09	7.2	3495800	669680	1879400	946750				1088	6595;18654;18869	True;True;True	7064;20216;20466	11654;33148;33522	19058;55208;55850	19058;55208;55850
P21333	Filamin-A	FLNA	>sp|P21333|FLNA_HUMAN Filamin-A OS=Homo sapiens GN=FLNA PE=1 SV=4	-	3.1968	3.02384	1.59638	1.0555	1.08786	0.121498	0.3161	0.343761	-1.54052	132	280.74	2647;2620;2612;2607;2315;1455;983;838;780;780;678;604;307;281;177;232;90	3.19	9	174	176	98	46	28	3	1			535	0	65.7	3306600000	605770000	2033500000	667310000				2047	552;604;624;651;652;828;963;1023;1041;1069;1139;1287;1684;1841;2007;2292;2429;2832;2866;2907;2972;2974;2978;3027;3048;3050;3051;3064;3102;3564;3567;3818;3858;3859;4219;4408;4750;5080;5234;5447;5777;6511;6973;7370;7716;8102;8111;8528;8683;8687;9145;9647;9891;10246;10584;11389;11590;11796;12789;12984;13385;13643;13777;13888;14289;14906;15642;15883;16141;16769;17089;17267;17546;17754;17760;17928;180…	True;True;True;True;True;True;False;True;True;True;True;False;True;True;True;True;True;True;True;True;True;True;True;True;True;True;True;True;True;True;True;True;False;False;True;True;True;True;True;True;True;True;True;True;True;True;True;True;True;True;True;True;True;True;True;True;True;True;True;False;True;True;True;False;True;True;False;True;False;True;True;True;True;False;True;True;True;True;…	588;643;663;691;692;886;1031;1091;1092;1111;1144;1219;1378;1803;1990;2165;2470;2611;3038;3073;3074;3120;3191;3193;3197;3247;3248;3269;3271;3272;3286;3326;3818;3821;4090;4131;4132;4525;4737;5100;5446;5610;5835;6182;6977;7463;7895;8264;8682;8692;9143;9144;9307;9308;9312;9804;10344;10594;10982;11333;12191;12192;12408;12626;13692;13693;13900;14344;14611;14753;14869;15294;15947;16723;16986;17253;17925…	922;923;924;925;926;927;1009;1010;1011;1012;1065;1066;1067;1068;1110;1111;1112;1113;1114;1417;1418;1419;1420;1421;1645;1646;1647;1648;1649;1650;1651;1745;1746;1747;1748;1749;1750;1751;1752;1753;1754;1755;1789;1790;1791;1792;1793;1859;1860;1975;1976;2227;2922;2923;2924;2925;2926;3193;3194;3195;3196;3197;3518;4035;4036;4037;4276;4277;4278;4279;4280;4281;4976;4977;4978;4979;4980;5028;5029;5030;5031;…	1549;1550;1551;1552;1553;1554;1555;1556;1557;1687;1688;1689;1690;1691;1692;1693;1777;1778;1779;1780;1781;1782;1783;1784;1852;1853;1854;1855;1856;1857;1858;1859;1860;2362;2363;2364;2365;2366;2367;2368;2369;2370;2371;2747;2748;2749;2750;2751;2752;2753;2754;2888;2889;2890;2891;2892;2893;2894;2895;2896;2897;2898;2899;2900;2954;2955;2956;2957;2958;2959;2960;2961;2962;3071;3072;3073;3279;3280;3702;4830…	1551;1687;1778;1853;1860;2368;2753;2896;2958;3072;3280;3702;4830;5248;5773;6620;7018;8140;8218;8329;8493;8496;8501;8638;8703;8712;8720;8813;8920;10250;10261;11032;11185;11191;12392;12957;13970;14868;15351;15999;16887;18878;20036;21115;22141;23223;23255;24442;24847;24869;26202;27861;28532;29545;30554;32979;33583;34237;37156;37710;39149;39911;40355;40677;42000;43708;45822;46603;47371;49179;50140;50…	1201;1629;1630;1631;1632;1633;1634;1635;1636;1637;1638;1639;1640	28;102;297;660;746;849;1462;1842;2174;2207;2474;2490;2589
Q9BQ70	Transcription factor 25	TCF25	>sp|Q9BQ70|TCF25_HUMAN Transcription factor 25 OS=Homo sapiens GN=TCF25 PE=1 SV=1	-	3.1941	3.02128	1.59516	1.1777	1.21381	0.279544	0.26329	0.28633	-1.80425	8	76.666	676;570;265;234;216;210;473;146;286;121	7							8				8	4.8339e-35	18.8	12412000	2211900	7725800	2473900				3024	7590;7645;11454;11807;17269;23005;24348;24946	True;True;True;True;True;True;True;True	8127;8188;12263;12637;18463;25238;26694;27324	13301;13405;20176;20807;30429;40993;43479;44484	21765;21948;33194;34271;50705;68097;72124;73774	21765;21948;33194;34271;50705;68097;72124;73774
B7Z5Z2	Ras-related protein R-Ras2	RRAS2	>tr|B7Z5Z2|B7Z5Z2_HUMAN Ras-related protein R-Ras2 OS=Homo sapiens GN=RRAS2 PE=2 SV=1	-	3.1807	3.00861	1.5891	1.2972	1.33698	0.418972	0.56053	0.60958	-0.714113	3	24.195	210;204;166;52;47	10										3	3	6.5101e-18	16.7	21780000	3756300	11407000	6617400				1067	17805;18444;21913	True;True;True	19029;19920;24066	31325;32707;39144	52130;54468;64852;64853;64854	52130;54468;64853
A4D2Q0	SUN domain-containing protein 1	UNC84A	>tr|A4D2Q0|A4D2Q0_HUMAN SUN domain-containing protein 1 OS=Homo sapiens GN=UNC84A PE=2 SV=1	-	3.16	2.98903	1.57968	0.77681	0.800629	-0.320795	0.25214	0.274204	-1.86668	4	108.45	974;822;812;812;710;634;583;583;427;158	6					1	3	1				5	1.8323e-23	6.2	4757800	1078700	2816400	862710				83	4083;12037;16104;25477	True;True;True;True	4369;12876;17216;27899	7267;7268;21157;28313;45426	11907;11908;34883;47259;75379;75380	11907;34883;47259;75379
B3KXY9	Hexokinase-1	HK1	>tr|B3KXY9|B3KXY9_HUMAN cDNA FLJ46359 fis, clone TESTI4049786, highly similar to Hexokinase-1 (EC 2.7.1.1) OS=Homo sapiens PE=2 SV=1	-	3.1462	2.97597	1.57336	1.3085	1.34862	0.431485	0.38859	0.422594	-1.24266	28	106.25	952;952;949;917;917;915;566;291;139;114;917;917;917;780	5.8					13	39	2				54	5.943e-247	32.4	215110000	39980000	122490000	52638000				286	694;1226;2296;3399;4183;5746;8045;8130;8635;8636;8844;11096;11688;13276;14227;14567;16622;17148;17578;17712;18294;18683;19172;21053;22537;25852;26335;28622	True;True;True;True;True;True;True;True;True;True;True;True;True;True;True;True;True;True;True;True;True;True;True;True;True;True;True;True	739;1312;2474;3638;4481;4482;6146;8613;8711;9257;9258;9259;9486;11876;12513;14226;15229;15582;17771;18333;18789;18931;19699;19700;20257;20258;20790;22932;22933;24741;28305;28814;31273	1182;2109;2110;4044;4045;5989;7481;7482;10230;14069;14224;15054;15055;15056;15057;15058;15059;15406;15407;19509;19510;20591;23457;25016;25017;25594;29221;30207;30208;30209;30924;30925;31140;32363;32364;32365;33208;33209;34028;34029;37444;37445;40187;40188;40189;40190;40191;46142;46143;46144;46145;46962;46963;51298	1985;3520;3521;6634;6635;9777;12295;12296;16806;16807;23040;23293;23294;24720;24721;24722;24723;24724;24725;24726;25288;25289;25290;25291;32077;32078;32079;32080;33870;38798;41823;41824;42817;42818;48710;50340;50341;50342;51491;51492;51830;53873;53874;53875;53876;55307;55308;55309;56647;56648;62131;62132;66784;66785;66786;66787;66788;66789;66790;76587;76588;76589;76590;76591;76592;76593;77914;779…	1985;3521;6635;9777;12296;16807;23040;23293;24721;24724;25289;32078;33870;38798;41823;42817;48710;50342;51492;51830;53874;55307;56648;62131;66785;76591;77914;85324	84;86;87;174;175	331;490;518;779;783
Q96EK5	KIF1-binding protein	KIAA1279	>sp|Q96EK5|KBP_HUMAN KIF1-binding protein OS=Homo sapiens GN=KIAA1279 PE=1 SV=1	-	3.1457	2.9755	1.57313	0.72966	0.752033	-0.411132	0.29395	0.319672	-1.64533	5	71.813	621	7							6				6	5.2922e-29	12.1	6486200	984540	4583800	917780				2955	7149;11586;13038;27768;30544	True;True;True;True;True	7656;12403;13955;30353;33308	12574;20392;20393;22893;49806;54624	20558;33566;33567;33568;37866;82881;90824	20558;33567;37866;82881;90824
O95865	N(G),N(G)-dimethylarginine dimethylaminohydrolase 2	DDAH2	>sp|O95865|DDAH2_HUMAN N(G),N(G)-dimethylarginine dimethylaminohydrolase 2 OS=Homo sapiens GN=DDAH2 PE=1 SV=1	-	3.145	2.97484	1.57281							2	29.644	285;236;226;188	10										2	2	1.0788e-05	9.1	3297300	481440	2032400	783460				1875	9335;26509	True;True	10006;29000	16285;47273	26798;78486	26798;78486
P35611	Alpha-adducin	ADD1	>sp|P35611|ADDA_HUMAN Alpha-adducin OS=Homo sapiens GN=ADD1 PE=1 SV=2	-	3.139	2.96916	1.57006	1.3758	1.41799	0.503842	0.42655	0.463876	-1.10819	9	80.954	737;663;662;632;662;444;511;417;400;261;143;137;132;69;114	6						9					9	2.0517e-71	18.7	17197000	3324200	9847900	4024700				41	350;7332;10344;14465;23692;23897;25537;26217;26867	True;True;True;True;True;True;True;True;True	368;7855;11085;15477;25975;26214;27961;28689;29384	559;12859;18158;25417;42242;42687;45544;46753;47894	934;21012;29869;29870;42537;70190;70852;75606;77530;79528	934;21012;29869;42537;70190;70852;75606;77530;79528
O43765	Small glutamine-rich tetratricopeptide repeat-containing protein alpha	SGTA	>sp|O43765|SGTA_HUMAN Small glutamine-rich tetratricopeptide repeat-containing protein alpha OS=Homo sapiens GN=SGTA PE=1 SV=1	-	3.1312	2.96179	1.56647	1.4028	1.44581	0.531881	0.39942	0.434372	-1.203	2	34.063	313;291;162;68	10										2	2	2.2591e-05	7.3	4760500	752120	2723600	1284800				722	11437;14715	True;True	12245;15748	20149;25858	33155;43259	33155;43259
Q9P2R3	Ankyrin repeat and FYVE domain-containing protein 1	ANKFY1	>sp|Q9P2R3|ANFY1_HUMAN Ankyrin repeat and FYVE domain-containing protein 1 OS=Homo sapiens GN=ANKFY1 PE=1 SV=2	-	3.1279	2.95866	1.56495	0.9246	0.95295	-0.0695272	0.27807	0.302403	-1.72546	9	128.4	1169;1093;924;182;80	5					9						9	2.6898e-26	10.7	9688400	1788700	6203200	1696500				3194	507;6116;6847;8231;8881;15562;19043;21465;22169	True;True;True;True;True;True;True;True;True	541;6545;7333;8820;9525;16639;20652;23486;24343	818;10840;12067;14395;15468;27295;33813;38280;39574	1374;17832;19730;23604;25405;45592;56316;63487;65661	1374;17832;19730;23604;25405;45592;56316;63487;65661
Q5SSJ5	Heterochromatin protein 1-binding protein 3	HP1BP3	>sp|Q5SSJ5|HP1B3_HUMAN Heterochromatin protein 1-binding protein 3 OS=Homo sapiens GN=HP1BP3 PE=1 SV=1	-	3.1251	2.95602	1.56365	0.82949	0.854924	-0.226132	0.29807	0.324153	-1.62525	14	61.206	553;253;278;212;124;76	7.06							15	1			16	2.4144e-80	30.9	90470000	16666000	54369000	19436000				2690	2438;8760;8761;10257;14978;18020;19096;23019;23046;24183;25463;26911;30234;30481	True;True;True;True;True;True;True;True;True;True;True;True;True;True	2620;9392;9393;10994;16021;19281;20707;25255;25287;26521;27884;29430;32991;33242	4290;4291;15258;15259;17994;26283;31725;33895;41019;41072;43205;45408;48065;54159;54160;54527	7039;7040;25044;25045;29584;43918;43919;52737;56443;68143;68144;68241;68242;68243;71692;75344;75345;79844;79845;90056;90057;90682;90683	7039;25044;25045;29584;43918;52737;56443;68143;68241;71692;75344;79844;90056;90682	2470	353
Q6DEN2	Dihydropyrimidinase-related protein 3	DPYSL3	>tr|Q6DEN2|Q6DEN2_HUMAN DPYSL3 protein OS=Homo sapiens GN=DPYSL3 PE=2 SV=1	-	3.119	2.95025	1.56084	0.5935	0.611698	-0.709108	0.16252	0.176742	-2.50029	11	73.909	684;570;570;196;196;209;509;404;92;75	7							10				10	2.6394e-34	26.8	19870000	3240600	15222000	1407100				2734	171;5560;7185;10027;13184;18034;19126;19321;20294;21067;25547	True;True;True;True;True;False;True;True;True;True;True	178;5953;7692;10746;14129;19302;19303;20739;20953;22002;22949;27972	265;9934;12623;17557;23283;31756;31757;31758;33947;34307;36030;37466;45562	443;16299;20637;28869;38524;52795;52796;52797;56509;57084;59880;62167;75635	443;16299;20637;28869;38524;52797;56509;57084;59880;62167;75635	2440	489
Q14203	Dynactin subunit 1	DCTN1	>sp|Q14203|DCTN1_HUMAN Dynactin subunit 1 OS=Homo sapiens GN=DCTN1 PE=1 SV=3	-	3.1176	2.94892	1.56019	1.5357	1.58279	0.662468	0.47693	0.518664	-0.947127	31	141.69	1278;1256;1278;890;890;459;405;191;164;186;135;121	4				36							36	0	34	76491000	18374000	39572000	18545000				1375	654;753;853;1176;1311;2308;4431;4584;5595;6391;6694;6764;7053;7060;10334;12342;12952;14677;15016;15607;17218;17690;18518;19365;19669;21351;21384;21705;23974;27007;27460	True;True;True;True;True;True;True;True;True;True;True;True;True;True;True;True;True;True;True;True;True;True;True;True;True;True;True;True;True;True;True	694;803;912;1257;1405;2486;4761;4922;5988;6838;7165;7245;7549;7556;11075;13198;13866;15707;16064;16688;18405;18905;20019;20020;21002;21337;23329;23378;23789;26300;29531;30014	1117;1277;1458;1459;2029;2260;4072;7937;8166;9995;9996;11297;11809;11942;12395;12402;18145;21718;22757;25792;26338;27373;30329;31096;32853;32854;34387;34977;38044;38120;38699;42820;42821;48292;48293;49167	1863;1864;2154;2429;2430;2431;2432;3372;3751;6685;12999;13000;13389;13390;13391;16410;16411;16412;18548;18549;18550;19300;19510;20266;20275;20276;20277;20278;20279;20280;29850;35874;37634;43161;43162;44015;45727;50535;51765;54701;54702;54703;54704;57209;58154;63118;63235;64134;71079;71080;80235;80236;81744	1863;2154;2429;3372;3751;6685;12999;13390;16410;18548;19300;19510;20266;20275;29850;35874;37634;43161;44015;45727;50535;51765;54704;57209;58154;63118;63235;64134;71080;80236;81744	900;901	265;907
A4D110		LOC401309	>tr|A4D110|A4D110_HUMAN Putative uncharacterized protein OS=Homo sapiens GN=LOC401309 PE=4 SV=1	-	3.1152	2.94665	1.55908	0.78171	0.805679	-0.311723	0.25094	0.272899	-1.87356	2	13.387	127	7.5							1	1			2	4.2409e-08	24.4	19883000	3939000	12779000	3165200				69	4237;21798	False;True	4544;23911	7591;7592;38896;38897	12449;12450;12451;12452;12453;64444;64445	12452;64445
P02462	Collagen alpha-1(IV) chain	COL4A1	>sp|P02462|CO4A1_HUMAN Collagen alpha-1(IV) chain OS=Homo sapiens GN=COL4A1 PE=1 SV=3	-	3.1124	2.944	1.55778	1.4542	1.49879	0.583797	0.41548	0.451837	-1.14613	14	160.61	1669;847;519;519;229	3.6	1		3	11							15	1.1642e-46	16	25475000	6031200	9434300	10010000				1890	8753;8896;8898;8969;9086;9125;9247;9827;10133;10134;10250;10417;12638;13416	True;True;True;True;True;True;True;True;True;True;True;True;True;True	9384;9544;9546;9621;9742;9783;9913;10529;10859;10860;10986;11162;13507;14376	15248;15501;15504;15620;15848;15911;16152;17215;17756;17757;17978;18301;22190;23719;23720	25030;25463;25466;25673;26071;26158;26555;26556;28344;28345;29189;29190;29564;30099;36662;39255;39256	25030;25463;25466;25673;26071;26158;26555;28344;29189;29190;29564;30099;36662;39255
P61163	Alpha-centractin	ACTR1A	>sp|P61163|ACTZ_HUMAN Alpha-centractin OS=Homo sapiens GN=ACTR1A PE=1 SV=1	-	3.1076	2.93946	1.55555	1.4977	1.54362	0.62632	0.48544	0.527919	-0.921611	8	42.613	376;334;332;329;302;302;376;329	9.25									9	3	12	4.0265e-86	35.1	52353000	9589800	27369000	15394000				830	942;1905;2216;4439;13475;18163;25589;30225	True;True;True;True;True;True;True;True	1008;2058;2389;4769;14437;19499;28014;32982	1617;1618;3320;3321;3912;7948;23819;32063;32064;45626;45627;54144	2699;2700;5451;5452;5453;5454;5455;6416;13019;39417;53348;53349;75740;75741;75742;90027;90028	2700;5451;6416;13019;39417;53348;75740;90028
A8K6Q9	Spartin	SPG20	>tr|A8K6Q9|A8K6Q9_HUMAN cDNA FLJ75882, highly similar to Homo sapiens spastic paraplegia 20, spartin (Troyer syndrome) (SPG20), mRNA OS=Homo sapiens PE=2 SV=1	-	3.0965	2.92896	1.55039	1.8438	1.90033	0.926254	0.71521	0.777795	-0.362538	4	72.831	666;666;373;363;440	7							4				4	6.7015e-13	8.3	5455300	851390	2725600	1878300				264	580;6542;9680;12970	True;True;True;True	619;7010;10377;13884	976;11578;16958;22780	1633;18953;27928;37675	1633;18953;27928;37675
Q15417	Calponin-3	CNN3	>sp|Q15417|CNN3_HUMAN Calponin-3 OS=Homo sapiens GN=CNN3 PE=1 SV=1	-	3.0846	2.91771	1.54484	2.0539	2.11688	1.08194	0.67292	0.731805	-0.450469	6	36.413	329;283;283;288;185;87	10										10	10	6.9398e-56	30.7	48257000	8462400	24003000	15792000				2574	8763;17453;18545;20078;28240;29659	True;True;True;True;True;True	9395;9396;18656;20062;21779;30872;32376	15261;15262;30712;30713;32918;35699;35700;50635;53118;53119	25047;25048;25049;51166;51167;54815;54816;54817;54818;59378;59379;59380;84233;88335;88336	25047;51167;54815;59379;84233;88336
B4DSQ5	Protein transport protein Sec23A	SEC23A	>tr|B4DSQ5|B4DSQ5_HUMAN cDNA FLJ53608, highly similar to Protein transport protein Sec23A OS=Homo sapiens PE=2 SV=1	-	3.0743	2.90796	1.54001	0.76686	0.790374	-0.339393	0.27558	0.299695	-1.73843	15	82.927	736;765;736;663;563;663;409;169;140;108;94;86;85;40	7							17				17	5.4886e-157	25.8	44677000	9407700	28750000	6519400				890	763;8032;8303;8391;8703;10166;11174;11747;18213;18692;23187;24214;26346;28482;29932	True;True;True;True;True;True;True;True;True;True;True;True;True;True;True	815;8597;8899;8993;9331;10893;11960;12576;19574;20271;25437;26557;28825;31125;32662	1292;14037;14511;14672;15177;17809;19634;20694;20695;32195;33232;41287;43256;43257;46975;51064;53649	2172;2173;22992;23808;24059;24060;24061;24916;29292;29293;32278;34043;34044;53576;55353;68620;71768;71769;77932;77933;77934;84960;89163	2172;22992;23808;24059;24916;29292;32278;34043;53576;55353;68620;71769;77932;84960;89163
P51911	Calponin-1	CNN1	>sp|P51911|CNN1_HUMAN Calponin-1 OS=Homo sapiens GN=CNN1 PE=1 SV=2	-	3.0706	2.90446	1.53827	0.51004	0.525679	-0.927746	0.17652	0.191967	-2.38107	2	33.17	297;297;277;247;228;173	10										3	3	1.143e-07	8.1	4814600	587340	3725300	501980				918	8764;19156	True;True	9397;9398;20772	15263;15264;34000	25050;25051;56592	25050;56592	623	219
I3L4C2	Brain-specific angiogenesis inhibitor 1-associated protein 2	BAIAP2	>tr|I3L4C2|I3L4C2_HUMAN Brain-specific angiogenesis inhibitor 1-associated protein 2 OS=Homo sapiens GN=BAIAP2 PE=2 SV=1	-	3.0648	2.89898	1.53554	1.3183	1.35872	0.44225	0.4398	0.478285	-1.06406	5	61.381	553;552;500;521;456;375;456;234;216;175;149;140;106;180;135;130;114;79;58	8								5			5	6.9507e-19	12.3	4862300	855570	2678100	1328600				839	1192;1357;5677;6192;20358	True;True;True;True;True	1273;1453;6074;6626;22067	2052;2338;10123;10959;36122	3412;3892;16608;18014;60019	3412;3892;16608;18014;60019
Q08380	Galectin-3-binding protein	LGALS3BP	>sp|Q08380|LG3BP_HUMAN Galectin-3-binding protein OS=Homo sapiens GN=LGALS3BP PE=1 SV=1	-	3.063	2.89728	1.5347	0.58155	0.599382	-0.738453	0.18986	0.206474	-2.27597	2	65.33	585;573;259;210;209;485;481;413;205;144;131;113;88;48	7							2				2	1.0156e-06	4.3	1733200	419780	1087500	225920				925	6365;14462	True;True	6810;15474	11256;25413	18491;42531	18491;42531
Q14108	Lysosome membrane protein 2	SCARB2	>sp|Q14108|SCRB2_HUMAN Lysosome membrane protein 2 OS=Homo sapiens GN=SCARB2 PE=1 SV=2	-	3.0602	2.89463	1.53338	0.69928	0.720721	-0.472486	0.23485	0.255401	-1.96916	8	54.29	478;106	6.79						3	11				14	1.5327e-18	23	35076000	7822700	21925000	5328400				2514	2625;5921;8539;10240;13937;25666;26168;27057	True;True;True;True;True;True;True;True	2816;6336;9157;10974;10975;14919;28099;28635;29583	4604;4605;10513;14905;14906;17957;17958;17959;17960;24520;45758;46666;48385;48386	7564;7565;17267;24465;24466;24467;29533;29534;29535;29536;40794;75950;77404;80391;80392;80393;80394;80395	7565;17267;24467;29533;40794;75950;77404;80395	2293	464
D3DQH8	SPARC	SPARC	>tr|D3DQH8|D3DQH8_HUMAN Secreted protein, acidic, cysteine-rich (Osteonectin), isoform CRA_a OS=Homo sapiens GN=SPARC PE=2 SV=1	-	3.0572	2.89179	1.53196	0.74941	0.772389	-0.372601	0.24512	0.26657	-1.90742	3	36.051	315;303;303;212;149;115;69	9.33									2	1	3	5.3142e-15	16.8	4206300	662090	2948100	596100				552	3255;20022;20109	True;True;True	3489;21719;21813	5768;35581;35743	9395;59200;59442	9395;59200;59442
B3KMV8	Calcium-binding mitochondrial carrier protein Aralar1	SLC25A12	>tr|B3KMV8|B3KMV8_HUMAN cDNA FLJ12766 fis, clone NT2RP2001520, highly similar to Calcium-binding mitochondrial carrier protein Aralar1 OS=Homo sapiens PE=2 SV=1	-	3.0405	2.87599	1.52406	0.81989	0.84503	-0.242926	0.28226	0.306959	-1.70388	8	74.777	678;678;571	7							3				3	1.8598e-22	11.4	1807700	283720	1263100	260800				595	3959;13524;13900;14678;17085;17542;24295;29714	True;False;False;True;False;False;True;False	4233;14487;14881;15708;18265;18752;26639;32432	7025;23893;23894;24471;25793;30081;30082;30864;30865;43389;53221;53222	11491;39547;39548;40708;43163;50119;50120;50121;51400;51401;51402;71989;88492;88493;88494;88495	11491;39548;40708;43163;50119;51400;71989;88494
Q9Y5S5	DNA polymerase	POLE1	>tr|Q9Y5S5|Q9Y5S5_HUMAN DNA polymerase OS=Homo sapiens GN=POLE1 PE=3 SV=1	-	3.0397	2.87524	1.52368	1.1717	1.20763	0.272175	0.38547	0.419201	-1.25429	2	263.01	2297;2286;2286;2259;2243;1816;1164;983;797;307	3			2								2	0.00030328	1	325800	54592	199520	71688				1290	1220;1478	True;True	1306;1583	2101;2554	3512;4244	3512;4244
A8K7A0	DNA primase large subunit	PRIM2	>tr|A8K7A0|A8K7A0_HUMAN cDNA FLJ75753, highly similar to Homo sapiens primase, polypeptide 2A, 58kDa (PRIM2A), mRNA OS=Homo sapiens PE=2 SV=1	-	3.0351	2.87089	1.5215	1.2676	1.30647	0.385671	0.41671	0.453175	-1.14186	3	58.833	509;509;346;46	8								3			3	7.1693e-13	6.5	3771200	792250	2000200	978740				278	11354;12796;13148	True;True;True	12155;13701;14090	19973;22492;23223	32867;37176;37177;38424	32867;37176;38424
B3KM47	SEC23-interacting protein	SEC23IP	>tr|B3KM47|B3KM47_HUMAN cDNA FLJ10273 fis, clone HEMBB1001137, highly similar to SEC23-interacting protein OS=Homo sapiens PE=2 SV=1	-	3.027	2.86322	1.51764	1.3792	1.42149	0.507403	0.53788	0.584948	-0.77362	8	111.11	1000;1000;789;789;376;194;153	5					8						8	6.4981e-17	12	12772000	4516300	5044300	3211500				579	366;7871;9443;22164;22585;25767;26730;27702	True;True;True;True;True;True;True;True	386;8429;10125;24338;24790;28212;29239;30282	583;13764;16553;39567;40256;45982;47636;49637	972;22528;22529;27214;65653;66893;76346;79061;82553	972;22529;27214;65653;66893;76346;79061;82553
P08572	Collagen alpha-2(IV) chain	COL4A2	>sp|P08572|CO4A2_HUMAN Collagen alpha-2(IV) chain OS=Homo sapiens GN=COL4A2 PE=1 SV=4	-	3.025	2.86133	1.51669	1.2996	1.33945	0.421639	0.55401	0.602489	-0.730992	12	167.55	1712;830	3.77			3	10							13	1.2206e-29	10.6	10214000	3054000	4092100	3068100				1941	3519;5699;8823;8836;8914;8967;8999;9690;9824;10517;11645;24634	True;True;True;True;True;True;True;True;True;True;True;True	3767;6098;9463;9476;9563;9619;9651;10387;10525;11265;12470;26994	6197;10158;15370;15394;15527;15618;15675;16970;17210;18472;20523;20524;43979	10119;16668;25222;25259;25503;25671;25767;25768;27948;28339;30368;33773;33774;33775;33776;72941	10119;16668;25222;25259;25503;25671;25767;27948;28339;30368;33773;72941
H7BZT4	Small ubiquitin-related modifier 2	SUMO2	>tr|H7BZT4|H7BZT4_HUMAN Uncharacterized protein OS=Homo sapiens PE=4 SV=1	-	3.0248	2.86114	1.51659	1.6284	1.67833	0.747027	0.7479	0.813346	-0.298059	2	10.839	95;95;147;141;135;103;95	4.71		1	2	2			1			1	7	9.7412e-23	23.2	33362000	7332900	16610000	9418800				1578	25092;26672	True;True	27486;29170	44781;44782;47522;47523;47524;47525;47526	74244;74245;78890;78891;78892;78893;78894;78895;78896;78897;78898;78899	74245;78890
O00299	Chloride intracellular channel protein 1	CLIC1	>sp|O00299|CLIC1_HUMAN Chloride intracellular channel protein 1 OS=Homo sapiens GN=CLIC1 PE=1 SV=4	-	3.0051	2.84251	1.50716	1.0971	1.13074	0.177267	0.35088	0.381584	-1.38993	8	26.922	241;241;241	10										8	8	2.1117e-112	44.4	141480000	26382000	85744000	29357000				1714	594;9277;10727;12096;14433;15282;19809;27822	True;True;True;True;True;True;True;True	633;9944;11491;12938;15443;16344;21486;30412	993;16201;18855;21260;25354;26833;35217;49925	1663;26641;26642;31027;35062;42446;42447;44796;58600;83078;83079;83080	1663;26641;31027;35062;42446;44796;58600;83078
Q9P270	SLAIN motif-containing protein 2	SLAIN2	>sp|Q9P270|SLAI2_HUMAN SLAIN motif-containing protein 2 OS=Homo sapiens GN=SLAIN2 PE=1 SV=2	-	3.0006	2.83825	1.505	0.82193	0.847132	-0.239341	0.27518	0.29926	-1.74053	4	62.543	581;414;169;139	7							4				4	1.3155e-37	11.4	4391200	1079700	2701000	610430				3188	3135;16515;23021;26183	True;True;True;True	3363;17658;25257;28652	5564;29048;41021;46687	9045;48433;68146;77436	9045;48433;68146;77436
B0I1S9	Unconventional myosin-Ib	MYO1B	>tr|B0I1S9|B0I1S9_HUMAN MYO1B variant protein OS=Homo sapiens GN=MYO1B PE=2 SV=1	-	2.9928	2.83087	1.50125	2.1827	2.24963	1.16969	0.75075	0.816445	-0.292572	24	131.98	1136;1136;1107;381;381;307;303;192;90;163;149	5					28						28	3.7338e-212	26.6	65809000	10516000	30574000	24720000				376	1737;4110;5247;5536;6710;7490;8849;8899;11979;12238;15314;18494;19002;22294;22915;23487;24178;28160;28251;28745;28781;30055;30132;30192	True;True;True;True;True;True;True;True;True;True;True;True;True;True;True;True;True;True;True;True;True;True;True;True	1859;4397;5625;5928;7182;8022;9491;9547;12817;13089;16378;19987;20607;24479;25146;25761;26515;30772;30884;31403;31442;32790;32870;32943	3014;7308;7309;9402;9885;11839;11840;13153;15415;15505;21075;21495;26878;32810;33744;33745;39787;40863;41861;43198;50490;50652;51521;51577;53834;53835;53942;54067	4973;11961;11962;15392;16225;16226;19338;19339;19340;19341;21514;25303;25304;25467;25468;25469;25470;34761;35454;35455;44873;54632;56194;56195;66088;66089;67881;69601;71683;84010;84263;85661;85754;89461;89462;89646;89871	4973;11962;15392;16226;19338;21514;25304;25468;34761;35455;44873;54632;56194;66088;67881;69601;71683;84010;84263;85661;85754;89461;89646;89871	215	1039
B4DTZ8	Follistatin-related protein 1	FSTL1	>tr|B4DTZ8|B4DTZ8_HUMAN cDNA FLJ52277, highly similar to Follistatin-related protein 1 OS=Homo sapiens PE=2 SV=1	-	2.9859	2.82435	1.49792	0.55955	0.576707	-0.794089	0.17411	0.189346	-2.40091	3	28.412	251;308;308;273;126	9.4									3	2	5	1.8281e-27	13.5	29183000	7244200	14311000	7628400				905	8756;17200;18013	True;True;True	9387;9388;18387;19272	15252;15253;15254;30298;31709	25036;25037;25038;50481;52704	25037;50481;52704	614	226
A8K9B9	EH domain-containing protein 4	EHD4	>tr|A8K9B9|A8K9B9_HUMAN cDNA FLJ77391, highly similar to Homo sapiens EH-domain containing 4 (EHD4), mRNA OS=Homo sapiens PE=2 SV=1	-	2.9786	2.81744	1.49439	1.0986	1.13229	0.179238	0.45206	0.491618	-1.02439	11	61.155	541;541	8								10			10	4.9104e-57	24.2	18875000	4483000	9966600	4425000				324	488;950;1786;5663;7329;12253;15215;15667;23339;27647;30067	True;True;True;True;True;False;True;True;True;True;True	521;1016;1923;6058;7852;13104;16276;16750;25604;30221;32802	796;1627;3109;10100;12856;21524;26735;27480;41542;49538;53850	1336;2718;5122;16576;21008;35515;44620;45885;69076;82402;89478	1336;2718;5122;16576;21008;35515;44620;45885;69076;82402;89478
P40123	Adenylyl cyclase-associated protein 2	CAP2	>sp|P40123|CAP2_HUMAN Adenylyl cyclase-associated protein 2 OS=Homo sapiens GN=CAP2 PE=1 SV=1	-	2.9679	2.80732	1.48919	1.1679	1.20371	0.267488	0.35621	0.387381	-1.36818	6	52.823	477;451;451;413;394;365;194	8.5								3	3		6	1.6002e-35	10.5	9732700	3455900	4177400	2099400				1036	10909;11475;12918;12919;22512;28459	True;True;True;True;True;False	11677;12286;13831;13832;24715;31102	19169;20208;22707;22708;40152;40153;51009;51010	31543;33238;37551;37552;37553;66732;66733;84862;84863;84864;84865;84866	31543;33238;37552;37553;66732;84862
P52788	Spermine synthase	SMS	>sp|P52788|SPSY_HUMAN Spermine synthase OS=Homo sapiens GN=SMS PE=1 SV=2	-	2.9531	2.79332	1.48198	0.91272	0.940706	-0.0881842	0.30907	0.336116	-1.57297	2	41.268	366;311	10										2	2	0.00031665	11.2	6304900	859570	4480900	964440				2276	9846;11382	True;True	10549;12184	17253;20029	28409;32970	28409;32970
Q13423	NAD(P) transhydrogenase, mitochondrial	NNT	>sp|Q13423|NNTM_HUMAN NAD(P) transhydrogenase, mitochondrial OS=Homo sapiens GN=NNT PE=1 SV=3	-	2.9514	2.79171	1.48115	0.8813	0.908323	-0.138723	0.25776	0.280316	-1.83488	19	113.89	1086;1086;955;217;601;559;199;236;58;57	5					21						21	8.8336e-150	25.1	38099000	7167700	24707000	6224800				2492	1270;1963;2024;2802;3183;6848;7101;9607;18005;20385;22548;23411;23493;23517;26147;26337;26350;26660;28886	True;True;True;True;True;True;True;True;True;True;True;True;True;True;True;True;True;True;True	1359;2119;2120;2184;3006;3413;7334;7602;10301;19260;22094;24752;25683;25767;25794;28613;28816;28829;29157;31550	2196;3445;3446;3545;4938;5638;12068;12489;16849;31687;36161;40205;41688;41870;41911;46634;46635;46965;46980;47507;51792	3652;5670;5671;5809;8078;9178;19731;20420;27741;52673;60078;66810;66811;69342;69343;69615;69677;77343;77344;77345;77917;77943;78868;86128	3652;5670;5809;8078;9178;19731;20420;27741;52673;60078;66811;69342;69615;69677;77345;77917;77943;78868;86128	2258	132
Q9BRJ6	Uncharacterized protein C7orf50	C7orf50	>sp|Q9BRJ6|CG050_HUMAN Uncharacterized protein C7orf50 OS=Homo sapiens GN=C7orf50 PE=1 SV=1	-	2.9428	2.78358	1.47694	0.87856	0.905499	-0.143216	0.37375	0.406455	-1.29883	2	22.083	194;192;179;162	10										2	2	2.6983e-22	20.6	9064600	1994100	5099000	1971600				1178	8979;28338	True;True	9631;30972	15641;50807	25705;84522	25705;84522
Q9BTV4	Transmembrane protein 43	TMEM43	>sp|Q9BTV4|TMM43_HUMAN Transmembrane protein 43 OS=Homo sapiens GN=TMEM43 PE=1 SV=1	-	2.9407	2.78159	1.47591	0.71453	0.736439	-0.441362	0.24298	0.264242	-1.92007	2	44.875	400;255	10										2	2	1.3197e-10	13.5	10060000	1754900	7010000	1294800				3035	24891;28688	True;True	27269;31342	44407;51412	73649;85499	73649;85499
A6NMQ1	DNA polymerase	POLA1	>tr|A6NMQ1|A6NMQ1_HUMAN DNA polymerase OS=Homo sapiens GN=POLA1 PE=2 SV=1	-	2.9384	2.77942	1.47478	1.1155	1.1497	0.201262	0.35506	0.38613	-1.37284	9	166.46	1468;1462	4				9							9	2.6994e-51	10.6	4215600	721400	2604600	889640				123	353;3263;4661;5897;15675;20730;25636;28842;30313	True;True;True;True;True;True;True;True;True	371;3497;5003;6309;16759;22511;28063;31505;33071	562;5776;8322;10466;27493;36821;45705;51713;54270	937;9406;13638;17191;45907;61129;75861;85978;90253	937;9406;13638;17191;45907;61129;75861;85978;90253
P30048	Thioredoxin-dependent peroxide reductase, mitochondrial	PRDX3	>sp|P30048|PRDX3_HUMAN Thioredoxin-dependent peroxide reductase, mitochondrial OS=Homo sapiens GN=PRDX3 PE=1 SV=3	-	2.9321	2.77346	1.47169	1.4126	1.45591	0.541925	0.53241	0.578999	-0.788367	5	27.692	256;238;256;154	10										5	5	1.3567e-41	32	68814000	11670000	36168000	20976000				1392	872;4106;4954;9738;19061	True;True;True;True;True	933;4393;5316;10437;20670	1494;7303;8886;17057;33833	2485;2486;2487;11953;14502;14503;28095;56344;56345	2485;11953;14503;28095;56345
Q2NKX8	DNA excision repair protein ERCC-6-like	ERCC6L	>sp|Q2NKX8|ERC6L_HUMAN DNA excision repair protein ERCC-6-like OS=Homo sapiens GN=ERCC6L PE=1 SV=1	-	2.8998	2.74291	1.45571	1.221	1.25844	0.331635	0.42105	0.457894	-1.12691	4	141.1	1250;1127	4				5							5	1.1116e-09	4.6	1442700	322590	717650	402490				1032	6190;7667;17720;23908	True;True;True;True	6624;8212;18939;26227	10956;13439;13440;31152;42705	18009;21995;21996;51850;70889	18009;21996;51850;70889
P11586	C-1-tetrahydrofolate synthase, cytoplasmic	MTHFD1	>sp|P11586|C1TC_HUMAN C-1-tetrahydrofolate synthase, cytoplasmic OS=Homo sapiens GN=MTHFD1 PE=1 SV=3	-	2.8987	2.74187	1.45516	1.7345	1.78768	0.838091	0.62096	0.675298	-0.566404	36	101.56	935;1020;935;1020;634	5.69					19	42					61	9.2463e-297	45	307020000	52391000	153560000	101070000				1977	96;264;1875;2268;2873;3225;4748;5823;5912;6771;6979;8292;8707;8866;10707;11970;13247;13494;13779;13897;14540;14803;18182;18251;21482;24821;24975;24984;25367;25993;26324;27829;27987;29055;29446;30510	True;True;True;True;True;True;True;True;True;True;True;True;True;True;True;True;True;True;True;True;True;True;True;True;True;True;True;True;True;True;True;True;True;True;True;True	99;279;2024;2444;3083;3458;5098;6230;6326;7253;7470;8888;9335;9508;11470;12808;14194;14457;14755;14878;15554;15838;19527;19528;19642;23509;23510;27193;27356;27365;27780;28450;28803;30419;30585;31737;32149;32150;33273	150;420;421;3253;3254;3992;5046;5721;5722;8535;8536;10346;10495;11950;12262;14500;15181;15182;15436;18825;18826;21065;21066;23396;23844;23845;24305;24467;24468;25537;25538;25988;25989;32118;32119;32120;32287;38305;38306;38307;44283;44541;44542;44554;44555;45246;45247;45248;45249;46392;46393;46947;49939;50177;50178;52124;52762;52763;52764;54573;54574	251;252;687;688;5343;5344;5345;6554;8242;8243;9319;9320;9321;13964;13965;16998;17232;17233;17234;19526;20052;23786;24921;24922;24923;25335;30979;30980;30981;34744;34745;34746;38698;39465;39466;39467;40367;40368;40703;40704;40705;42724;42725;43464;43465;43466;43467;43468;53445;53446;53447;53448;53759;63532;63533;63534;63535;73422;73867;73868;73869;73889;73890;73891;73892;75056;75057;75058;75059;75…	252;687;5344;6554;8243;9321;13965;16998;17233;19526;20052;23786;24922;25335;30980;34744;38698;39466;40367;40703;42724;43467;53446;53759;63534;73422;73868;73890;75059;76979;77895;83102;83502;86667;87728;90748	1456;1457;1458;1459;1460	82;278;282;304;747
P30260	Cell division cycle protein 27 homolog	CDC27	>sp|P30260|CDC27_HUMAN Cell division cycle protein 27 homolog OS=Homo sapiens GN=CDC27 PE=1 SV=2	-	2.8745	2.71897	1.44306	1.4805	1.5259	0.609656	0.54923	0.597291	-0.743494	4	91.866	824;823;763;343;163;343;233;103;94;52	6						4					4	8.0103e-09	6.1	7950900	2011600	3282800	2656500				1515	6875;16560;22522;26443	True;True;True;True	7362;17704;24725;28925	12107;29120;40164;47125	19792;48551;66746;78203	19792;48551;66746;78203
A8K9T3	Long-chain-fatty-acid--CoA ligase 1	ACSL1	>tr|A8K9T3|A8K9T3_HUMAN cDNA FLJ76467, highly similar to Homo sapiens acyl-CoA synthetase long-chain family member 1 (ACSL1), mRNA OS=Homo sapiens PE=2 SV=1	-	2.8708	2.71547	1.4412	3.2106	3.30904	1.72641	0.94405	1.02666	0.0379588	4	77.951	698;698;698;664;664;388;373;527;94;93;126	7							4				4	7.6875e-10	6	3065300	345780	1449200	1270300				331	686;12062;18468;28054	True;True;True;True	727;12902;19952;30658	1170;21199;32758;50306	1964;1965;34959;54546;83724	1965;34959;54546;83724
Q06323	Proteasome activator complex subunit 1	PSME1	>sp|Q06323|PSME1_HUMAN Proteasome activator complex subunit 1 OS=Homo sapiens GN=PSME1 PE=1 SV=1	-	2.8625	2.70762	1.43703	0.97096	1.00073	0.00105534	0.34312	0.373145	-1.42219	4	28.723	249;249;233;174;114;90	10										4	4	1.7078e-22	24.9	10386000	1916600	6027200	2442200				2438	1953;11800;13057;18823	True;True;True;True	2109;12630;13975;20418	3419;20796;22925;33448	5632;34253;37909;55733	5632;34253;37909;55733
P51784	Ubiquitin carboxyl-terminal hydrolase 11	USP11	>sp|P51784|UBP11_HUMAN Ubiquitin carboxyl-terminal hydrolase 11 OS=Homo sapiens GN=USP11 PE=1 SV=3	-	2.8564	2.70185	1.43395	0.97439	1.00427	0.0061428	0.36095	0.392535	-1.34911	4	109.82	963;923;920;690;689;963;963;963;916;621	5					3						3	8.1453e-12	4.7	1888100	357960	1114500	415640				1508	365;5305;18872;27212	False;True;True;True	385;5684;20469;29750	582;9498;33526;48716	971;15555;55854;81004	971;15555;55854;81004
Q5SW79	Centrosomal protein of 170 kDa	CEP170	>sp|Q5SW79|CE170_HUMAN Centrosomal protein of 170 kDa OS=Homo sapiens GN=CEP170 PE=1 SV=1	-	2.8303	2.67717	1.42071	0.82328	0.848524	-0.236973	0.30573	0.332483	-1.58865	13	175.29	1584;1486;1460;1558;911;697;417;412;263;133;111;320;293;175;103;88;293;119;73	3.53	1	1	4	13							19	1.1692e-44	9.5	35190000	10820000	13451000	10918000				2692	3965;4641;11308;12794;13153;15387;21804;22703;24411;25637;26611;27229;28353	True;True;True;True;True;True;True;True;True;True;True;True;True	4239;4981;12106;13699;14095;16454;23919;24916;26759;28064;29107;29769;30988	7034;8279;8280;19876;19877;22488;23228;27006;38909;38910;40475;43592;43593;45706;47426;48747;50834;50835;50836	11510;13576;13577;13578;32671;32672;37172;38433;45106;64468;64469;67236;72322;72323;75862;78740;81049;84575;84576;84577;84578	11510;13578;32671;37172;38433;45106;64468;67236;72322;75862;78740;81049;84576
Q8WUP2	Filamin-binding LIM protein 1	FBLIM1	>sp|Q8WUP2|FBLI1_HUMAN Filamin-binding LIM protein 1 OS=Homo sapiens GN=FBLIM1 PE=1 SV=2	-	2.829	2.67594	1.42004	0.43121	0.444432	-1.16997	0.15243	0.165769	-2.59276	2	40.669	373;144;145;104;78	9									2		2	0.00050006	5.1	3049600	703240	1708900	637460				1374	21176;25855	True;True	23103;28308	37699;46148	62571;76597;76598	62571;76597
Q8IUD2	ELKS/Rab6-interacting/CAST family member 1	ERC1	>sp|Q8IUD2|RB6I2_HUMAN ELKS/Rab6-interacting/CAST family member 1 OS=Homo sapiens GN=ERC1 PE=1 SV=1	-	2.8255	2.67263	1.41826	1.0827	1.1159	0.158205	0.39441	0.428923	-1.22121	14	128.08	1116;1086;724;285;344;957;528	5					14						14	7.1811e-38	13.4	16104000	4331800	8087400	3685000				1518	167;1651;3916;4054;5815;6481;6926;11824;15175;17308;20763;22050;22554;28736	True;True;True;True;True;True;True;True;True;True;True;True;True;True	174;1767;4189;4338;6222;6943;7415;12655;16234;18504;22549;24223;24758;31392	261;2865;6956;7215;10336;11476;12184;20834;26671;30496;36879;39392;40211;51502	438;4740;11378;11820;16984;18811;19910;34328;44509;50824;61212;65308;66817;85628	438;4740;11378;11820;16984;18811;19910;34328;44509;50824;61212;65308;66817;85628
P24752	Acetyl-CoA acetyltransferase, mitochondrial	ACAT1	>sp|P24752|THIL_HUMAN Acetyl-CoA acetyltransferase, mitochondrial OS=Homo sapiens GN=ACAT1 PE=1 SV=1	-	2.8255	2.67263	1.41826	1.1339	1.16867	0.224865	0.4429	0.481656	-1.05392	8	45.199	427;162;162;141;136	9.27									8	3	11	3.662e-81	26	80911000	21419000	36765000	22726000				2076	5255;7259;10273;14965;15531;18957;25904;28263	True;True;True;True;True;True;True;True	5633;7776;11011;16008;16607;20560;28358;30897	9415;12738;18047;26265;27256;33683;33684;46237;46238;46239;50679	15418;20811;29675;43881;45522;56086;56087;76722;76723;76724;84309	15418;20811;29675;43881;45522;56086;76724;84309
Q2TNB3	Proteasome activator complex subunit 2	PSME2	>tr|Q2TNB3|Q2TNB3_HUMAN Cell migration-inducing protein 22 OS=Homo sapiens PE=2 SV=1	-	2.8232	2.67045	1.41708	1.2139	1.25112	0.323221	0.3822	0.415645	-1.26658	5	27.348	239;239;239;239;228;85	10										5	5	6.5375e-56	31.8	10075000	1961000	5376900	2736700				2614	896;3240;12323;21422;28081	True;True;True;True;True	959;3473;13177;23429;30686	1534;5750;21669;38203;50352	2556;9364;35760;63362;83805;83806	2556;9364;35760;63362;83805
B2R5U3	EH domain-containing protein 1	EHD1	>tr|B2R5U3|B2R5U3_HUMAN EH-domain containing 1, isoform CRA_b OS=Homo sapiens GN=EHD1 PE=2 SV=1	-	2.822	2.66932	1.41647	0.62854	0.647812	-0.626352	0.25405	0.276281	-1.85579	18	60.626	534;534;510;493;475;431;374;306;148;145	8								20			20	4.5646e-88	51.1	64167000	13916000	40897000	9354300				428	485;3527;3840;5844;6409;6579;9304;11159;12107;12253;14471;14812;15036;15996;16500;18516;20787;29272	True;True;True;True;True;True;True;True;True;True;True;True;True;True;True;True;True;True	518;3775;4113;6253;6856;7047;9974;11945;12949;13104;15484;15847;16084;17104;17643;20016;22578;22579;31964	793;6206;6803;10380;11343;11632;16245;19616;21283;21524;25424;26001;26377;28084;28085;29012;32850;36920;36921;52487	1330;1331;10131;11117;11118;17045;18611;18612;19026;26727;32251;35092;35093;35515;42544;43486;44099;46911;46912;46913;48383;54696;61281;61282;87278	1331;10131;11117;17045;18612;19026;26727;32251;35092;35515;42544;43486;44099;46912;48383;54696;61282;87278	245	404
P52701	DNA mismatch repair protein Msh6	MSH6	>sp|P52701|MSH6_HUMAN DNA mismatch repair protein Msh6 OS=Homo sapiens GN=MSH6 PE=1 SV=2	-	2.8112	2.6591	1.41094	2.9925	3.08426	1.62492	0.96752	1.05218	0.073387	25	152.78	1360;1230;1058;1058;1068;328;252;160;151;116;104;101;51	4				29							29	3.2436e-182	22.9	47869000	10427000	19090000	18352000				2274	14;943;1235;7648;8144;9956;10491;10571;12201;12230;13066;14019;14283;14585;14736;17153;20504;20658;21866;25503;25733;27165;27539;30286;30325	True;True;True;True;True;True;True;True;True;True;True;True;True;True;True;True;True;True;True;True;True;True;True;True;True	15;1009;1324;8191;8725;10671;10672;11239;11320;13049;13080;13986;15003;15287;15604;15771;18339;22218;22417;24003;27925;28172;29701;29702;30099;33044;33083	20;1619;2140;13408;14243;14244;17448;17449;18427;18559;21418;21469;22942;24647;25104;25629;25890;30219;36340;36677;39035;45473;45905;48614;48615;48616;49324;54234;54285	40;41;2701;2702;3567;21951;23327;23328;28696;28697;28698;28699;30296;30524;30525;35325;35326;35414;37938;37939;41055;41986;42890;42891;43314;43315;50355;50356;60351;60352;60910;60911;64678;75480;75481;76199;76200;80804;80805;80806;80807;82019;90180;90181;90182;90279;90280	41;2701;3567;21951;23327;28699;30296;30524;35326;35414;37938;41055;41986;42891;43314;50355;60352;60911;64678;75480;76200;80806;82019;90181;90280	1956;1957;1958	491;492;662
P35269	General transcription factor IIF subunit 1	GTF2F1	>sp|P35269|T2FA_HUMAN General transcription factor IIF subunit 1 OS=Homo sapiens GN=GTF2F1 PE=1 SV=2	-	2.8105	2.65844	1.41058	1.4037	1.44674	0.532806	0.46943	0.510508	-0.969994	6	58.24	517;517;433;432;432;415;381;127	7							6				6	1.537e-58	16.1	9165200	2019500	4951400	2194200				2148	190;5634;14896;15831;25718;26304	True;True;True;True;True;True	197;6029;15935;16931;28155;28783	297;10056;26126;27778;45871;46907	489;490;16506;16507;43685;46388;76134;77822	490;16507;43685;46388;76134;77822
Q8NBF2	NHL repeat-containing protein 2	NHLRC2	>sp|Q8NBF2|NHLC2_HUMAN NHL repeat-containing protein 2 OS=Homo sapiens GN=NHLRC2 PE=1 SV=1	-	2.7918	2.64075	1.40095	1.4827	1.52816	0.611798	0.56212	0.611309	-0.710026	4	79.443	726;252	7							4				4	5.7273e-30	9.2	7382800	2925400	2834900	1622600				2869	4334;22864;23655;28969	True;True;True;True	4655;25092;25936;31642	7762;40776;42166;51960	12725;67740;70080;70081;86406	12725;67740;70081;86406
P30530	Tyrosine-protein kinase receptor UFO	AXL	>sp|P30530|UFO_HUMAN Tyrosine-protein kinase receptor UFO OS=Homo sapiens GN=AXL PE=1 SV=3	-	2.7897	2.63876	1.39986	3.1228	3.21855	1.68641	1.1194	1.21735	0.283749	2	98.335	894;626	5					2						2	1.7428e-05	3.7	1923100	372450	980030	570600				1697	10295;15376	True;True	11033;16443	18081;26990	29738;45084	29738;45084
Q92538	Golgi-specific brefeldin A-resistance guanine nucleotide exchange factor 1	GBF1	>sp|Q92538|GBF1_HUMAN Golgi-specific brefeldin A-resistance guanine nucleotide exchange factor 1 OS=Homo sapiens GN=GBF1 PE=1 SV=2	-	2.7874	2.63659	1.39867	1.4073	1.45045	0.536501	0.51403	0.559011	-0.839052	20	206.44	1859;1855;1855;699;340	3.17			19	4							23	4.2001e-155	14.1	14489000	2911500	7569300	4008300				2546	296;305;1576;1772;6565;7990;8031;8396;8502;8774;9807;11151;16057;16687;18905;22567;22766;23462;27884;28010	True;True;True;True;True;True;True;True;True;True;True;True;True;True;True;True;True;True;True;True	311;320;1683;1904;7033;8555;8596;8998;9114;9411;10508;11937;17168;17841;20505;24772;24984;25736;30476;30610	465;477;2730;3084;11607;13981;14036;14678;14840;15287;17181;19607;28225;29334;33580;40233;40595;41823;50034;50035;50213;50214;50215	765;786;787;788;4515;5088;18995;22904;22991;24069;24353;25084;28298;32240;47123;48905;55928;66859;67456;67457;69531;69532;83259;83260;83567;83568;83569	765;787;4515;5088;18995;22904;22991;24069;24353;25084;28298;32240;47123;48905;55928;66859;67456;69532;83260;83567	2381	134
B4E2K2	A-kinase anchor protein 2	AKAP2	>tr|B4E2K2|B4E2K2_HUMAN cDNA FLJ55665, highly similar to A-kinase anchor protein 2 OS=Homo sapiens PE=2 SV=1	-	2.7845	2.63384	1.39717	0.80111	0.825674	-0.276356	0.24994	0.271811	-1.87932	10	103.54	942;859;778	5					11						11	7.103e-43	16	15634000	2798400	10314000	2521800				1008	1310;3169;3482;10149;17815;18032;21883;23891;24610;30326	True;True;True;True;True;True;True;True;True;True	1404;3398;3729;10876;19040;19298;24029;26208;26969;33084	2259;5618;6136;17781;31338;31752;39082;42681;43940;43941;54286	3750;9137;10007;29238;52149;52789;64754;64755;70841;72875;72876;72877;72878;90281	3750;9137;10007;29238;52149;52789;64755;70841;72878;90281
P28838	Cytosol aminopeptidase	LAP3	>sp|P28838|AMPL_HUMAN Cytosol aminopeptidase OS=Homo sapiens GN=LAP3 PE=1 SV=3	-	2.7819	2.63138	1.39582	0.84234	0.868168	-0.203954	0.14797	0.160918	-2.6356	9	56.166	519;358;209;119	8.9								1	9		10	3.2438e-27	21.6	21978000	3274800	16795000	1907900				2106	6020;7000;7378;10674;15217;21290;25217;25473;25617	True;True;True;True;True;True;True;True;True	6441;7493;7903;11433;16278;23251;27623;27895;28043	10681;12292;12935;18759;18760;26738;37927;44990;45422;45667	17533;20097;21136;30861;30862;30863;44623;44624;62933;74607;74608;75375;75801	17533;20097;21136;30863;44623;62933;74607;75375;75801
Q14008	Cytoskeleton-associated protein 5	CKAP5	>sp|Q14008|CKAP5_HUMAN Cytoskeleton-associated protein 5 OS=Homo sapiens GN=CKAP5 PE=1 SV=3	-	2.7817	2.6312	1.39572	1.604	1.65318	0.725246	0.56172	0.610874	-0.711053	47	225.49	2032;953;302;203;190;167;151	3.17			49	10							59	2.6007e-278	31.2	66370000	12872000	33672000	19826000				2510	42;1373;2737;2993;3090;3346;4045;4193;4686;5630;5733;5734;6681;7011;7775;7876;8550;9708;11110;11364;11383;12395;12634;13660;14747;14933;16255;18180;18521;18724;19306;19706;19827;20134;20217;20686;20814;21630;21844;23125;23745;24118;24773;24828;26107;26266;28232	True;True;True;True;True;True;True;True;True;True;True;True;True;True;True;True;True;True;True;True;True;True;True;True;True;True;True;True;True;True;True;True;True;True;True;True;True;True;True;True;True;True;True;True;True;True;True	43;1470;2936;3212;3313;3583;4325;4494;5028;6024;6133;6134;7152;7506;8328;8434;9168;10405;11891;12165;12185;13255;13503;14630;15782;15975;17372;19524;20024;20025;20312;20938;21377;21507;21838;21923;22450;22610;22611;23691;23972;25370;26046;26452;27144;27201;28571;28741;30864	57;2358;4809;5245;5474;5903;7201;7494;8371;10050;10209;10210;11794;12331;13627;13770;14927;14928;17001;17002;19533;19534;19992;20030;21819;22183;24116;25907;26225;28594;32110;32859;32860;32861;33283;33284;34283;34284;34285;35052;35247;35782;35914;36724;36963;36964;36965;38553;38987;41197;42356;43068;44206;44207;44293;44294;46575;46823;50625	98;3924;3925;7888;8531;8532;8889;9627;11801;12312;13711;16500;16768;16769;19276;20159;22305;22306;22536;24498;24499;28011;28012;32125;32126;32127;32128;32901;32971;36037;36645;39986;43343;43344;43825;47699;47700;53437;54718;54719;54720;54721;54722;55439;55440;55441;57050;57051;57052;57053;58289;58653;58654;59511;59713;60987;61349;61350;61351;63915;63916;64582;68462;70345;71493;73294;73295;73296;7…	98;3924;7888;8532;8889;9627;11801;12312;13711;16500;16768;16769;19276;20159;22305;22536;24498;28011;32127;32901;32971;36037;36645;39986;43343;43825;47699;53437;54718;55439;57051;58289;58653;59511;59713;60987;61349;63915;64582;68462;70345;71493;73294;73441;77250;77660;84219	2285;2286;2287;2288;2289;2290;2291;2292	658;660;812;931;1227;1470;1650;1977
Q15334	Lethal(2) giant larvae protein homolog 1	LLGL1	>sp|Q15334|L2GL1_HUMAN Lethal(2) giant larvae protein homolog 1 OS=Homo sapiens GN=LLGL1 PE=1 SV=3	-	2.771	2.62107	1.39016	0.66983	0.690368	-0.534562	0.41569	0.452065	-1.1454	3	115.42	1064	5					3						3	3.2946e-07	3.5	3605100	769360	2149100	686670				2568	2034;22245;25296	True;True;True	2194;24424;27704	3565;39703;45100	5854;65916;74802	5854;65916;74802
O00410	Importin-5	IPO5	>sp|O00410|IPO5_HUMAN Importin-5 OS=Homo sapiens GN=IPO5 PE=1 SV=4	-	2.7701	2.62022	1.38969	1.8702	1.92754	0.946764	0.63572	0.691349	-0.532513	30	123.63	1097;1099;972;718;170;165;142;126;182;119;117;129;106;98;88;74;310;77;75;64	5.02					44	1					45	0	39.3	231610000	36782000	119270000	75558000				1716	1203;2408;5632;5825;7963;8082;8532;8581;10999;11121;13236;14189;14724;16356;16916;17675;17685;19326;20577;21379;22325;22847;23561;23681;24811;24872;27545;28493;28667;29579	True;True;True;True;True;True;True;True;True;True;True;True;True;True;True;True;True;True;True;True;True;True;True;True;True;True;True;True;True;True	1284;1285;2589;6026;6027;6232;8527;8660;9149;9150;9201;11774;11903;14181;15187;15757;17480;18082;18890;18900;20958;22304;23371;24513;25072;25073;25838;25963;27182;27250;30106;30107;31136;31320;32288	2066;2067;4244;10052;10053;10054;10348;13947;13948;14142;14895;14896;14978;19326;19551;23371;24943;25870;28761;29782;31074;31075;31076;31077;31091;34315;34316;36499;38112;39838;40745;40746;40747;42003;42216;44267;44378;44379;49337;49338;49339;49340;51077;51380;52957	3439;3440;6971;16502;16503;16504;17002;17003;22836;22837;22838;23164;24452;24453;24454;24455;24456;24593;31795;31796;31797;32148;38655;38656;41693;41694;41695;41696;43282;47988;47989;49637;51727;51728;51729;51730;51731;51732;51733;51759;57097;57098;57099;60644;63223;63224;66191;66192;66193;66194;67692;67693;67694;69816;70145;70146;70147;73402;73594;73595;82037;82038;82039;82040;84974;85446;88072	3439;6971;16502;17002;22837;23164;24452;24593;31796;32148;38655;41695;43282;47989;49637;51729;51759;57097;60644;63223;66193;67692;69816;70145;73402;73595;82040;84974;85446;88072	1115;1116;1117;1118;1119;1120;1121;1122;1123	95;99;105;450;535;574;627;631;770
Q9P2P6	StAR-related lipid transfer protein 9	STARD9	>sp|Q9P2P6|STAR9_HUMAN StAR-related lipid transfer protein 9 OS=Homo sapiens GN=STARD9 PE=1 SV=3	-	2.7635	2.61398	1.38625	1.1993	1.23607	0.305764	0.46363	0.5042	-0.987931	2	516.34	4700;1826;1805;1770;1562;1317;1103;743;554	4			1		1						2	0.00011231	0.4	20215000	4769800	9339500	6105300				3193	4614;12314	True;True	4954;13168	8211;21660	13464;35746	13464;35746
B7Z3P1	Tubulin-specific chaperone E	TBCE	>tr|B7Z3P1|B7Z3P1_HUMAN Tubulin-specific chaperone E OS=Homo sapiens GN=TBCE PE=2 SV=1	-	2.7597	2.61039	1.38426	1.4541	1.49869	0.583698	0.51004	0.554672	-0.850294	4	64.851	578;527;527;198	8								4			4	8.1592e-13	11.1	4137200	811850	2357800	967620				303	8181;11288;15976;28480	True;True;True;True	8765;12083;17083;31123	14304;19833;28047;51062	23448;32617;46858;84956	23448;32617;46858;84956
A3KC71	Coiled-coil domain-containing protein 80	okuribin	>tr|A3KC71|A3KC71_HUMAN Nuclear envelope protein okuribin OS=Homo sapiens GN=okuribin PE=2 SV=1	-	2.755	2.60594	1.3818	0.61611	0.635001	-0.655169	0.27733	0.301598	-1.7293	4	108.08	950;950;950;551;261	5.25				4	2		1		1		8	6.4044e-32	5.5	4271900	658600	2925800	687410				57	11115;24515;24552;29011	True;True;True;True	11897;26868;26908;31689	19543;43767;43768;43835;43836;43837;52058;52059	32137;72593;72594;72704;72705;72706;86555;86556	32137;72593;72704;86555
P04350	Tubulin beta-4A chain	TUBB4A	>sp|P04350|TBB4A_HUMAN Tubulin beta-4A chain OS=Homo sapiens GN=TUBB4A PE=1 SV=2	-	2.7544	2.60537	1.38149	1.4808	1.5262	0.609948	0.53103	0.577498	-0.792111	18	49.585	444;362;409;236;167;74	9									3		3	1.6047e-292	58.1	57609000	9220800	32305000	16083000				1899	1691;2728;5997;8158;8563;9498;12681;13064;13932;14701;15593;17526;17950;19484;19830;23123;24897;30111	False;False;False;False;False;False;False;False;False;False;False;False;True;False;False;False;False;False	1810;1811;2924;2925;6418;8739;9182;10181;13569;13570;13983;13984;14914;15732;15733;16670;16671;18735;19181;21135;21136;21137;21510;25368;27275;32849	2937;2938;2939;2940;2941;4788;4789;4790;4791;10642;10643;10644;14264;14265;14266;14951;14952;14953;16632;16633;22281;22282;22283;22284;22285;22936;22937;22938;22939;22940;24512;24513;25827;25828;25829;25830;25831;27343;27344;27345;27346;27347;27348;27349;30837;31552;31553;31554;34616;34617;34618;34619;35251;35252;35253;35254;35255;41193;41194;41195;44417;53911;53912;53913;53914	4852;4853;4854;4855;4856;4857;4858;4859;4860;4861;4862;7857;7858;7859;7860;7861;7862;7863;7864;17473;17474;17475;17476;23367;23368;23369;23370;23371;23372;23373;24544;24545;24546;24547;24548;24549;24550;27361;27362;36822;36823;36824;36825;36826;36827;37927;37928;37929;37930;37931;37932;37933;37934;37935;40784;40785;43216;43217;43218;43219;43220;43221;43222;43223;43224;45676;45677;45678;45679;4568…	4856;7860;17474;23371;24546;27361;36825;37927;40784;43218;45678;51359;52479;57590;58660;68447;73665;89597	269;270;271;273;274;1292;1293;1294;1295	73;164;257;267;293;299;300;363;388
B2R774	Protein ERGIC-53	LMAN1	>tr|B2R774|B2R774_HUMAN cDNA, FLJ93313, highly similar to Homo sapiens lectin, mannose-binding, 1 (LMAN1), mRNA OS=Homo sapiens PE=2 SV=1	-	2.754	2.60499	1.38128	0.5444	0.561093	-0.833689	0.21658	0.235532	-2.086	7	57.518	510;510;510;311;223	8.67								5	10		15	5.4978e-57	22.7	87898000	17291000	59216000	11391000				466	3663;8680;9477;19528;21193;30265;30503	True;True;True;True;True;True;True	3923;9303;9304;10159;21189;23125;33022;33266	6497;6498;6499;15121;15122;15123;15124;16601;16602;34726;37728;37729;54200;54563;54564	10584;10585;10586;24832;24833;24834;24835;24836;27300;27301;27302;27303;27304;57741;62633;62634;62635;90124;90731;90732	10585;24836;27303;57741;62635;90124;90731	277	377
O75607	Nucleoplasmin-3	NPM3	>sp|O75607|NPM3_HUMAN Nucleoplasmin-3 OS=Homo sapiens GN=NPM3 PE=1 SV=3	-	2.7423	2.59393	1.37514	1.3512	1.39263	0.477813	0.48684	0.529442	-0.917457	2	19.343	178	10										2	2	7.1402e-43	17.4	6123300	1160000	3566800	1396400				1824	147;19104	True;True	153;20715	227;33905	380;381;382;56459	381;56459
J3KR97	Tubulin-specific chaperone D	TBCD	>tr|J3KR97|J3KR97_HUMAN Tubulin-specific chaperone D OS=Homo sapiens GN=TBCD PE=2 SV=1	-	2.728	2.5804	1.3676	1.2727	1.31172	0.391464	0.48968	0.53253	-0.909065	11	136.55	1230;1192;849;750;256;311;244;251;237;211;141;134;109;117	5					11						11	3.8454e-45	13.2	12793000	2458900	6892400	3441700				719	285;1507;2783;2991;6593;14440;15290;16676;17048;17588;27580	True;True;True;True;True;True;True;True;True;True;True	300;1613;2986;3210;7062;15450;16353;17830;18225;18799;30143	452;2607;4904;5241;11651;25362;26848;29320;30024;30942;49401	747;4317;8031;8525;19053;42462;44822;44823;48881;50010;51513;82165	747;4317;8031;8525;19053;42462;44823;48881;50010;51513;82165
Q96S55	ATPase WRNIP1	WRNIP1	>sp|Q96S55|WRIP1_HUMAN ATPase WRNIP1 OS=Homo sapiens GN=WRNIP1 PE=1 SV=2	-	2.7278	2.58021	1.36749	0.86631	0.892873	-0.163473	0.2659	0.289168	-1.79002	5	72.132	665;614	7							5				5	2.9074e-10	7.5	5890900	1478800	3479500	932610				657	1335;2631;2678;25447;27952	True;True;True;True;True	1431;2823;2873;27868;30547	2309;4618;4726;45382;50130	3843;7585;7768;75291;83413	3843;7585;7768;75291;83413
O00505	Importin subunit alpha-3	KPNA3	>sp|O00505|IMA4_HUMAN Importin subunit alpha-4 OS=Homo sapiens GN=KPNA3 PE=1 SV=2	-	2.7275	2.57993	1.36733	1.6542	1.70492	0.769705	0.57308	0.623228	-0.682168	8	57.81	521;521;521;91	8								8			8	3.6269e-63	19	29960000	5961000	15099000	8900100				1724	705;2154;4595;5030;18971;19620;23094;28609	True;True;True;True;True;True;True;True	752;2324;4933;5395;20574;21285;25338;31259	1201;3789;8181;9031;33700;34892;41155;51278	2024;2025;6222;13410;14725;14726;14727;56111;58019;68380;85287;85288	2024;6222;13410;14726;56111;58019;68380;85288
Q68EM7	Rho GTPase-activating protein 17	ARHGAP17	>sp|Q68EM7|RHG17_HUMAN Rho GTPase-activating protein 17 OS=Homo sapiens GN=ARHGAP17 PE=1 SV=1	-	2.7029	2.55666	1.35426	1.1031	1.13692	0.185135	0.37766	0.410708	-1.28382	6	95.436	881;714;211;76;400;235;128;124;95;71	5					7						7	4.5919e-37	10.6	9131400	2821900	4748900	1560600				2730	5993;14639;17674;19745;24244;25136	True;True;True;True;True;True	6414;15666;18889;21418;26587;27536	10637;10638;25724;31073;35120;43310;44850	17466;17467;43058;51726;58435;71861;74362	17467;43058;51726;58435;71861;74362
O75376	Nuclear receptor corepressor 1	NCOR1	>sp|O75376|NCOR1_HUMAN Nuclear receptor corepressor 1 OS=Homo sapiens GN=NCOR1 PE=1 SV=2	-	2.6949	2.54909	1.34998	0.82752	0.852894	-0.229562	0.32056	0.348611	-1.52031	2	270.21	2440;2343;1071;1053;1047;1024;959	2		2									2	3.8397e-33	1.1	536630	106280	340270	90079				1815	10489;22440	True;True	11237;24639	18425;40017	30292;66514	30292;66514
Q16698	2,4-dienoyl-CoA reductase, mitochondrial	DECR1	>sp|Q16698|DECR_HUMAN 2,4-dienoyl-CoA reductase, mitochondrial OS=Homo sapiens GN=DECR1 PE=1 SV=1	-	2.6902	2.54465	1.34747	0.55999	0.577161	-0.792955	0.20816	0.226375	-2.14321	3	36.067	335;326;205;188;181;151;43	10										3	3	1.8758e-42	13.4	7653800	1011200	5879200	763430				1068	2413;8134;26665	True;True;True	2594;8715;29162	4251;14232;47512	6981;23304;78875	6981;23304;78875
O75955	Flotillin-1	FLOT1	>sp|O75955|FLOT1_HUMAN Flotillin-1 OS=Homo sapiens GN=FLOT1 PE=1 SV=3	-	2.689	2.54351	1.34682	0.69032	0.711487	-0.491091	0.2325	0.252845	-1.98367	12	47.355	427;427;427;427;379;237;238;252;235;192;185;145	9									14		14	3.6988e-70	39.1	34316000	7016700	21489000	5810300				1834	354;2044;2185;13552;16778;23948;24090;24996;26775;28626;28659;28871	True;True;True;True;True;True;True;True;True;True;True;True	372;2206;2357;14516;17934;26271;26420;27378;29286;31278;31311;31535	563;3587;3842;23933;29504;42770;42771;43020;44579;47734;47735;51307;51365;51763	938;5897;6319;6320;39622;39623;39624;39625;49199;70991;70992;71420;73933;79233;79234;85337;85427;86070;86071	938;5897;6319;39625;49199;70991;71420;73933;79233;85337;85427;86071
O00764	Pyridoxal kinase	PDXK	>sp|O00764|PDXK_HUMAN Pyridoxal kinase OS=Homo sapiens GN=PDXK PE=1 SV=1	-	2.6871	2.54171	1.3458	0.60107	0.6195	-0.690824	0.23269	0.253052	-1.9825	2	35.102	312;272;166	10										3	3	5.5688e-16	12.2	6295800	1228400	4275800	791580				1429	10299;29128	True;True	11038;31813	18089;52255;52256	29754;86904;86905	29754;86904
Q9Y490	Talin-1	TLN1	>sp|Q9Y490|TLN1_HUMAN Talin-1 OS=Homo sapiens GN=TLN1 PE=1 SV=3	-	2.6797	2.53471	1.34182	1.119	1.15331	0.205782	0.40914	0.444942	-1.16831	100	269.76	2541;2429;1586;1471	3.28	1	31	143	53	15	3		1	1		248	0	51.4	634110000	124640000	368310000	141160000				3271	30;139;233;377;378;481;482;919;946;1142;1151;1407;1412;1486;1672;2074;2209;2369;2370;2582;2597;2635;2773;2789;2982;3197;3622;3892;4355;4379;4753;5032;5036;5728;5792;6676;6790;7079;7158;7677;7767;8624;9629;9667;10428;10603;10640;12082;12362;12374;12783;12784;13093;13683;13789;14265;14600;15345;15626;15890;15913;15914;16328;16517;16839;18003;18632;18648;18826;19070;19315;20142;20556;20768;21423;225…	True;True;True;True;True;True;True;True;True;True;True;True;True;True;True;True;True;True;True;True;True;True;True;True;True;True;True;True;True;True;True;True;True;True;True;True;True;True;True;True;True;True;True;True;True;True;True;True;True;True;True;True;True;True;True;True;True;True;True;True;True;True;True;True;True;True;True;True;True;True;True;True;True;True;True;True;True;True;True;True…	31;142;244;245;397;398;514;515;984;1012;1222;1231;1232;1508;1509;1514;1591;1790;2240;2381;2549;2550;2772;2788;2829;2974;2993;3201;3428;3881;3882;4165;4677;4702;5103;5397;5401;6128;6197;7147;7274;7578;7665;8222;8318;8319;9246;10324;10364;11173;11352;11394;12923;13219;13232;13685;13686;14015;14653;14765;15269;15621;16411;16707;16993;16994;17017;17018;17448;17660;17997;19257;19258;20182;20183;20205;…	41;42;209;210;211;212;368;369;370;371;596;597;598;599;600;786;787;1573;1622;1980;1994;1995;2414;2415;2424;2425;2426;2427;2565;2566;2567;2894;2895;3634;3879;3880;4185;4186;4529;4530;4531;4532;4533;4561;4562;4563;4625;4869;4870;4871;4872;4873;4874;4913;4914;4915;5226;5227;5667;5668;6421;6422;6914;6915;6916;6917;7790;7791;7834;7835;7836;7837;7838;8546;9033;9034;9040;9041;9042;9043;10204;10298;11780;…	78;79;348;349;350;351;352;353;354;355;356;357;601;602;603;604;605;994;995;996;997;998;999;1000;1001;1323;1324;2628;2710;3284;3285;3313;3314;3315;4007;4008;4009;4023;4024;4025;4026;4027;4255;4256;4257;4258;4789;4790;5985;6376;6377;6378;6878;6879;6880;7446;7447;7448;7449;7450;7451;7503;7504;7505;7595;7978;7979;7980;7981;7982;7983;7984;7985;7986;8041;8042;8043;8044;8045;8506;8507;9236;9237;10466;104…	78;350;603;996;1001;1323;1324;2628;2710;3284;3313;4007;4024;4255;4790;5985;6376;6878;6880;7451;7504;7595;7983;8044;8506;9237;10466;11312;12774;12848;13979;14731;14743;16758;16926;19258;19577;20367;20580;22017;22285;24702;27794;27906;30118;30610;30744;35025;35916;35961;37124;37126;38033;40069;40388;41927;42937;44992;45765;46619;46706;46709;47914;48439;49400;52665;55125;55181;55736;56375;57073;5952…	2779;2780;2781;2782;2783;2784;2785;2786;2787;2788;2789;2790;2791;2792;2793;2794;2795;2796;2797	72;419;453;816;822;899;1084;1288;1407;1596;1606;1734;1759;1871;2121;2290;2399;2494;2508
O15439	Multidrug resistance-associated protein 4	ABCC4	>sp|O15439|MRP4_HUMAN Multidrug resistance-associated protein 4 OS=Homo sapiens GN=ABCC4 PE=1 SV=3	-	2.6727	2.52809	1.33805	0.63647	0.655986	-0.608264	0.23814	0.258979	-1.94909	6	149.52	1325;893;859;784;776;551	4				6							6	3.8504e-12	6.1	1448500	261990	944010	242540				1761	530;2023;2822;4081;12619;23092	True;True;True;True;True;True	565;2183;3027;4367;13488;25336	857;3544;4961;7265;22156;41153	1443;5808;8112;11905;36601;68377	1443;5808;8112;11905;36601;68377
A7UNU5	Electron transfer flavoprotein-ubiquinone oxidoreductase, mitochondrial	ETFDH	>tr|A7UNU5|A7UNU5_HUMAN Mutant electron-transferring flavoprotein dehydrogenase OS=Homo sapiens GN=ETFDH PE=2 SV=1	-	2.6721	2.52753	1.33773	0.77952	0.803422	-0.31577	0.26362	0.286688	-1.80244	2	68.537	617;617;617;570;570;556;164	8								2			2	1.9426e-06	3.7	2694400	552450	1641000	500860				140	8742;9506	True;True	9373;10190	15234;16651	25007;27388	25007;27388
Q01970	1-phosphatidylinositol 4,5-bisphosphate phosphodiesterase beta-3	PLCB3	>sp|Q01970|PLCB3_HUMAN 1-phosphatidylinositol 4,5-bisphosphate phosphodiesterase beta-3 OS=Homo sapiens GN=PLCB3 PE=1 SV=2	-	2.6687	2.52431	1.33589	1.8744	1.93187	0.95	0.64955	0.70639	-0.501464	6	138.8	1234	4				7							7	4.8969e-64	6.5	8212800	2096000	3184800	2932100				2411	4812;17562;22290;27680;29099;29743	True;True;True;True;True;True	5166;18772;24475;30257;31784;32461	8634;30899;39782;39783;49594;52213;53285	14108;51449;66079;66080;82484;86836;88590	14108;51449;66079;82484;86836;88590
Q15392	Delta(24)-sterol reductase	DHCR24	>sp|Q15392|DHC24_HUMAN Delta(24)-sterol reductase OS=Homo sapiens GN=DHCR24 PE=1 SV=2	-	2.663	2.51892	1.3328	0.8127	0.837619	-0.255634	0.30321	0.329743	-1.60059	7	60.101	516;475;427;475;300;300;242;159;154	9									7		7	1.0587e-16	14.5	27671000	6043500	17167000	4460100				1086	5441;11441;15365;16599;17497;20299;30047	True;True;True;True;True;True;True	5829;12249;16431;17747;18706;22007;32782	9738;20155;26970;29182;30786;36037;53823	15989;33164;45044;48648;51273;59892;89441	15989;33164;45044;48648;51273;59892;89441
F5H2S7	Dynactin subunit 2	DCTN2	>tr|F5H2S7|F5H2S7_HUMAN Dynactin subunit 2 OS=Homo sapiens GN=DCTN2 PE=2 SV=1	-	2.6569	2.51315	1.3295	1.3498	1.39119	0.476317	0.49008	0.532965	-0.907887	11	44.809	406;406;401;378;378;314;268;315;278;153;135;128	9									12		12	4.4592e-165	40.4	25953000	5071700	14064000	6817200				1445	2390;4259;6518;16131;17393;21246;21578;25346;27528;28650;29498	True;True;True;True;True;True;True;True;True;True;True	2571;4572;6984;17243;18593;23193;23628;27758;30088;31302;32206	4216;7637;11539;28363;30624;37835;38466;45194;49304;51343;51344;52846	6933;12529;18893;47334;47335;51008;62796;63772;74972;74973;81986;85396;85397;85398;87861	6933;12529;18893;47335;51008;62796;63772;74972;81986;85398;87861
Q5SNT6	WASH complex subunit FAM21B	FAM21B	>sp|Q5SNT6|FA21B_HUMAN WASH complex subunit FAM21B OS=Homo sapiens GN=FAM21B PE=2 SV=2	-	2.648	2.50473	1.32465	1.2464	1.28462	0.361339	0.52306	0.568831	-0.813928	9	136.97	1253;1341;1320;1318;1279;1262;1253;1320;1023;923;835;593;531;531;510;490;308;156;126	4				10							10	7.6323e-34	12.8	3587400	654840	2002100	930460				2688	2600;4547;11551;12766;16066;16806;26856;28604;28747	True;True;True;True;True;True;True;True;True	2791;4882;12366;13666;17178;17964;29371;31254;31405	4566;8114;20335;22425;28240;28241;29552;47880;51272;51523	7510;13307;33459;33460;37064;47142;47143;49286;49287;79511;85277;85663	7510;13307;33459;37064;47142;49287;79511;85277;85663
B2RCJ6	WD repeat-containing protein 11	WDR11	>tr|B2RCJ6|B2RCJ6_HUMAN cDNA, FLJ96114, highly similar to Homo sapiens bromodomain and WD repeat domain containing 2 (BRWD2), mRNA OS=Homo sapiens PE=2 SV=1	-	2.6461	2.50293	1.32362	1.7427	1.79614	0.844896	0.65858	0.71621	-0.481546	2	136.78	1224;1224;864;753;515;312;310	5					2						2	5.1072e-06	1.9	1805500	306140	862970	636340				539	15784;18938	True;True	16879;20540	27688;33652	46225;56033	46225;56033
Q9Y6G9	Cytoplasmic dynein 1 light intermediate chain 1	DYNC1LI1	>sp|Q9Y6G9|DC1L1_HUMAN Cytoplasmic dynein 1 light intermediate chain 1 OS=Homo sapiens GN=DYNC1LI1 PE=1 SV=3	-	2.6434	2.50038	1.32215	1.4978	1.54373	0.626417	0.6417	0.697853	-0.519006	8	56.578	523;335;407;377;407;192;190	8								9			9	1.9011e-54	21.6	20657000	3751100	10562000	6344000				3295	572;922;8323;9730;12080;13886;20016;24639	True;True;True;True;True;True;True;True	610;987;8921;10428;12921;14867;21713;26999	963;1576;1577;14543;17043;21234;24451;35574;43986	1615;1616;2631;2632;2633;23857;28065;35021;40670;40671;59187;72951	1616;2632;23857;28065;35021;40670;59187;72951
B2R9T9	Transmembrane protein 109	TMEM109	>tr|B2R9T9|B2R9T9_HUMAN cDNA, FLJ94551 OS=Homo sapiens PE=2 SV=1	-	2.6411	2.4982	1.32089	1.1306	1.16527	0.22066	0.48894	0.531725	-0.911247	2	26.194	243;243;234	10										2	2	4.7335e-07	8.6	17676000	3649500	9600400	4426300				504	2279;5186	True;True	2456;5562	4010;9302	6578;15206	6578;15206
G8JLL9	Myosin-14	MYH14	>tr|G8JLL9|G8JLL9_HUMAN Myosin-14 OS=Homo sapiens GN=MYH14 PE=2 SV=1	-	2.6402	2.49735	1.3204	1.2584	1.29699	0.375162	0.46757	0.508485	-0.975722	13	232.04	2036;2028;1995;1003;629	3			2								2	1.9627e-114	5.6	58926000	12084000	32174000	14668000				1427	2954;5341;5426;6635;7517;13677;13735;17671;18825;21277;26401;27748;29720	False;False;False;True;False;False;False;True;False;False;False;False;False	3171;5724;5811;7105;8052;14647;14709;18886;20420;23234;23235;28881;30332;32438	5181;9550;9551;9552;9553;9554;9711;11721;13196;24139;24140;24141;24142;24143;24144;24145;24232;24233;24234;24235;31069;33450;37892;37893;37894;37895;37896;37897;37898;37899;37900;37901;47058;47059;49761;49762;53231;53232	8445;15636;15637;15638;15639;15640;15938;15939;19170;19171;21600;40029;40030;40031;40032;40033;40034;40035;40036;40037;40038;40039;40040;40041;40042;40043;40044;40214;40215;40216;40217;40218;40219;40220;40221;40222;51717;55735;62884;62885;62886;62887;62888;62889;62890;62891;62892;62893;62894;62895;78085;78086;82801;82802;82803;82804;88509;88510	8445;15636;15939;19170;21600;40031;40214;51717;55735;62887;78085;82802;88510
E9PK25	Cofilin-1	CFL1	>tr|E9PK25|E9PK25_HUMAN Cofilin-1 OS=Homo sapiens GN=CFL1 PE=2 SV=1	-	2.63	2.4877	1.31481	1.411	1.45426	0.54029	0.54911	0.597161	-0.743809	9	22.728	204;166;160;149;122;112;91;79	10										11	11	2.1798e-169	52	477500000	90061000	249580000	137860000				2072	2295;5331;5949;10973;13666;14264;15425;19161;29600	True;True;True;True;True;True;True;True;True	2473;5713;6365;11744;14636;15268;16493;20777;32310	4043;9535;10550;10551;19276;24123;25071;27097;34007;34008;53005	6633;15615;15616;17321;17322;31712;39999;40000;40001;40002;40003;40004;41924;41925;41926;45262;56605;56606;56607;56608;56609;56610;56611;88150	6633;15616;17321;31712;40003;41926;45262;56606;88150
Q96RS6	NudC domain-containing protein 1	NUDCD1	>sp|Q96RS6|NUDC1_HUMAN NudC domain-containing protein 1 OS=Homo sapiens GN=NUDCD1 PE=1 SV=2	-	2.6269	2.48477	1.31311	1.3012	1.3411	0.423414	0.4286	0.466105	-1.10127	3	66.755	583	8								3			3	7.3846e-10	8.7	5142600	1019500	3051800	1071300				2999	17941;21635;26275	True;True;True	19171;23696;28752	31539;38562;46857	52461;63929;63930;77734	52461;63929;77734
Q14847	LIM and SH3 domain protein 1	LASP1	>sp|Q14847|LASP1_HUMAN LIM and SH3 domain protein 1 OS=Homo sapiens GN=LASP1 PE=1 SV=2	-	2.6189	2.4772	1.30871	1.4392	1.48333	0.568839	0.60656	0.659638	-0.600254	11	29.717	261;261;166;205;144;220;125;105;91	9.1	2									18	20	3.2389e-51	51.7	181310000	32184000	98504000	50626000				2541	4589;9273;18237;18238;21618;21667;22266;22267;25234;26017;29900	True;True;True;True;True;True;True;True;True;True;True	4927;9940;19618;19619;19620;19621;19622;19623;23677;23740;23741;24450;24451;27640;28475;32628	8173;16195;16196;32254;32255;32256;32257;32258;32259;32260;38530;38531;38626;38627;39744;39745;45013;46426;46427;53566	13400;13401;26631;26632;26633;26634;53696;53697;53698;53699;53700;53701;53702;53703;53704;53705;63881;63882;64020;64021;64022;66004;66005;66006;66007;66008;74652;77029;77030;77031;89015	13400;26633;53697;53700;63882;64022;66004;66007;74652;77031;89015	2360;2361;2362;2363	64;131;139;252
P52565	Rho GDP-dissociation inhibitor 1	ARHGDIA	>sp|P52565|GDIR1_HUMAN Rho GDP-dissociation inhibitor 1 OS=Homo sapiens GN=ARHGDIA PE=1 SV=3	-	2.616	2.47446	1.30711	1.2685	1.3074	0.386695	0.42964	0.467236	-1.09778	6	23.207	204;235;194;129;178;249;92	10										6	6	1.3853e-34	33.8	58460000	11027000	31372000	16062000				2272	596;8403;23316;23317;24993;29966	True;True;True;True;True;True	635;9005;25578;25579;27375;32698	996;14691;41505;41506;44573;53700	1667;24103;69009;69010;69011;69012;69013;69014;73923;89238	1667;24103;69009;69013;73923;89238
B2RAU8	Nucleolar and coiled-body phosphoprotein 1	NOLC1	>tr|B2RAU8|B2RAU8_HUMAN cDNA, FLJ95131, highly similar to Homo sapiens nucleolar and coiled-body phosphoprotein 1 (NOLC1), mRNA OS=Homo sapiens PE=2 SV=1	-	2.6159	2.47437	1.30706	1.834	1.89023	0.918565	0.73457	0.798849	-0.324005	13	73.603	699;699;418;281;258;46	6.42						15	1	2	1		19	1.7965e-51	20.5	95792000	17642000	45543000	32607000				520	221;2466;4248;8629;14030;16863;17075;19238;19763;23853;26625;26664;28635	True;True;True;True;True;True;True;True;True;True;True;True;True	229;2651;4555;9251;15014;18022;18255;20862;21436;26168;29121;29161;31287	344;345;4346;7606;7607;15048;24663;29678;30071;34141;35143;42581;42582;42583;42584;47447;47511;51320;51321	561;562;563;7141;12475;12476;24711;24712;41088;49482;50103;56836;56837;56838;58477;70690;70691;70692;70693;70694;70695;70696;70697;78773;78774;78872;78873;78874;85358;85359;85360;85361	561;7141;12475;24711;41088;49482;50103;56838;58477;70695;78773;78874;85361
P16989	DNA-binding protein A	CSDA	>sp|P16989|YBOX3_HUMAN Y-box-binding protein 3 OS=Homo sapiens GN=YBX3 PE=1 SV=4	-	2.6141	2.47266	1.30607	0.66038	0.680629	-0.55506	0.25582	0.278206	-1.84578	7	40.089	372;303;134	8.4								3	2		5	1.1643e-183	26.3	17867000	4252500	10805000	2809400				2021	5365;8657;18875;19097;20186;22303;24560	False;True;False;False;True;True;False	5748;9280;20473;20708;21892;24490;26916	9610;15087;15088;33530;33531;33896;35863;39802;39803;43848;43849;43850	15748;15749;24770;24771;24772;55862;55863;55864;55865;56444;56445;56446;59640;59641;66119;66120;66121;66122;72724;72725;72726;72727;72728;72729;72730	15748;24771;55865;56444;59640;66119;72725
Q02952	A-kinase anchor protein 12	AKAP12	>sp|Q02952|AKA12_HUMAN A-kinase anchor protein 12 OS=Homo sapiens GN=AKAP12 PE=1 SV=4	-	2.6126	2.47124	1.30524	1.1829	1.21917	0.2859	0.51777	0.563078	-0.828593	46	191.48	1782;330	2.42		56	21	7							84	0	40.9	113890000	23866000	59619000	30404000				2418	315;540;541;1279;1985;3844;5273;5287;5550;6018;6065;6369;6486;6661;6794;7150;7668;8716;9334;9663;9867;10471;13625;13635;13636;15059;15857;17371;17737;18096;18896;21281;22075;22374;22469;22629;22763;24462;25040;25054;25131;26027;27116;27724;27896;29060	True;True;True;True;True;True;True;True;True;True;True;True;True;True;True;True;True;True;True;True;True;True;True;True;True;True;True;True;True;True;True;True;True;True;True;True;True;True;True;True;True;True;True;True;True;True	330;575;576;1370;2143;4117;5652;5666;5943;6439;6491;6814;6815;6951;7132;7279;7657;8213;9345;10005;10360;10570;11217;14593;14603;14604;16107;16957;18568;18958;19403;20495;23240;23241;24248;24565;24669;24837;24981;26813;27423;27424;27439;27531;28486;29648;30305;30489;31742	488;871;872;873;874;875;876;877;2214;2215;3488;6811;6812;9441;9465;9466;9907;9908;10677;10678;10679;10759;10760;11262;11263;11487;11488;11758;11759;11760;11987;11988;12575;13441;15194;16284;16933;17293;18375;24050;24051;24071;24072;26438;27826;30596;30597;31187;31188;31189;31190;31191;31923;33567;37909;37910;37911;39428;39429;39915;40065;40066;40067;40319;40590;40591;40592;43691;44649;44650;44668…	804;805;1467;1468;1469;1470;1471;1472;1473;1474;1475;1476;1477;1478;1479;1480;3682;3683;5729;11134;11135;11136;11137;11138;15456;15497;15498;16262;16263;17527;17528;17529;17530;17531;17683;17684;17685;17686;18498;18499;18826;18827;19226;19227;19228;19229;19597;19598;19599;19600;20559;20560;20561;21997;24941;26797;27895;28477;30219;30220;39853;39854;39855;39856;39898;39899;44184;46465;50965;50966;…	805;1471;1476;3682;5729;11137;15456;15497;16263;17530;17685;18498;18827;19227;19597;20560;21997;24941;26797;27895;28477;30219;39853;39898;39899;44184;46465;50967;51914;53096;55912;62909;65385;66322;66604;67002;67446;72477;74053;74081;74352;77059;80614;82606;83295;86676	2128	1571
P61803	Dolichyl-diphosphooligosaccharide--protein glycosyltransferase subunit DAD1	DAD1	>sp|P61803|DAD1_HUMAN Dolichyl-diphosphooligosaccharide--protein glycosyltransferase subunit DAD1 OS=Homo sapiens GN=DAD1 PE=1 SV=3	-	2.6084	2.46727	1.30292	1.1977	1.23442	0.303838	0.42201	0.458938	-1.12363	4	12.497	113;85;113;65	10										5	5	8.0386e-11	35.4	212380000	16968000	175280000	20131000				1439	413;7943;12949;22564	True;True;True;True	435;8505;13863;24769	648;13888;13889;22754;40226	1077;22747;22748;37627;66845	1077;22748;37627;66845
B2R9S4	Macrophage-capping protein	CAPG	>tr|B2R9S4|B2R9S4_HUMAN cDNA, FLJ94534, highly similar to Homo sapiens capping protein (actin filament), gelsolin-like(CAPG), mRNA OS=Homo sapiens PE=2 SV=1	-	2.6042	2.4633	1.30059	0.8695	0.896161	-0.158171	0.33389	0.363107	-1.46153	3	38.497	348;348;327;253;103	10										3	3	1.3897e-06	12.6	4679800	568560	3461900	649340				503	1803;2202;5766	True;True;True	1948;2374;6171	3142;3869;10259	5170;6362;16857	5170;6362;16857
P22314	Ubiquitin-like modifier-activating enzyme 1	UBA1	>sp|P22314|UBA1_HUMAN Ubiquitin-like modifier-activating enzyme 1 OS=Homo sapiens GN=UBA1 PE=1 SV=3	-	2.5974	2.45687	1.29682	0.98063	1.0107	0.0153524	0.37575	0.40863	-1.29113	36	117.85	1058;570;603;506;506;284;271;234;195;173;38;135	5					50						50	0	47.4	446900000	98553000	253140000	95200000				2057	324;711;783;1601;2496;2786;2961;3171;3271;4241;7623;9770;11343;12175;12176;13484;14137;14531;14722;14882;15899;17083;17786;18901;19019;19086;19162;20901;20904;21268;21378;21446;22712;23677;27432;29657	True;True;True;True;True;True;True;True;True;True;True;True;True;True;True;True;True;True;True;True;True;True;True;True;True;True;True;True;True;True;True;True;True;True;True;True	339;758;836;1714;2681;2989;3180;3401;3505;4548;8162;8163;10470;12144;13021;13022;14446;15133;15545;15755;15920;15921;17003;18263;19010;20501;20626;20696;20778;22728;22732;22733;23222;23369;23370;23455;23456;24925;25959;29983;32374	501;502;1211;1328;2780;2781;4382;4908;5197;5623;5786;7596;7597;13361;13362;17112;19955;19956;21382;21383;23828;23829;24850;24851;25520;25521;25868;26106;26107;27928;30079;31294;33575;33576;33776;33883;34009;37156;37160;37161;37872;38110;38111;38238;38239;40489;42211;42212;49116;53116	826;827;828;829;2041;2042;2235;2236;4596;4597;4598;4599;4600;7202;7203;7204;8035;8467;9152;9424;12458;12459;21877;21878;28180;32832;32833;35269;35270;35271;39435;39436;39437;39438;41470;41471;41472;41473;42702;42703;42704;42705;43279;43652;43653;43654;46649;50115;52086;52087;55920;55921;55922;55923;55924;56247;56421;56422;56612;61653;61659;61660;61661;61662;61663;61664;61665;61666;62850;62851;628…	827;2041;2235;4598;7202;8035;8467;9152;9424;12459;21878;28180;32833;35270;35271;39438;41472;42703;43279;43654;46649;50115;52086;55921;56247;56422;56612;61653;61663;62854;63221;63411;67263;70139;81668;88333	1647;1648;1649	410;970;1015
P42695	Condensin-2 complex subunit D3	NCAPD3	>sp|P42695|CNDD3_HUMAN Condensin-2 complex subunit D3 OS=Homo sapiens GN=NCAPD3 PE=1 SV=2	-	2.5931	2.4528	1.29443	1.2443	1.28245	0.358906	0.55687	0.6056	-0.723564	6	168.89	1498;1084;832;558;195	4				6							6	2.3887e-13	5.3	2785400	395630	1444200	945540				2195	1434;2233;19657;21181;22526;24307	True;True;True;True;True;True	1537;2406;21325;23111;24729;26651	2470;3937;34959;37707;40168;43412	4084;6464;6465;58124;62589;66756;72017	4084;6464;58124;62589;66756;72017
P23921	Ribonucleoside-diphosphate reductase large subunit	RRM1	>sp|P23921|RIR1_HUMAN Ribonucleoside-diphosphate reductase large subunit OS=Homo sapiens GN=RRM1 PE=1 SV=1	-	2.5897	2.44958	1.29254	1.9869	2.04782	1.03409	0.71496	0.777523	-0.363042	15	90.069	792;762;792;695;695;683;570;570;454;454;130;75	6.06						16	1				17	1.9512e-103	26.5	45261000	7833100	21534000	15894000				850	3223;3426;5299;6672;11260;16595;21058;23808;24428;26100;27302;27663;28073;28727;30205	True;True;True;True;True;True;True;True;True;True;True;True;True;True;True	3456;3668;5678;7143;12054;17742;22938;26122;26776;28564;29848;30240;30678;31383;32957	5719;6035;9488;11776;19792;29176;37452;42515;43623;46564;46565;48882;49569;49570;50337;51489;54091	9315;9859;15537;19254;32560;32561;48639;62144;70587;72366;72367;77235;77236;77237;77238;81285;82443;82444;82445;82446;83780;85608;85609;85610;89909	9315;9859;15537;19254;32561;48639;62144;70587;72367;77236;81285;82443;83780;85609;89909
H0YMD1	Low-density lipoprotein receptor	LDLR	>tr|H0YMD1|H0YMD1_HUMAN Low-density lipoprotein receptor OS=Homo sapiens GN=LDLR PE=2 SV=1	-	2.5618	2.42319	1.27691	1.1221	1.15651	0.209773	0.43802	0.476349	-1.06991	2	104.75	948;945;860;837;309	5					2						2	2.6395e-05	2.5	2060600	501100	1108600	450840				1551	20063;22926	True;True	21764;25157	35674;40881	59347;67909	59347;67909
Q9HCC0	Methylcrotonoyl-CoA carboxylase beta chain, mitochondrial	MCCC2	>sp|Q9HCC0|MCCB_HUMAN Methylcrotonoyl-CoA carboxylase beta chain, mitochondrial OS=Homo sapiens GN=MCCC2 PE=1 SV=1	-	2.555	2.41676	1.27307	0.74761	0.770533	-0.376071	0.2926	0.318204	-1.65197	4	61.332	563;363;329;226;286	8								4			4	6.3563e-18	11.2	4249700	1169600	2477800	602360				3124	897;2079;13954;29213	True;True;True;True	960;2245;14936;31903	1535;3639;24547;52401	2557;5994;40848;87137	2557;5994;40848;87137
Q15043	Zinc transporter ZIP14	SLC39A14	>sp|Q15043|S39AE_HUMAN Zinc transporter ZIP14 OS=Homo sapiens GN=SLC39A14 PE=1 SV=3	-	2.5507	2.41269	1.27064	1.1629	1.19856	0.261299	0.44186	0.480525	-1.05732	2	54.212	492;155;127;122;90;89	8.5								1	1		2	7.5509e-07	5.1	3724600	703920	2082300	938460				1345	1558;29809	True;True	1664;32529	2694;53397	4458;88759	4458;88759
P46013	Antigen KI-67	MKI67	>sp|P46013|KI67_HUMAN Antigen KI-67 OS=Homo sapiens GN=MKI67 PE=1 SV=2	-	2.5482	2.41033	1.26923	2.0484	2.11121	1.07807	0.81082	0.881772	-0.181523	103	358.69	3256;416;187;162	2.62		124	49	31	5	1					210	0	42.7	287560000	53109000	130070000	104380000				2207	510;511;512;553;855;857;1418;1419;1749;1750;1771;2051;2052;2157;2158;2190;2357;2494;2670;3696;3744;3781;4613;4774;5328;5389;5390;5490;5500;5888;6178;6179;6180;6181;6182;6183;6184;6185;6186;6573;8443;9487;10267;13547;13548;13549;13550;13554;13919;13933;14317;14822;14829;14836;14841;14858;14881;16892;17504;17505;17506;18453;19185;19222;20849;21081;21082;21145;21358;21793;21795;22106;23018;23085;231…	True;True;True;True;True;True;True;True;True;True;True;True;True;True;True;True;True;True;True;True;True;True;True;True;True;True;True;True;True;True;True;True;True;True;True;True;True;True;True;True;True;True;True;True;True;True;True;True;True;True;True;True;True;True;True;True;True;True;True;True;True;True;True;True;True;True;True;True;True;True;True;True;True;True;True;True;True;True;True;True…	544;545;546;589;914;917;1520;1521;1872;1873;1903;2214;2215;2327;2328;2362;2537;2679;2864;3959;4009;4048;4953;5126;5709;5710;5772;5773;5878;5888;6300;6611;6612;6613;6614;6615;6616;6617;6618;6619;6620;7041;9049;10169;11005;14511;14512;14513;14514;14518;14901;14915;15324;15857;15864;15871;15876;15895;15919;18054;18713;18714;18715;19932;20804;20845;22660;22967;22968;22969;22970;23056;23057;23337;2333…	824;825;826;827;828;928;929;1461;1466;1467;1468;1469;2438;2439;2440;2441;3029;3030;3083;3602;3603;3604;3605;3606;3607;3792;3793;3794;3795;3796;3797;3848;4160;4161;4162;4380;4708;4709;6555;6556;6626;6627;6628;6689;6690;8209;8210;8583;9531;9532;9641;9642;9643;9644;9645;9646;9820;9833;10448;10939;10940;10941;10942;10943;10944;10945;10946;10947;10948;10949;10950;10951;10952;11626;14753;14754;16613;18…	1387;1388;1389;1390;1391;1558;1559;2437;2442;2443;2444;2445;2446;4042;4043;4044;4045;4994;4995;4996;4997;5087;5928;5929;5930;5931;5932;5933;5934;5935;6230;6231;6232;6233;6234;6235;6236;6237;6238;6328;6837;6838;6839;6840;6841;6842;6843;6844;7197;7198;7744;7745;10676;10677;10678;10795;10796;10797;10798;10799;10800;10906;10907;10908;13461;13462;13463;14035;15610;15611;15612;15800;15801;15802;15803;1…	1388;1390;1391;1558;2437;2444;4042;4045;4995;4996;5087;5930;5935;6231;6236;6328;6839;7198;7744;10678;10795;10906;13461;14035;15612;15800;15803;16122;16144;17166;17984;17987;17991;17992;17996;17997;18000;18002;18003;19018;24208;27328;29666;39602;39607;39609;39615;39628;40753;40786;42072;43509;43534;43549;43556;43593;43648;49551;51283;51287;51297;54492;56687;56783;61474;62208;62217;62448;63137;6442…	1839;1840;1841;1842;1843;1844;1845;1846;1847;1848;1849	758;1191;1555;1782;1971;2111;2266;2491;3048;3070;3131
P56589	Peroxisomal biogenesis factor 3	PEX3	>sp|P56589|PEX3_HUMAN Peroxisomal biogenesis factor 3 OS=Homo sapiens GN=PEX3 PE=1 SV=1	-	2.5424	2.40484	1.26594	1.5125	1.55888	0.640507	0.53223	0.578803	-0.788855	1	42.139	373	9									4		4	0.0025703	2.7	31359000	5903200	16833000	8622400				2307	15982	TRUE	17089;17090	28054;28055;28056;28057	46866;46867;46868;46869;46870;46871;46872	46869	1998	295
P00387	NADH-cytochrome b5 reductase 3	CYB5R3	>sp|P00387|NB5R3_HUMAN NADH-cytochrome b5 reductase 3 OS=Homo sapiens GN=CYB5R3 PE=1 SV=3	-	2.5369	2.39964	1.26282	0.64331	0.663035	-0.592842	0.25901	0.281675	-1.8279	7	34.234	301;257;147	10										11	11	6.4028e-66	31.6	108790000	26389000	65641000	16762000				1881	1900;3725;5932;10177;11713;20553;24564	True;True;True;True;True;True;True	2052;2053;3989;6347;10904;12540;22272;26920	3310;3311;3312;6595;6596;10527;17830;20640;36441;43855;43856	5439;5440;5441;5442;5443;10741;10742;10743;10744;17288;29332;33949;60549;72738;72739;72740	5439;10744;17288;29332;33949;60549;72740	1275	257
O75390	Citrate synthase, mitochondrial	CS	>sp|O75390|CISY_HUMAN Citrate synthase, mitochondrial OS=Homo sapiens GN=CS PE=1 SV=2	-	2.5251	2.38848	1.25609	1.0163	1.04746	0.0668979	0.42131	0.458177	-1.12602	15	51.712	466;453;421;224;123;231;157;190;178;149;146;144;141;140;132;120;118;142;114;81;75;66;49	8.81					1				14	1	16	1.7583e-86	41.6	298390000	72689000	162660000	63037000				1816	209;1490;1491;1503;1570;2853;3712;4962;5784;9264;9916;13417;17569;23747;29126	True;True;True;True;True;True;True;True;True;True;True;True;True;True;True	217;1595;1596;1609;1677;3060;3976;5324;6189;9931;10620;14377;18779;26048;31811	321;2573;2574;2601;2723;5013;6580;8906;10289;16177;17378;17379;23721;30912;42358;52253	527;4267;4268;4269;4270;4271;4306;4307;4308;4309;4505;8193;8194;10716;14526;14527;14528;16911;16912;26605;28592;28593;28594;28595;39257;51470;70348;70349;86901	527;4267;4268;4308;4505;8193;10716;14526;16912;26605;28592;39257;51470;70348;86901	1211;1212	154;165
Q9UJX3	Anaphase-promoting complex subunit 7	ANAPC7	>sp|Q9UJX3|APC7_HUMAN Anaphase-promoting complex subunit 7 OS=Homo sapiens GN=ANAPC7 PE=1 SV=4	-	2.5171	2.38091	1.25151	1.9108	1.96939	0.977748	0.75914	0.825569	-0.276539	2	66.855	599;565;564;564;563;503;149	8								2			2	0.00023896	3.3	1903600	354820	700590	848190				94	9928;28512	True;True	10633;31155	17397;51129	28618;85051	28618;85051
B2RAI2	Zinc finger protein 148	ZNF148	>tr|B2RAI2|B2RAI2_HUMAN cDNA, FLJ94931, highly similar to Homo sapiens zinc finger protein 148 (pHZ-52) (ZNF148), mRNA OS=Homo sapiens PE=2 SV=1	-	2.5165	2.38034	1.25117	1.2599	1.29853	0.376881	0.32578	0.354288	-1.49701	3	88.915	794;794;794;667;454;397;144;131	6						3					3	2.7123e-10	5.8	1997200	344530	1189200	463400				513	10094;16767;30086	True;True;True	10815;17923;32823	17687;29486;53878	29062;49171;89533	29062;49171;89533
Q92598	Heat shock protein 105 kDa	HSPH1	>sp|Q92598|HS105_HUMAN Heat shock protein 105 kDa OS=Homo sapiens GN=HSPH1 PE=1 SV=1	-	2.5086	2.37287	1.24663	1.3937	1.43643	0.522492	0.53862	0.585753	-0.771637	27	96.864	858;860;755;677;639;115;115;813;89	5.66					17	33					50	0	38.7	202050000	37213000	109800000	55037000				2921	958;3772;4026;6032;6526;8206;8556;10074;11933;14315;15855;16373;16476;18177;18810;19102;19704;20674;20719;22084;23443;24607;27029;27910;28223;29123;30165	True;True;True;True;True;True;True;True;True;True;True;True;True;True;True;False;True;True;True;True;True;True;True;True;True;True;True	1026;4038;4305;6454;6992;8793;9174;10795;12769;15322;16955;17497;17615;19520;20404;20713;21375;22436;22496;22497;24257;25716;26966;29554;30504;30852;31808;32913;32914	1638;6665;6666;7164;7165;10695;11555;11556;14356;14357;14937;14938;17653;21002;21003;25149;27821;27822;28785;28786;28787;28975;32104;32105;33427;33428;33903;35049;35050;36701;36806;36807;39442;39443;41789;41790;41791;43936;43937;48338;48339;50077;50078;50593;52247;52248;52249;52250;54021;54022;54023	2735;2736;10873;10874;10875;11741;11742;11743;17555;17556;17557;18916;18917;23534;23535;23536;23537;23538;23539;24517;24518;29005;34634;34635;34636;42064;42065;42066;42067;46458;46459;48029;48030;48031;48032;48319;48320;53426;53427;55687;55688;55689;55690;56455;56456;56457;58282;58283;58284;58285;60949;60950;60951;61110;61111;61112;61113;65418;65419;65420;65421;65422;65423;65424;69474;69475;69476…	2736;10874;11743;17557;18917;23535;24518;29005;34635;42066;46458;48032;48319;53427;55687;56455;58285;60950;61110;65419;69474;72869;80316;83328;84169;86893;89797	2613	748
A8KAG0	DnaJ homolog subfamily B member 6	DNAJB6	>tr|A8KAG0|A8KAG0_HUMAN cDNA FLJ76979, highly similar to Homo sapiens DnaJ (Hsp40) homolog, subfamily B, member 6 (DNAJB6), transcript variant 1, mRNA OS=Homo sapiens PE=2 SV=1	-	2.5057	2.37013	1.24497	0.90419	0.931914	-0.101731	0.41672	0.453186	-1.14183	4	36.014	326;326;241;228;294;268;211;211;192;146;129;125;98;277;66;324;324;324;244;232;228;145;140;57;45	10										4	4	9.6395e-15	17.8	12318000	2705000	7120400	2492700				139	5750;21822;27005;27201	True;True;True;True	6150;23941;29529;29739	10234;38947;48284;48699	16813;64525;80225;80970	16813;64525;80225;80970
Q96QU8	Exportin-6	XPO6	>sp|Q96QU8|XPO6_HUMAN Exportin-6 OS=Homo sapiens GN=XPO6 PE=1 SV=1	-	2.5013	2.36597	1.24243	0.95205	0.981242	-0.0273192	0.39612	0.430783	-1.21497	2	128.88	1125;1124;1111;1111;161	5					2						2	7.565e-14	1.8	1548800	307660	877780	363370				681	667;4116	True;True	708;4403	1144;7316	1917;11970	1917;11970
Q5H9N4	Cyclin-dependent kinase 1	DKFZp686L20222	>tr|Q5H9N4|Q5H9N4_HUMAN Putative uncharacterized protein DKFZp686L20222 OS=Homo sapiens GN=DKFZp686L20222 PE=2 SV=1	-	2.4971	2.36199	1.24001	2.0896	2.15367	1.1068	0.83682	0.910047	-0.135987	6	34.778	303;297;225;189;109;165;39	10										6	6	7.3925e-21	24.8	37599000	7469500	16233000	13896000				1917	4001;11277;12055;15156;19268;23874	True;True;True;True;True;True	4278;12072;12894;16211;20895;26189	7101;19818;21187;26598;34206;42621	11612;32594;34929;34930;44412;44413;44414;56926;70758;70759	11612;32594;34930;44412;56926;70758
Q10471	Polypeptide N-acetylgalactosaminyltransferase 2	GALNT2	>sp|Q10471|GALT2_HUMAN Polypeptide N-acetylgalactosaminyltransferase 2 OS=Homo sapiens GN=GALNT2 PE=1 SV=1	-	2.4913	2.35651	1.23665	0.91596	0.944045	-0.0830719	0.34667	0.377006	-1.40734	15	64.732	571;533;533;360;265;578;575	8								17			17	5.9933e-117	30.5	40366000	11878000	20739000	7748600				1073	117;3970;5926;8124;8429;8580;9329;19041;20032;20978;23134;26927;29153;29337;29555	True;True;True;True;True;True;True;True;True;True;True;True;True;True;True	120;4244;6341;8705;9033;9200;10000;20650;21731;22832;25379;29448;31839;31840;32032;32264	180;7049;7050;10520;14217;14729;14977;16276;33811;35598;37296;41209;48104;52305;52306;52593;52924	301;11529;11530;17275;17276;17277;17278;23284;23285;24166;24167;24592;26783;56311;56312;56313;56314;59228;61896;68483;79907;86978;86979;86980;86981;87446;88015	301;11530;17275;23284;24166;24592;26783;56311;59228;61896;68483;79907;86981;87446;88015	698	258
Q9H6Z4	Ran-binding protein 3	RANBP3	>sp|Q9H6Z4|RANB3_HUMAN Ran-binding protein 3 OS=Homo sapiens GN=RANBP3 PE=1 SV=1	-	2.4898	2.35509	1.23578	0.85149	0.877599	-0.188367	0.39899	0.433904	-1.20455	2	60.209	567;562;494;494;439;439;206;174;155;108;74;73;62	8								2			2	6.8037e-08	6.2	3110400	654880	1665400	790120				1080	447;16513	True;True	473;17656	708;29041	1195;48423	1195;48423
A4D0V4	F-actin-capping protein subunit alpha-2	CAPZA2	>tr|A4D0V4|A4D0V4_HUMAN Capping protein (Actin filament) muscle Z-line, alpha 2 OS=Homo sapiens GN=CAPZA2 PE=2 SV=1	-	2.4897	2.35499	1.23572	0.76663	0.790137	-0.339826	0.35428	0.385282	-1.37601	4	32.949	286;286;286;286;209;174;172;146	10										3	3	1.7967e-28	24.8	9947200	2437900	5981700	1527600				65	8426;11866;13349;16204	True;True;True;False	9030;12698;14302;17318	14726;20895;23585;28493	24159;24160;34428;39025;39026;47549;47550	24159;34428;39025;47550
Q14764	Major vault protein	MVP	>sp|Q14764|MVP_HUMAN Major vault protein OS=Homo sapiens GN=MVP PE=1 SV=4	-	2.4892	2.35452	1.23543	0.4556	0.46957	-1.09059	0.18303	0.199046	-2.32882	5	99.326	893;835;884;789;220;149;144;107	6						5					5	2.2601e-19	9.9	6410800	2289300	3579400	542180				952	2176;6246;11858;14609;26769	True;True;True;True;True	2348;6683;12690;15632;29280	3831;11040;20879;25678;47725	6298;18159;34404;42973;79220	6298;18159;34404;42973;79220
O75475	PC4 and SFRS1-interacting protein	PSIP1	>sp|O75475|PSIP1_HUMAN PC4 and SFRS1-interacting protein OS=Homo sapiens GN=PSIP1 PE=1 SV=1	-	2.4816	2.34733	1.23102	1.1485	1.18372	0.243322	0.50085	0.544677	-0.876526	17	60.103	530;263;50	7.47					1		22	5	5	1	34	1.3627e-192	35.8	170300000	36997000	89510000	43790000				1819	2619;3379;3680;8368;9244;11749;13783;14198;14199;16707;19470;20785;21453;21696;25665;26869;28765	True;True;True;True;True;True;True;True;True;True;True;True;True;True;True;True;True	2810;3617;3943;8968;9910;12578;14759;15198;15199;17862;21118;21119;22576;23468;23779;23780;28098;29386;31426	4596;5957;5958;5959;6535;14623;14624;14625;16145;16146;20698;20699;24310;24957;24958;24959;24960;24961;29362;29363;29364;29365;34587;34588;34589;34590;36918;38258;38686;38687;45757;47897;47898;51556	7554;9713;9714;9715;9716;9717;9718;10646;23992;23993;23994;26546;26547;26548;34050;34051;34052;34053;34054;34055;34056;40378;40379;41719;41720;41721;41722;41723;41724;41725;41726;41727;41728;41729;41730;48964;48965;48966;48967;48968;48969;48970;57548;57549;57550;57551;57552;61277;61278;61279;63450;64120;64121;75947;75948;75949;79531;79532;79533;79534;79535;85718	7554;9715;10646;23992;26546;34055;40378;41719;41723;48964;57550;61277;63450;64120;75949;79532;85718	1215	426
P04179	Superoxide dismutase [Mn], mitochondrial	SOD2	>sp|P04179|SODM_HUMAN Superoxide dismutase [Mn], mitochondrial OS=Homo sapiens GN=SOD2 PE=1 SV=2	-	2.4723	2.33854	1.22561	1.373	1.4151	0.500903	0.52378	0.569614	-0.811944	3	24.722	222;213;176;162;213;212;210;190;183;111;209;141;140;140;76;75;61	10										3	3	1.0263e-11	19.4	9595500	1751000	4537100	3307400				669	1300;8947;11074	True;True;True	1393;9597;11853	2244;15587;19477	3726;25629;32018;32019	3726;25629;32018
P48449	Lanosterol synthase	LSS	>sp|P48449|ERG7_HUMAN Lanosterol synthase OS=Homo sapiens GN=LSS PE=1 SV=1	-	2.4705	2.33683	1.22455	1.3361	1.37707	0.4616	0.54835	0.596334	-0.745807	17	83.308	732;732;262;136	7							18				18	2.1511e-81	27.7	70807000	16390000	35131000	19286000				2225	6759;8358;11256;12483;12782;12826;12827;17121;17287;19147;19566;21306;21818;23329;24499;24622;29559	True;True;True;True;True;True;True;True;True;True;True;True;True;True;True;True;True	7240;8958;12050;13346;13684;13734;13735;18303;18481;20763;21228;23272;23937;25593;26852;26982;32268	11933;14608;19785;21964;22457;22542;22543;22544;30156;30456;33987;34793;37953;38940;41522;43747;43958;52930	19494;23964;32548;32549;32550;36268;37123;37250;37251;37252;50248;50249;50758;56571;56572;57860;62975;64516;69044;69045;72557;72906;88023	19494;23964;32549;36268;37123;37251;37252;50249;50758;56571;57860;62975;64516;69045;72557;72906;88023
Q2NKK4	Transforming acidic coiled-coil-containing protein 3	TACC3	>tr|Q2NKK4|Q2NKK4_HUMAN Transforming, acidic coiled-coil containing protein 3 OS=Homo sapiens GN=TACC3 PE=2 SV=1	-	2.4675	2.334	1.2228	1.948	2.00773	1.00557	0.78135	0.849723	-0.234936	3	90.521	838;838;742;690;231;221;217;193;145	5					3						3	2.5673e-09	5.5	3997200	733510	1675900	1587800				2609	1978;14942;16966	True;True;True	2136;15984;18136	3477;26234;29862	5713;43837;49760	5713;43837;49760
B4E1C1	Death domain-associated protein 6	DAXX	>tr|B4E1C1|B4E1C1_HUMAN cDNA FLJ55943, highly similar to Death domain-associated protein 6 OS=Homo sapiens PE=2 SV=1	-	2.4674	2.3339	1.22274	1.0064	1.03726	0.0527754	0.41131	0.447302	-1.16068	2	82.875	752;740;740;740;740;688;682;293	6						2					2	9.4249e-17	4.9	3231100	833820	1725200	672040				295	6117;15741	True;True	6546;16832	10841;27590	17833;46054	17833;46054
A8K031	Kinetochore protein NDC80 homolog	KNTC2	>tr|A8K031|A8K031_HUMAN Kinetochore associated 2, isoform CRA_a OS=Homo sapiens GN=KNTC2 PE=2 SV=1	-	2.4567	2.32378	1.21647	1.5889	1.63762	0.7116	0.59118	0.642912	-0.637307	2	73.912	642;642;524	7							2				2	0.00013946	2.6	1655700	360850	796050	498800				147	1588;18939	True;True	1699;20541	2763;33653	4574;56034	4574;56034
O94888	UBX domain-containing protein 7	UBXN7	>sp|O94888|UBXN7_HUMAN UBX domain-containing protein 7 OS=Homo sapiens GN=UBXN7 PE=1 SV=2	-	2.4562	2.32331	1.21618	2.8409	2.92801	1.54992	1.1512	1.25194	0.324162	2	54.862	489;341;341;327;75	8								2			2	5.1729e-05	5.5	7430400	876380	2134300	4419700				1848	156;422	True;True	162;444	242;658	409;1098	409;1098
P55209	Nucleosome assembly protein 1-like 1	NAP1L1	>sp|P55209|NP1L1_HUMAN Nucleosome assembly protein 1-like 1 OS=Homo sapiens GN=NAP1L1 PE=1 SV=1	-	2.4546	2.32179	1.21524	1.0788	1.11188	0.152999	0.45241	0.491999	-1.02327	10	45.374	391;385;383;383;379;368;264;237;207;349;327;215;209;198;328;323;177;154;161;114;208;200	8.68								6	13		19	6.1628e-98	36.3	189290000	40987000	101980000	46328000				609	6746;8287;8577;9580;14383;14791;19958;21359;29625;29626	True;True;True;True;True;True;True;True;True;True	7227;8883;9196;10271;15391;15826;21649;21650;23339;23340;23341;32338;32339	11915;14490;14972;14973;16796;16797;25273;25972;25973;35481;35482;35483;35484;35485;38057;38058;38059;53067;53068	19466;23769;23770;24583;24584;24585;27639;27640;27641;27642;42289;42290;43441;43442;59031;59032;59033;59034;59035;59036;59037;59038;59039;63139;63140;63141;63142;88249;88250;88251;88252	19466;23769;24585;27640;42289;43442;59039;63141;88250;88251	442;443;444;445	42;43;184;210
O60231	Putative pre-mRNA-splicing factor ATP-dependent RNA helicase DHX16	DHX16	>sp|O60231|DHX16_HUMAN Putative pre-mRNA-splicing factor ATP-dependent RNA helicase DHX16 OS=Homo sapiens GN=DHX16 PE=1 SV=2	-	2.4496	2.31706	1.2123	0.74096	0.763679	-0.388961	0.31139	0.338639	-1.56218	14	119.26	1041;1041;981;560;560;295;147	5					16						16	1.6883e-122	18.6	23707000	5611500	13994000	4101700				1786	2521;2620;4640;5413;6049;6700;8374;25611;26171;26311;26597;28123;29432;29543	True;True;True;True;True;True;True;True;True;True;True;True;True;True	2706;2811;4980;5796;6473;7172;8974;28037;28638;28790;29092;30732;30733;32133;32252	4421;4597;8278;9687;10722;11822;14640;14641;45659;46669;46924;47404;50413;50414;52730;52909	7274;7555;7556;13575;15893;17608;19317;24011;24012;75790;77407;77850;78711;83909;83910;87676;87980;87981	7274;7555;13575;15893;17608;19317;24011;75790;77407;77850;78711;83909;87676;87980	1175	555
B4DR87	Procollagen-lysine,2-oxoglutarate 5-dioxygenase 1	PLOD1	>tr|B4DR87|B4DR87_HUMAN Procollagen-lysine,2-oxoglutarate 5-dioxygenase 1 OS=Homo sapiens GN=PLOD1 PE=2 SV=1	-	2.4488	2.31631	1.21183	0.67997	0.700819	-0.512885	0.31186	0.33915	-1.56001	16	88.271	774;727;727;690;391;283;225;199	6.92						2	22				24	8.8946e-178	28.8	60457000	13293000	30370000	16794000				423	2094;7976;7995;11412;11990;12895;12941;15257;16989;19264;21515;22551;22769;24150;26273;27490	True;True;True;True;True;True;True;True;True;True;True;True;True;True;True;True	2261;8540;8560;12216;12829;13808;13854;13855;16318;18162;20891;23551;23552;24755;24987;26485;28750;30046	3669;3670;13964;13988;20098;21089;21090;21091;22667;22739;22740;26796;29919;34202;38361;38362;40208;40599;40600;40601;43123;46854;49216;49217	6035;6036;22870;22914;22915;33083;34785;34786;34787;37472;37473;37606;37607;37608;44739;44740;49840;56919;63618;63619;66814;67461;67462;67463;67464;71583;77730;77731;81830;81831	6035;22870;22915;33083;34786;37472;37608;44740;49840;56919;63618;66814;67462;71583;77730;81830	243	650
Q9UBF2	Coatomer subunit gamma-2	COPG2	>sp|Q9UBF2|COPG2_HUMAN Coatomer subunit gamma-2 OS=Homo sapiens GN=COPG2 PE=1 SV=1	-	2.4481	2.31565	1.21141	0.99184	1.02225	0.0317509	0.38436	0.417994	-1.25845	7	97.621	871;726;799;246;681;483	6						7					7	6.4084e-38	10.4	9654600	2317400	4409000	2928200				2611	2464;6435;7685;11981;13218;15302;23228	True;True;True;True;True;True;False	2649;6882;8231;12819;14163;16366;25483	4344;11376;13476;13477;21077;23336;26862;41353;41354	7137;18666;22054;22055;34763;34764;38606;44849;44850;68714;68715;68716	7137;18666;22054;34764;38606;44849;68714
A6NHR9	Structural maintenance of chromosomes flexible hinge domain-containing protein 1	SMCHD1	>sp|A6NHR9|SMHD1_HUMAN Structural maintenance of chromosomes flexible hinge domain-containing protein 1 OS=Homo sapiens GN=SMCHD1 PE=1 SV=2	-	2.4466	2.31423	1.21053	0.83146	0.856954	-0.22271	0.34679	0.377136	-1.40684	29	226.37	2005;1388;150;49	3			31								31	0	18.1	30139000	6600800	17291000	6248200				115	22;1838;4610;5117;5830;5953;8306;10403;11703;12553;13485;14163;16096;16194;17097;17324;17414;17861;20213;20664;21636;23272;23485;23601;25674;25794;26262;28324;28558	True;True;True;True;True;True;True;True;True;True;True;True;True;True;True;True;True;True;True;True;True;True;True;True;True;True;True;True;True	23;1987;4949;5486;6237;6370;8902;11147;12529;13421;14447;15161;17208;17308;18278;18520;18617;19089;21919;22424;23697;25529;25759;25879;28107;28244;28737;30958;31203	31;3190;8204;9186;10356;10556;14515;14516;18282;20619;22058;23830;24901;28302;28476;30119;30516;30658;31428;35909;36685;38563;41421;41858;42082;45766;46042;46818;46819;50788;51197	58;5243;5244;13449;13450;13451;14996;17014;17329;23813;23814;30067;33917;36422;39439;41597;41598;41599;41600;47241;47242;47243;47524;50185;50855;50856;51072;52280;59708;60921;63931;68828;69597;69930;75964;76426;77653;77654;77655;84489;85154	58;5243;13450;14996;17014;17329;23813;30067;33917;36422;39439;41599;47242;47524;50185;50856;51072;52280;59708;60921;63931;68828;69597;69930;75964;76426;77654;84489;85154
O43837	Isocitrate dehydrogenase [NAD] subunit beta, mitochondrial	IDH3B	>sp|O43837|IDH3B_HUMAN Isocitrate dehydrogenase [NAD] subunit beta, mitochondrial OS=Homo sapiens GN=IDH3B PE=1 SV=2	-	2.446	2.31366	1.21018	0.95901	0.988415	-0.0168107	0.35082	0.381519	-1.39017	3	42.183	385;204;133	10										3	3	2.5571e-08	13.5	11636000	2723300	6715000	2197900				1782	6756;13943;27091	True;True;True	7237;14925;29620	11929;24528;48440	19487;40812;80494	19487;40812;80494
P13639	Elongation factor 2	EEF2	>sp|P13639|EF2_HUMAN Elongation factor 2 OS=Homo sapiens GN=EEF2 PE=1 SV=4	-	2.4378	2.3059	1.20533	1.2261	1.26369	0.337648	0.50739	0.55179	-0.857809	46	95.337	858;566;517;583;505;387;151;85	6.26	1				6	75	13	6	3	1	105	0	61.1	1830300000	359830000	983760000	486710000				1994	973;1545;2222;2223;2881;2928;2950;3914;3915;4617;5332;5667;5723;5724;7059;7537;8388;9035;9357;9492;10116;10715;12350;12663;13460;13667;13898;14245;14322;14886;16455;18668;19491;20246;20455;20881;23823;24374;25156;25325;27228;27303;28248;29435;29758;30468	True;True;True;True;True;True;True;True;True;True;True;True;True;True;True;True;True;True;True;True;True;True;True;True;True;True;True;True;True;True;True;True;True;True;True;True;True;True;True;True;True;True;True;True;True;True	1041;1651;2395;2396;3092;3141;3142;3167;4187;4188;4957;5714;6062;6063;6123;6124;7555;8072;8989;9689;10029;10174;10175;10839;10840;11478;13206;13207;13543;13544;14422;14637;14879;15248;15329;15925;17586;20232;21147;21148;21952;22168;22696;22697;26137;26722;27557;27735;27736;29767;29768;29849;30881;32136;32137;32477;33229	1667;1668;1669;2665;2666;2667;2668;2669;3919;3920;3921;3922;5058;5059;5060;5140;5141;5142;5174;6954;6955;8214;8215;9536;10104;10105;10192;10193;10194;10195;12401;13222;14664;14665;15768;15769;15770;15771;16336;16337;16620;16621;16622;17724;17725;17726;18836;18837;18838;21727;21728;21729;22249;22250;22251;23790;24124;24125;24469;25044;25164;26111;28924;33166;34655;34656;35955;36265;36266;36267;362…	2775;2776;2777;2778;4409;4410;4411;4412;4413;4414;4415;4416;4417;6429;6430;6431;6432;6433;6434;6435;6436;6437;6438;6439;8266;8267;8268;8269;8270;8271;8272;8380;8381;8382;8436;8437;11374;11375;11376;11377;13467;13468;13469;15617;15618;15619;16582;16583;16584;16585;16586;16716;16717;16718;16719;16720;16721;20274;21636;21637;24044;24045;24046;25936;25937;25938;25939;25940;25941;26864;26865;26866;273…	2775;4412;6433;6439;8267;8381;8436;11374;11375;13468;15617;16585;16716;16717;20274;21636;24045;25938;26865;27345;29135;30998;35894;36766;39361;40005;40706;41876;42100;43662;48253;55238;57629;59778;60244;61585;70622;72217;74429;74898;81046;81286;84254;87692;88643;90661	1508;1509;1510;1511;1512;1513;1514;1515;1516;1517;1518;1519;1520	22;157;231;305;353;383;395;396;430;494;697;741;781
O14578	Citron Rho-interacting kinase	CIT	>sp|O14578|CTRO_HUMAN Citron Rho-interacting kinase OS=Homo sapiens GN=CIT PE=1 SV=2	-	2.436	2.3042	1.20427	1.0739	1.10683	0.146431	0.44864	0.487899	-1.03535	6	231.43	2027;1640;162	3			6								6	6.1858e-22	3.4	2924900	616050	1477800	831040				1730	645;2433;6893;16718;17498;19606	True;True;True;True;True;True	685;2615;7381;17873;18707;21269	1101;4285;12128;29390;30787;34859	1841;7031;19825;49007;51274;57966	1841;7031;19825;49007;51274;57966
O00154	Cytosolic acyl coenzyme A thioester hydrolase	ACOT7	>sp|O00154|BACH_HUMAN Cytosolic acyl coenzyme A thioester hydrolase OS=Homo sapiens GN=ACOT7 PE=1 SV=3	-	2.4313	2.29975	1.20148	0.96295	0.992476	-0.0108956	0.39606	0.430718	-1.21519	4	41.796	380;265;280;223;223	10										4	4	8.2623e-11	13.9	11798000	2547700	6478400	2772200				917	288;2501;23618;27872	True;True;True;True	303;2686;25897;30464	457;4389;42105;50007	754;7215;69964;83214	754;7215;69964;83214
Q4LE36	ATP-citrate synthase	ACLY variant protein	>tr|Q4LE36|Q4LE36_HUMAN ACLY variant protein (Fragment) OS=Homo sapiens GN=ACLY variant protein PE=2 SV=1	-	2.4286	2.2972	1.19988	1.5598	1.60763	0.684933	0.64034	0.696374	-0.522066	45	124.56	1137;1101;830;701;133;109	5					73						73	0	49.7	432170000	89054000	213860000	129250000				2280	807;1297;1323;3320;3596;4982;5095;5257;5510;5682;5820;5941;7715;7828;9405;10233;10729;11175;11266;11299;12105;13833;14149;15484;15514;15735;16292;16405;17918;18300;20315;21017;22077;22588;23082;23298;23720;24869;25401;25455;26244;28932;29380;30211;30260	True;True;True;True;True;True;True;True;True;True;True;True;True;True;True;True;True;True;True;True;True;True;True;True;True;True;True;True;True;True;True;True;True;True;True;True;True;True;True;True;True;True;True;True;True	862;863;1389;1390;1418;1419;3557;3854;5347;5462;5635;5898;6079;6227;6356;8263;8385;10086;10966;10967;11493;11961;12061;12095;12096;12097;12947;14812;15145;16557;16589;16826;17409;17530;19147;19709;22023;22879;22880;24250;24793;25325;25326;25556;26014;27247;27818;27876;28718;31602;32076;32963;32964;33017	1365;1366;2240;2241;2284;2285;5863;5864;5865;6380;8951;9143;9417;9418;9849;9850;10129;10130;10343;10537;13529;13714;16472;16473;16474;17946;17947;18859;19635;19636;19637;19802;19848;19849;19850;19851;19852;19853;21280;24383;24384;24881;24882;27185;27234;27583;28641;28837;31506;32383;36064;37367;37368;37369;39431;39432;40259;41137;41138;41459;42313;42314;44373;44374;45314;45315;45395;46792;51898;5…	2297;2298;2299;3722;3723;3798;3799;3800;3801;9558;9559;9560;9561;10401;14609;14610;14926;15420;15421;15422;15423;16166;16167;16619;16620;16621;16622;16995;17302;22134;22455;27090;27091;27092;29513;29514;31033;32279;32280;32281;32572;32641;32642;32643;32644;32645;32646;35089;40528;40529;40530;40531;40532;41555;41556;45402;45403;45404;45484;45485;46043;47775;48115;52409;52410;53900;59930;62013;6201…	2299;3722;3801;9560;10401;14609;14926;15421;16167;16620;16995;17302;22134;22455;27090;29513;31033;32281;32572;32646;35089;40528;41555;45402;45485;46043;47775;48115;52409;53900;59930;62016;65392;66897;68353;68896;70297;73588;75168;75316;77608;86289;87546;89922;90115	1959;1960;1961;1962;1963;1964;1965;1966;1967	540;678;702;893;903;993;1021;1135;1137
P35659	Protein DEK	DEK	>sp|P35659|DEK_HUMAN Protein DEK OS=Homo sapiens GN=DEK PE=1 SV=1	-	2.4281	2.29673	1.19958	0.90255	0.930224	-0.10435	0.35966	0.391132	-1.35427	12	42.674	375;351;347;151;122;156;161;38	9.06									15	1	16	3.7383e-88	36.5	208380000	44017000	121110000	43256000				2157	6591;12154;12552;14157;14379;15936;16434;17466;19987;22559;23173;29264	True;True;True;True;True;True;True;True;True;True;True;True	7060;13000;13419;13420;15155;15387;17040;17559;18670;18671;21681;24763;24764;25423;31956	11649;21352;22056;22057;24894;25269;27988;28889;30735;30736;35525;35526;40219;40220;41267;52477	19050;19051;35214;36420;36421;41586;41587;42282;42283;46758;48198;51197;51198;51199;59101;59102;59103;66832;66833;66834;66835;66836;66837;66838;68585;87265;87266;87267	19050;35214;36420;41586;42282;46758;48198;51198;59101;66836;68585;87265	1794;1795	25;68
Q96F88	Ribonucleases P/MRP protein subunit POP1	POP1	>tr|Q96F88|Q96F88_HUMAN Processing of 1, ribonuclease P/MRP subunit (S. cerevisiae) OS=Homo sapiens GN=POP1 PE=2 SV=1	-	2.4266	2.29531	1.19869	0.73739	0.76	-0.395929	0.31454	0.342064	-1.54766	10	114.68	1024;1024;183	5					10						10	6.8448e-40	13.9	12665000	2836200	7650600	2177900				2959	307;2363;6462;9901;12814;13047;15571;19702;24285;29975	True;True;True;True;True;True;True;True;True;True	322;2543;6917;10605;13722;13965;16648;21373;26629;32707	479;4171;11432;17360;22522;22910;27313;35047;43372;53718	790;6860;18747;28564;37222;37891;45623;58280;71960;89269	790;6860;18747;28564;37222;37891;45623;58280;71960;89269
Q8TAQ2	SWI/SNF complex subunit SMARCC2	SMARCC2	>sp|Q8TAQ2|SMRC2_HUMAN SWI/SNF complex subunit SMARCC2 OS=Homo sapiens GN=SMARCC2 PE=1 SV=1	-	2.417	2.28623	1.19297	1.0418	1.07374	0.10265	0.46939	0.510465	-0.970117	25	132.88	1214;1245;1156;1019;105;105	4.12				28	4						32	2.3314e-194	22.9	50952000	13561000	24303000	13088000				2888	1603;3684;5706;5779;7255;7256;9482;11129;11318;11473;11834;13801;18302;19015;19972;20591;23676;25867;25952;26013;27090;29398;29649;29962;30526	True;True;True;True;True;True;True;True;True;True;True;True;True;True;True;True;True;True;True;True;True;True;True;True;True	1717;3947;6105;6184;7772;7773;10164;11912;12117;12284;12666;14779;19711;20621;20622;21666;22322;25957;25958;28320;28409;28471;29619;32094;32365;32694;33290	2784;6539;6540;10169;10284;12734;12735;16607;19563;19564;19895;20206;20849;24333;32386;33771;33772;35507;36522;42207;42208;42209;42210;46169;46170;46321;46420;48439;52677;53103;53693;54599	4603;10651;10652;16682;16902;20805;20806;20807;27311;27312;27313;32172;32173;32707;32708;33235;34353;34354;34355;40420;40421;53904;56238;56239;56240;56241;59069;60675;70135;70136;70137;70138;76628;76629;76630;76852;77021;80493;87587;88312;89228;90781	4603;10651;16682;16902;20806;20807;27312;32172;32708;33235;34355;40421;53904;56240;59069;60675;70138;76630;76852;77021;80493;87587;88312;89228;90781	2465;2466;2601;2602	469;558;703;896
P09429	High mobility group protein B1	HMGB1	>sp|P09429|HMGB1_HUMAN High mobility group protein B1 OS=Homo sapiens GN=HMGB1 PE=1 SV=3	-	2.4154	2.28471	1.19201	1.7914	1.84633	0.884659	0.7606	0.827157	-0.273767	5	24.893	215;176;174;162;158;176;211;191;97;50;188	8.71	1									6	7	2.0801e-21	21.9	71803000	14030000	32776000	24996000				1094	9038;11251;12343;13831;15399	True;True;True;True;True	9692;12045;13199;14810;16466;16467	15775;19780;21719;21720;24381;27043;27044	25951;32542;35875;35876;35877;40525;40526;45169;45170;45171;45172;45173	25951;32542;35876;40526;45172	702	132
Q15758	Neutral amino acid transporter B(0)	SLC1A5	>sp|Q15758|AAAT_HUMAN Neutral amino acid transporter B(0) OS=Homo sapiens GN=SLC1A5 PE=1 SV=2	-	2.4078	2.27753	1.18747	0.67577	0.696491	-0.521824	0.2582	0.280794	-1.83242	9	56.598	541;541;548;365;313;259;29	7.23				1	3	2	9	14	2		31	2.3561e-67	20.5	125250000	25811000	79872000	19566000				2582	7166;10035;13360;15503;17128;19148;22854;24392;24748	True;True;True;True;True;True;True;True;True	7673;10755;14315;16577;18311;20764;25080;26740;27117	12595;12596;12597;12598;12599;12600;17575;17576;17577;17578;17579;23613;23614;23615;23616;27214;27215;27216;30170;30171;30172;33988;33989;33990;33991;40754;40755;43560;43561;44150;44151	20596;20597;20598;20599;20600;20601;20602;20603;20604;20605;20606;28892;28893;28894;28895;28896;28897;28898;39072;39073;39074;39075;45448;45449;45450;45451;50272;50273;50274;56573;56574;56575;56576;56577;56578;67703;67704;67705;67706;72263;72264;73218;73219	20604;28895;39074;45448;50272;56575;67703;72263;73219
Q53F27	Transmembrane protein 14C	TMEM14C	>tr|Q53F27|Q53F27_HUMAN Transmembrane protein 14C variant (Fragment) OS=Homo sapiens PE=2 SV=1	-	2.4052	2.27507	1.18591	1.0583	1.09075	0.12532	0.39575	0.430381	-1.21632	2	11.58	112;112	10										4	4	7.5843e-43	24.1	10903000	2291300	6309200	2302100				2631	8080;27482	True;True	8656;8657;30038	14137;14138;14139;49205	23158;23159;23160;23161;81815	23160;81815	2454	87
P35579	Myosin-9	MYH9	>sp|P35579|MYH9_HUMAN Myosin-9 OS=Homo sapiens GN=MYH9 PE=1 SV=4	-	2.4014	2.27147	1.18363	1.2199	1.2573	0.330334	0.51598	0.561131	-0.833589	132	226.53	1960;1374;964;563;218;208;103;37;638;638;71;1941;1941;1940;1939;1939;1938;1937;1341;1301;1283;1096;884;839;666;38	3.6	11	34	276	109	66	25	10	3	1		535	0	60.2	4149300000	850260000	2218000000	1081100000				2153	409;410;1073;1424;1445;1457;1458;1842;2304;2941;2954;3292;3327;3417;3801;3900;3924;3955;4173;4414;4818;4819;5341;5426;5461;5571;5572;6133;6166;6440;6441;6698;6699;7517;8038;8039;8542;8708;8884;9054;10952;10981;11367;11368;11539;11608;11610;12231;12660;12717;13018;13594;13677;13735;13756;13916;13925;13963;13974;13979;14052;14060;14061;14064;14204;14293;14319;14345;14865;14987;15029;15189;15833;158…	True;True;True;True;True;True;True;True;True;True;True;True;True;True;True;True;True;True;True;True;True;True;True;True;True;True;True;True;True;True;True;True;True;True;True;True;True;True;True;True;True;True;True;True;True;True;True;True;True;True;True;True;True;True;True;True;True;True;True;True;True;True;True;True;True;True;True;True;True;True;True;True;True;True;True;True;True;True;True;True…	430;431;432;1148;1526;1527;1548;1560;1561;1562;1991;2482;3157;3171;3526;3564;3659;4072;4173;4197;4229;4466;4467;4468;4469;4743;5172;5173;5724;5811;5849;5964;5965;6563;6564;6599;6889;6890;6891;6892;7170;7171;8052;8604;8605;8606;8607;9160;9336;9528;9709;11720;11721;11754;11755;12168;12169;12353;12430;12433;13081;13082;13537;13538;13539;13614;13934;14560;14647;14709;14730;14898;14907;14945;14956;149…	640;641;642;643;644;645;1866;1867;1868;1869;1870;1871;2446;2447;2448;2449;2450;2451;2452;2490;2491;2492;2493;2494;2512;2513;2514;2515;2516;2517;2518;2519;2520;3198;3199;3200;3201;3202;3203;3204;4059;4060;5157;5158;5181;5809;5810;5811;5812;5813;5875;6018;6019;6020;6021;6022;6023;6024;6025;6026;6733;6734;6927;6928;6929;6930;6931;6932;6933;6966;6967;7017;7018;7019;7020;7461;7462;7463;7464;7465;7466;…	1066;1067;1068;1069;1070;1071;1072;3082;3083;3084;3085;3086;3087;3088;3089;3090;3091;3092;3093;3094;4053;4054;4055;4056;4057;4058;4059;4060;4061;4127;4128;4129;4130;4131;4132;4133;4134;4135;4136;4137;4138;4168;4169;4170;4171;4172;4173;4174;4175;4176;4177;4178;4179;4180;4181;5252;5253;5254;5255;5256;5257;5258;5259;5260;5261;5262;6656;6657;8408;8409;8445;9462;9463;9464;9465;9466;9467;9578;9830;9831…	1066;1072;3082;4059;4134;4171;4180;5254;6656;8408;8445;9464;9578;9843;10978;11334;11396;11479;12271;12967;14120;14126;15636;15939;16033;16332;16334;17882;17959;18687;18696;19309;19314;21600;23017;23021;24471;24926;25415;25996;31658;31740;32907;32910;33435;33667;33680;35432;36738;36946;37821;39769;40031;40214;40282;40745;40770;40869;40908;40931;41141;41162;41165;41173;41745;42010;42087;42183;43608…	375;386;1763;1764;1765;1766;1767;1768;1769;1770;1771;1772;1773;1774;1775;1776;1777;1778;1779;1780;1781;1782;1783;1784;1785;1786;1787;1788;1789;1790;1791;1792	137;146;318;323;326;329;337;365;484;586;589;627;847;848;871;879;941;1028;1190;1369;1373;1489;1506;1510;1537;1565;1594;1617;1678;1682;1797;1910
Q3KQU3	MAP7 domain-containing protein 1	MAP7D1	>sp|Q3KQU3|MA7D1_HUMAN MAP7 domain-containing protein 1 OS=Homo sapiens GN=MAP7D1 PE=1 SV=1	-	2.4008	2.2709	1.18327	0.78999	0.814213	-0.296522	0.33623	0.365652	-1.45146	10	92.819	841;840;678;593;164;248;244;140	5					12						12	1.5418e-63	15.9	11760000	2515300	6870900	2374000				1271	2811;5161;5532;6887;16494;17140;20189;21303;23633;25877	True;True;True;True;True;True;True;True;True;True	3015;5535;5923;7375;17637;18325;21895;23267;25913;28331	4948;9261;9880;12122;29006;30196;35867;37948;42135;46190;46191;46192	8092;15131;16216;19815;48375;50325;59649;59650;62966;70019;76664;76665;76666;76667	8092;15131;16216;19815;48375;50325;59649;62966;70019;76664
Q96BY6	Dedicator of cytokinesis protein 10	DOCK10	>sp|Q96BY6|DOC10_HUMAN Dedicator of cytokinesis protein 10 OS=Homo sapiens GN=DOCK10 PE=1 SV=3	-	2.3992	2.26939	1.18231	1.1449	1.18001	0.238793	0.43068	0.468367	-1.09429	4	249.53	2186;1186;1016;855;698;542;462;190;142	4.5			3						1		4	1.0772e-10	2.5	3879000	1411600	1785200	682160				2949	8490;16063;16561;21392	True;True;True;True	9101;17175;17705;23390	14821;28233;29121;38141	24324;47134;48552;63266	24324;47134;48552;63266
Q9NQS7	Inner centromere protein	INCENP	>sp|Q9NQS7|INCE_HUMAN Inner centromere protein OS=Homo sapiens GN=INCENP PE=1 SV=3	-	2.3898	2.2605	1.17664	2.0739	2.13749	1.09592	0.96239	1.04661	0.0657172	9	105.43	918;752;167	5					11						11	8.1585e-42	11.9	14325000	2728200	5653300	5943500				616	4153;4578;7425;11314;14690;16250;20667;24791;27785	True;True;True;True;True;True;True;True;True	4441;4916;7951;12113;15721;17367;22427;27162;30372	7392;8159;13028;19891;25811;28587;28588;36688;44233;49838;49839	12085;12086;12087;13379;21302;32697;32698;43192;47689;47690;60926;73338;82935;82936;82937	12085;13379;21302;32698;43192;47690;60926;73338;82937
B3KRB2	Pseudouridylate synthase 7 homolog	PUS7	>tr|B3KRB2|B3KRB2_HUMAN cDNA FLJ33964 fis, clone CTONG2019029, highly similar to Pseudouridylate synthase 7 homolog (EC 5.4.99.-) OS=Homo sapiens PE=2 SV=1	-	2.3898	2.2605	1.17664	1.019	1.05024	0.0707256	0.43869	0.477078	-1.0677	8	75.007	661;661;661;448	7							8				8	2.6247e-28	19.7	10841000	2299000	6046900	2495500				636	1225;1283;8727;10221;11815;12820;15396;19219	True;True;True;True;True;True;True;True	1311;1374;9357;10953;12645;13728;16463;20842	2108;2220;15213;17929;20818;22530;27038;34103	3519;3691;24975;29489;34298;37230;45164;56776	3519;3691;24975;29489;34298;37230;45164;56776
P46939	Utrophin	UTRN	>sp|P46939|UTRO_HUMAN Utrophin OS=Homo sapiens GN=UTRN PE=1 SV=2	-	2.3831	2.25416	1.17259	0.73631	0.758887	-0.398043	0.31457	0.342097	-1.54752	40	394.46	3433;1120;988;490;251;47	2.07		42	3								45	4.0355e-266	15.1	19156000	5209400	10407000	3539100				2218	671;2207;4676;4755;5752;6207;6390;6492;6950;7337;9177;11668;12183;12751;14974;15099;15386;15975;16034;16231;17750;17882;19409;19727;21235;21263;21456;21508;21775;23131;23636;23780;24116;24268;24485;24928;26459;27269;29107;29810	True;True;True;True;True;True;True;True;True;True;True;True;True;True;True;True;True;True;True;True;True;True;True;True;True;True;True;True;True;True;True;True;True;True;True;True;True;True;True;True	712;2379;5018;5106;6152;6642;6837;6957;7440;7860;9837;12493;13029;13650;16017;16150;16453;17082;17143;17346;18973;19110;21051;21399;23179;23216;23472;23541;23877;25376;25916;26088;26450;26612;26837;27306;28946;29813;31792;32530	1149;3876;8356;8553;10236;10977;11296;11504;12222;12864;15999;20557;21391;22398;26278;26491;27005;28045;28046;28178;28547;31215;31216;31458;34476;35090;37818;37865;38264;38348;38842;38843;41206;42140;42422;43066;43348;43721;43722;44458;44459;47167;48820;52221;53398	1924;6373;13683;13986;16815;18045;18547;18846;19981;21023;26299;33820;35280;37022;37023;43907;44254;45105;46856;46857;47050;47632;51958;51959;51960;52331;57363;58360;62778;62843;63458;63601;63602;64354;64355;64356;64357;68480;70026;70027;70450;71490;71927;71928;72524;72525;73734;73735;78269;78270;81175;86851;88760	1924;6373;13683;13986;16815;18045;18547;18846;19981;21023;26299;33820;35280;37022;43907;44254;45105;46856;47050;47632;51958;52331;57363;58360;62778;62843;63458;63601;64354;68480;70027;70450;71490;71927;72524;73734;78270;81175;86851;88760
O94973	AP-2 complex subunit alpha-2	AP2A2	>sp|O94973|AP2A2_HUMAN AP-2 complex subunit alpha-2 OS=Homo sapiens GN=AP2A2 PE=1 SV=2	-	2.3813	2.25246	1.1715	1.0789	1.11198	0.153133	0.46179	0.502199	-0.993668	22	103.96	939;930;678;467;378;353;143;185;185;90;125;107	6						16					16	4.0759e-121	34	39928000	7620600	20880000	11428000				1851	1557;3232;6432;7663;8526;9682;10189;11563;12227;13442;15743;18737;18816;19514;21341;24292;26231;27389;27665;28121;29838;30015	False;False;True;True;True;False;True;False;True;True;False;False;True;True;True;True;True;False;True;True;True;False	1663;3465;6879;8208;9141;10379;10916;12378;13077;14404;16834;20326;20411;21173;23317;26636;28704;29939;30242;30729;30730;32558;32748	2693;5741;11373;13434;14881;14882;16961;16962;17863;20352;20353;20354;21465;23769;27593;33303;33304;33305;33306;33439;34697;38023;43383;46773;49043;49044;49572;50410;50411;53461;53775	4455;4456;4457;9349;9350;9351;18662;21989;24433;24434;27934;27935;29387;29388;33492;33493;33494;33495;33496;35408;35409;35410;39325;46058;46059;55476;55477;55478;55479;55480;55481;55716;55717;57696;63079;63080;71978;77569;77570;81548;81549;82450;83906;83907;88858;89369	4455;9349;18662;21989;24434;27935;29387;33494;35409;39325;46059;55476;55717;57696;63079;71978;77569;81548;82450;83907;88858;89369	1255	161
Q9UHB7	AF4/FMR2 family member 4	AFF4	>sp|Q9UHB7|AFF4_HUMAN AF4/FMR2 family member 4 OS=Homo sapiens GN=AFF4 PE=1 SV=1	-	2.3777	2.24905	1.16932	1.5512	1.59876	0.676956	0.65952	0.717232	-0.479488	2	127.46	1163;171	4				2							2	2.7152e-17	2.4	1088600	205890	523460	359290				3208	6675;6894	True;True	7146;7382	11779;12129	19257;19826	19257;19826
P30084	Enoyl-CoA hydratase, mitochondrial	ECHS1	>sp|P30084|ECHM_HUMAN Enoyl-CoA hydratase, mitochondrial OS=Homo sapiens GN=ECHS1 PE=1 SV=4	-	2.3691	2.24092	1.16409	1.5819	1.6304	0.70523	0.57205	0.622108	-0.684763	2	31.387	290	10										3	3	3.0202e-07	11.7	12293000	2566900	6403900	3322300				2119	2093;19546	True;True	2260;21208	3667;3668;34753	6033;6034;57790	6034;57790
J9JID7	Lamin-B2	LMNB2	>tr|J9JID7|J9JID7_HUMAN Lamin B2, isoform CRA_a OS=Homo sapiens GN=LMNB2 PE=2 SV=1	-	2.3684	2.24026	1.16366	0.9044	0.932131	-0.101396	0.36824	0.400463	-1.32026	33	69.948	620;600	7.56							32	40			72	1.6832e-254	54.5	402530000	93397000	227770000	81362000				1642	662;961;1039;1447;1732;2540;3939;4831;5692;6140;6501;6659;9723;10289;13056;14005;14550;15076;15164;16041;16913;17103;17272;17618;17992;19539;21872;22201;22913;24072;24555;26450;27718	True;True;True;True;True;True;True;True;True;True;True;True;True;True;True;False;True;True;True;False;False;True;False;True;True;True;True;True;True;True;True;True;True	703;1029;1108;1109;1550;1854;2728;4213;5186;5187;6090;6572;6573;6967;7129;7130;10421;11027;13974;14988;15564;16124;16221;17150;18078;18284;18466;18829;19240;19241;21201;24015;24376;25144;26402;26911;28935;28936;30299	1136;1137;1642;1643;1786;1787;2497;2498;3006;3007;3008;4458;4459;6991;6992;8663;8664;8665;8666;8667;8668;8669;10145;10146;10882;10883;10884;11518;11754;11755;11756;17026;17027;17028;17029;18073;18074;22922;22923;22924;24621;24622;24623;24624;25565;26462;26649;26650;26651;28187;28188;28189;29775;29776;30128;30434;30982;31648;31649;31650;31651;31652;31653;31654;34743;34744;34745;39061;39062;39619;4…	1902;1903;2743;2744;2949;2950;2951;2952;4142;4143;4144;4961;4962;4963;7329;7330;7331;7332;11443;11444;11445;14151;14152;14153;14154;14155;14156;14157;14158;14159;14160;14161;14162;16647;16648;16649;16650;17897;17898;17899;17900;17901;18866;19222;19223;19224;28044;28045;28046;28047;28048;29722;29723;29724;37905;37906;37907;37908;40997;40998;40999;41000;41001;41002;41003;41004;41005;42770;42771;442…	1903;2743;2949;4144;4962;7330;11445;14158;16649;17900;18866;19224;28048;29724;37907;40997;42770;44213;44480;47062;49622;50197;50716;51577;52621;57780;64724;65742;67877;71347;72709;78226;82591	1036;1037;1038;1039;1040	256;342;367;528;574
O75131	Copine-3	CPNE3	>sp|O75131|CPNE3_HUMAN Copine-3 OS=Homo sapiens GN=CPNE3 PE=1 SV=1	-	2.3649	2.23695	1.16153	0.88717	0.914373	-0.129146	0.36333	0.395124	-1.33962	10	60.13	537;262;234;262;153;139;633;612;612;593;575;564;557;557;553;552;548;548;532;446;382;301;233;135;108	7.13	2							12	1		15	1.0956e-33	19.2	56666000	13113000	32637000	10917000				1809	3793;7796;10384;17870;20918;21801;22692;23913;24302;29088	True;True;True;True;True;True;True;True;True;True	4063;8352;11127;19098;22753;23915;23916;24905;26233;26646;31773	6717;6718;6719;13666;18242;31440;37187;38904;38905;40457;40458;42718;42719;43396;52194	10958;10959;10960;10961;22375;30005;52299;61709;64461;64462;64463;67208;67209;70903;70904;70905;72000;86804;86805;86806	10960;22375;30005;52299;61709;64461;67208;70904;72000;86804
Q9BTE3	Mini-chromosome maintenance complex-binding protein	MCMBP	>sp|Q9BTE3|MCMBP_HUMAN Mini-chromosome maintenance complex-binding protein OS=Homo sapiens GN=MCMBP PE=1 SV=2	-	2.3649	2.23695	1.16153	1.4613	1.50611	0.590824	0.70847	0.770466	-0.376198	5	72.979	642	7							6				6	4.0033e-55	11.1	8611100	1706400	3396300	3508400				3033	5259;7962;13506;22171;28754	True;True;True;True;True	5637;8526;14469;24345;31413	9420;13945;13946;23870;39576;51533	15427;22834;22835;39508;65663;65664;85678	15427;22834;39508;65663;85678
D9ZGF8	Rho-associated protein kinase 1	ROCK1	>tr|D9ZGF8|D9ZGF8_HUMAN Rho-associated protein kinase OS=Homo sapiens GN=ROCK1 PE=3 SV=1	-	2.3644	2.23647	1.16123	1.5796	1.62803	0.703131	0.73644	0.800883	-0.320336	9	158.24	1354;1354;203	4				6							6	4.8363e-34	7.2	2863800	519410	1393100	951230				1330	6113;6328;8671;15133;16035;19973;22702;23335;28762	True;False;False;True;True;True;False;True;True	6542;6770;9294;16186;17144;21667;24915;25599;31423	10837;11162;15107;26561;28179;35508;40474;41536;51551	17828;17829;18368;18369;24807;44352;47051;59070;67235;69066;85710	17829;18368;24807;44352;47051;59070;67235;69066;85710
Q9HDC9	Adipocyte plasma membrane-associated protein	APMAP	>sp|Q9HDC9|APMAP_HUMAN Adipocyte plasma membrane-associated protein OS=Homo sapiens GN=APMAP PE=1 SV=2	-	2.3604	2.23269	1.15878	0.66264	0.682958	-0.550131	0.24894	0.270724	-1.88511	13	46.48	416;409	9									15		15	2.4376e-123	50.7	101220000	22099000	65226000	13892000				3127	4973;6614;8172;9299;9735;13899;15230;15310;16095;16218;20393;22280;23523	True;True;True;True;True;True;True;True;True;True;True;True;True	5335;7084;8754;9968;10434;14880;16291;16374;17207;17332;22104;24465;25800	8925;11684;14286;14287;16236;17053;24470;26761;26872;28301;28530;36173;39769;39770;41925	14570;14571;19113;23412;23413;23414;23415;26713;28090;40707;44659;44660;44867;47239;47240;47608;60095;60096;66055;66056;66057;66058;66059;69699	14570;19113;23413;26713;28090;40707;44660;44867;47239;47608;60095;66059;69699	2699	355
Q8TF05	Serine/threonine-protein phosphatase 4 regulatory subunit 1	PPP4R1	>sp|Q8TF05|PP4R1_HUMAN Serine/threonine-protein phosphatase 4 regulatory subunit 1 OS=Homo sapiens GN=PPP4R1 PE=1 SV=1	-	2.3579	2.23033	1.15725	1.4099	1.45313	0.539164	0.59371	0.645663	-0.631146	4	107	950;933;933;470;151;143;135;190;367;97	5					4						4	1.6862e-79	6.1	4064400	811210	2178700	1074500				315	8004;15578;26193;30007	True;True;True;True	8569;16655;28663;32740	14001;27321;46703;53765	22936;45634;45635;77458;89350	22936;45634;77458;89350
G5E9L8	Protein ECT2	ECT2	>tr|G5E9L8|G5E9L8_HUMAN Epithelial cell transforming sequence 2 oncogene, isoform CRA_b OS=Homo sapiens GN=ECT2 PE=2 SV=1	-	2.3567	2.22919	1.15652	1.2937	1.33337	0.415075	0.57452	0.624794	-0.678547	2	105.07	927;914;209	6						2					2	7.5843e-05	3.3	1992600	473980	1040800	477760				1509	12326;25427	True;True	13180;27845	21672;45347	35766;75228	35766;75228
P26641	Elongation factor 1-gamma	EEF1G	>sp|P26641|EF1G_HUMAN Elongation factor 1-gamma OS=Homo sapiens GN=EEF1G PE=1 SV=3	-	2.3553	2.22787	1.15566	1.4128	1.45612	0.542129	0.60745	0.660606	-0.598139	21	50.118	437;437;487;206;208;166;87	9.17									25	5	30	8.7632e-164	55.8	733830000	142690000	351460000	239690000				2094	149;1307;1511;3602;4305;7309;7382;8149;10232;10468;12473;13730;13948;14863;20593;21873;24399;24400;25188;28065;30361	True;True;True;True;True;True;True;True;True;True;True;True;True;True;True;True;True;True;True;True;True	155;1401;1617;3860;4619;7830;7907;8730;10965;11214;13336;14704;14930;15900;22324;24016;26747;26748;27592;30670;33120	229;2256;2611;6390;7715;12821;12822;12940;14252;17944;17945;18371;21950;21951;24226;24537;24538;24539;26075;36524;39063;43572;43573;43574;44947;50324;54341;54342;54343;54344	384;385;3743;3744;3745;4322;4323;10418;10419;12658;20960;20961;21145;23347;23348;29509;29510;29511;29512;30212;36239;36240;36241;36242;40202;40203;40204;40827;40828;40829;40830;40831;40832;43601;43602;60677;64726;64727;64728;72281;72282;72283;72284;72285;72286;72287;72288;74530;74531;83758;90369;90370;90371;90372;90373;90374	385;3743;4322;10418;12658;20961;21145;23347;29512;30212;36239;40204;40828;43602;60677;64727;72282;72287;74531;83758;90369
P35251	Replication factor C subunit 1	RFC1	>sp|P35251|RFC1_HUMAN Replication factor C subunit 1 OS=Homo sapiens GN=RFC1 PE=1 SV=4	-	2.354	2.22664	1.15487	1.2647	1.30348	0.382367	0.51446	0.559478	-0.837846	9	128.25	1148;521;398;187	4.33				10	5						15	1.3706e-130	10.2	11441000	2461900	5574800	3404600				2146	199;1285;6762;9366;12198;12843;17485;21244;21321	True;True;True;True;True;True;True;True;True	206;1376;7243;10041;13045;13753;18694;23191;23291	308;2222;2223;11936;11937;16356;16357;21412;21413;21414;22579;30768;30769;37833;37981	508;3693;3694;19500;19501;26906;26907;35318;35319;35320;37320;51247;51248;62793;63022	508;3693;19501;26907;35319;37320;51247;62793;63022
O14981	TATA-binding protein-associated factor 172	BTAF1	>sp|O14981|BTAF1_HUMAN TATA-binding protein-associated factor 172 OS=Homo sapiens GN=BTAF1 PE=1 SV=2	-	2.3511	2.22389	1.15309	1.2328	1.2706	0.34551	0.51609	0.561251	-0.833282	6	206.89	1849;1849;560	3.86			1	6							7	9.0523e-49	4.7	3248100	827350	1577900	842830				1743	54;2575;11520;11594;12215;21489	True;True;True;True;True;True	57;2765;12333;12412;13063;23517	92;4517;4518;20286;20414;21442;38316	152;7432;7433;7434;33373;33606;35373;35374;63549	152;7433;33373;33606;35374;63549
O60701	UDP-glucose 6-dehydrogenase	UGDH	>sp|O60701|UGDH_HUMAN UDP-glucose 6-dehydrogenase OS=Homo sapiens GN=UGDH PE=1 SV=1	-	2.3473	2.2203	1.15075	0.82218	0.84739	-0.238902	0.39405	0.428532	-1.22253	13	55.023	494;181;153;144;130;164;85;55;54;53	8.37								12	7		19	4.3287e-79	35.8	59877000	12816000	31468000	15593000				1801	5044;6688;8329;11574;11951;12204;12205;12699;14439;19300;27808;27941;28982	True;True;True;True;True;True;True;True;True;True;True;True;True	5409;7159;8928;12390;12787;13052;13053;13595;15449;20930;30398;30536;31656	9054;11802;11803;14551;20372;20373;21036;21037;21422;21423;22326;25361;34273;34274;49899;49900;50119;51988;51989	14767;19288;19289;23867;33527;33528;34705;34706;35337;35338;36907;42461;57033;57034;83033;83034;83035;83036;83398;83399;86446;86447;86448	14767;19289;23867;33527;34706;35337;35338;36907;42461;57033;83034;83399;86447
P17174	Aspartate aminotransferase, cytoplasmic	GOT1	>sp|P17174|AATC_HUMAN Aspartate aminotransferase, cytoplasmic OS=Homo sapiens GN=GOT1 PE=1 SV=3	-	2.3447	2.21784	1.14916	2.5848	2.66406	1.41362	1.0321	1.12242	0.166606	10	46.247	413;413;392;366	9.23									10	3	13	2.3136e-88	35.8	46361000	7111300	19640000	19609000				2022	1973;6584;7966;11587;12029;13319;13337;14558;27388;27426	True;True;True;True;True;True;True;True;True;True	2131;7052;8530;12404;12868;14271;14290;15573;29938;29977	3470;11637;11638;13951;20394;20395;21146;23529;23564;25583;49041;49042;49109	5701;5702;19033;19034;19035;22843;33569;33570;33571;34867;38917;38981;42796;81546;81547;81656	5702;19033;22843;33569;34867;38917;38981;42796;81546;81656
A4D1U5	Acylglycerol kinase, mitochondrial	FLJ10842	>tr|A4D1U5|A4D1U5_HUMAN Multiple substrate lipid kinase, isoform CRA_a OS=Homo sapiens GN=FLJ10842 PE=2 SV=1	-	2.3403	2.21368	1.14645	0.57959	0.597362	-0.743324	0.26986	0.293474	-1.76869	8	47.137	422;422;394;394;244;244	9									8		8	3.1157e-27	23	36787000	8566500	22934000	5286700				75	155;6732;8846;9116;12812;19537;22364;28543	True;True;True;True;True;True;True;True	161;7211;9488;9774;13718;21199;24555;31186	241;11893;15409;15898;22515;34739;39901;51173	408;19422;25294;25295;26139;37210;37211;57768;66300;66301;85115	408;19422;25295;26139;37210;57768;66300;85115
Q9NXV6	CDKN2A-interacting protein	CDKN2AIP	>sp|Q9NXV6|CARF_HUMAN CDKN2A-interacting protein OS=Homo sapiens GN=CDKN2AIP PE=1 SV=3	-	2.3379	2.21141	1.14496	1.257	1.29554	0.373556	0.56457	0.613973	-0.703752	2	61.124	580;325	7							2				2	9.5617e-10	4.5	1812000	350610	986000	475370				663	20456;24329	True;True	22169;26673	36269;43456	60247;72087	60247;72087
O14964	Hepatocyte growth factor-regulated tyrosine kinase substrate	HGS	>sp|O14964|HGS_HUMAN Hepatocyte growth factor-regulated tyrosine kinase substrate OS=Homo sapiens GN=HGS PE=1 SV=1	-	2.3316	2.20545	1.14107	0.91673	0.944839	-0.0818596	0.39704	0.431783	-1.21162	4	86.191	777;661;263;221	6						4					4	1.5226e-20	7.5	6944700	1623800	3754700	1566100				995	1636;6819;22009;27083	True;True;True;True	1752;7305;24180;29612	2839;12027;39319;48428	4706;19666;65148;80479	4706;19666;65148;80479
B2ZZ89	Spectrin beta chain, brain 1	SPTBN1	>tr|B2ZZ89|B2ZZ89_HUMAN Spectrin beta non-erythrocytic 1 OS=Homo sapiens GN=SPTBN1 PE=2 SV=1	-	2.3291	2.20308	1.13952	1.1557	1.19114	0.252339	0.47548	0.517087	-0.95152	111	274.61	2364;2364;2278;2364;690;354;934;2332;2137;2137;75;67;49	3.15		21	161	38	4	3					227	0	59.6	562080000	129330000	291790000	140970000				576	668;811;1306;1694;2187;2195;2196;3082;3128;3174;3175;3533;3877;4047;4139;4174;4452;4662;4728;4763;4871;5055;5211;5684;5762;5872;5915;6126;6775;6776;6942;7066;7090;7249;7419;7611;8074;8227;8228;9096;9998;10995;11167;11320;11346;11419;11498;11677;11985;12600;12697;13220;13439;13819;13823;14020;14077;14196;14486;14964;15093;15158;15724;15984;16090;16304;16386;16387;16507;16846;16860;17209;17524;1774…	True;True;True;True;True;True;True;True;True;True;True;True;True;True;True;True;True;True;True;True;True;True;True;True;True;True;True;True;True;True;True;True;True;True;True;True;True;True;True;True;True;True;True;True;True;True;True;True;True;True;True;True;True;True;True;True;True;True;True;True;True;True;True;True;True;True;True;True;True;True;True;True;True;True;True;True;True;True;True;True…	709;867;868;1399;1400;1814;2359;2367;2368;3304;3355;3404;3405;3781;4150;4327;4328;4427;4470;4784;5004;5073;5115;5230;5420;5587;6081;6082;6165;6166;6282;6330;6556;7258;7259;7260;7432;7562;7589;7765;7766;7945;8149;8150;8645;8646;8816;8817;9752;10716;11770;11953;12121;12147;12223;12311;12502;12824;13469;13593;14165;14401;14798;14802;15004;15068;15195;15196;15499;15500;16007;16143;16144;16213;16813;1…	1145;1370;1371;2251;2252;2253;2254;2255;2949;2950;3845;3858;3859;3860;5461;5462;5547;5548;5549;5550;5551;5626;5627;5628;6213;6885;6886;6887;7203;7204;7373;7374;7467;7468;7976;7977;7978;8323;8324;8325;8456;8457;8566;8567;8568;8569;8725;8726;9072;9073;9341;10133;10134;10250;10251;10252;10424;10425;10426;10500;10501;10856;10857;11955;11956;11957;11958;11959;11960;12212;12411;12468;12723;12724;12725;…	1918;2303;2304;2305;2306;3735;3736;3737;3738;3739;3740;3741;3742;4871;4872;4873;6323;6324;6346;6347;6348;6349;6350;8867;8868;8869;9014;9015;9016;9017;9018;9019;9020;9021;9022;9023;9155;9156;9157;10141;11256;11257;11258;11259;11260;11261;11262;11263;11264;11803;11804;12054;12055;12056;12057;12273;12274;13069;13070;13071;13072;13639;13640;13641;13642;13866;13867;13868;14004;14005;14006;14007;14008;…	1918;2305;3741;4872;6324;6346;6350;8867;9018;9156;9157;10141;11259;11803;12057;12274;13072;13640;13866;14005;14262;14799;15280;16625;16841;17124;17244;17858;19538;19541;19962;20308;20385;20795;21276;21826;23132;23594;23597;26087;28793;31787;32262;32780;32842;33105;33311;33837;34776;36561;36901;38609;39315;40493;40499;41056;41209;41713;42580;43879;44244;44432;46023;46880;47225;47839;48058;48060;48…	396;397;398;399;400;401;402;403;404;405;406;407;408;409;410;411;412;413;414;415;416;417;418;419;420	526;687;704;875;898;916;992;1047;1197;1215;1218;1295;1301;1338;1361;1468;1505;1615;1616;1630;1735;1924;1927;2200;2295
P07437	Tubulin beta chain	TUBB	>sp|P07437|TBB5_HUMAN Tubulin beta chain OS=Homo sapiens GN=TUBB PE=1 SV=2	-	2.3276	2.20166	1.13859	1.1876	1.22401	0.291621	0.55133	0.599575	-0.737988	20	49.67	444;444;426;464;415;437;372;372;372;353;340;317;271;266;208;243;242;444;410;372;124;88;536;451;189;82;218;164;148;118;97	8.66	2							2	17	8	29	0	61.5	1505300000	323110000	771910000	410320000				1930	1229;1693;7095;8158;8562;9499;12681;13017;13064;13193;13932;14701;15593;17526;18011;19484;19830;23123;24897;30111	True;True;False;False;True;False;False;False;False;True;False;False;False;False;True;False;False;False;False;False	1315;1316;1813;7595;7596;8739;9180;9181;10182;10183;13569;13570;13933;13983;13984;14138;14914;15732;15733;16670;16671;18735;19268;19269;19270;21135;21136;21137;21510;25368;27275;32849	2113;2114;2115;2116;2117;2118;2119;2120;2944;2945;2946;2947;2948;12475;12476;12477;12478;12479;12480;12481;12482;14264;14265;14266;14945;14946;14947;14948;14949;14950;16634;16635;16636;16637;16638;16639;16640;16641;16642;22281;22282;22283;22284;22285;22864;22865;22936;22937;22938;22939;22940;23299;23300;23301;24512;24513;25827;25828;25829;25830;25831;27343;27344;27345;27346;27347;27348;27349;3083…	3524;3525;3526;3527;3528;3529;3530;3531;3532;3533;3534;3535;3536;3537;4865;4866;4867;4868;4869;4870;20397;20398;20399;20400;20401;20402;20403;20404;20405;20406;20407;20408;20409;23367;23368;23369;23370;23371;23372;23373;24531;24532;24533;24534;24535;24536;24537;24538;24539;24540;24541;24542;24543;27363;27364;27365;27366;27367;27368;27369;27370;27371;27372;27373;36822;36823;36824;36825;36826;36827…	3534;4870;20405;23371;24541;27368;36825;37815;37927;38558;40784;43218;45678;51359;52697;57590;58660;68447;73665;89597	266;267;269;270;271;273;274;1294;1355	73;164;257;267;299;300;330;363;388
Q59EF6	Calpain-2 catalytic subunit	CAPN2	>tr|Q59EF6|Q59EF6_HUMAN Calpain 2, large [catalytic] subunit variant (Fragment) OS=Homo sapiens PE=2 SV=1	-	2.3266	2.20072	1.13797	0.76143	0.784777	-0.349645	0.32119	0.349296	-1.51748	16	83.108	729;700;523;622;283;210	7							22				22	5.1419e-166	34.2	60334000	14314000	35551000	10469000				2659	4484;7363;9457;10956;12693;13551;15205;18208;18452;18893;19651;20113;22094;22714;23157;30080	True;True;True;True;True;True;True;True;True;True;True;True;True;True;True;True	4817;7888;10139;11725;13589;14515;16266;19568;19569;19931;20492;21318;21817;24267;24927;25406;25407;32816	8033;12900;12901;16574;19248;22318;23932;26720;26721;26722;32188;32189;32721;33563;34947;35747;39455;40491;41246;41247;53870;53871	13170;13171;13172;21082;21083;21084;21085;27255;31666;36891;36892;39618;39619;39620;39621;44596;44597;44598;44599;53566;53567;53568;53569;54490;55905;58105;58106;58107;59446;59447;65446;67266;68546;68547;89514;89515	13170;21082;27255;31666;36891;39620;44596;53567;54490;55905;58105;59446;65446;67266;68546;89514	337;338;339;340	451;455;651;656
Q8TA92	AFG3-like protein 2	AFG3L2	>tr|Q8TA92|Q8TA92_HUMAN Similar to AFG3 ATPase family gene 3-like 2 (Yeast) (Fragment) OS=Homo sapiens PE=2 SV=1	-	2.3254	2.19958	1.13723	1.2638	1.30255	0.38134	0.52786	0.574051	-0.800749	18	90.193	812;797;759;209;3957;3924;1730;1726;1114;126	7							19				19	8.3799e-100	26.4	45784000	9377600	24385000	12022000				1284	3943;7165;8701;9934;11004;11196;13302;14301;15064;19295;21059;24509;25981;26355;26702;27453;27957;28675	True;True;True;True;True;True;True;True;True;True;True;True;True;True;True;True;True;True	4217;7672;9329;10641;11779;11985;14253;15307;16112;20924;22939;26862;28438;28834;29204;30007;30552;31328	6996;12594;15175;17405;19337;19677;23504;25129;26447;34266;34267;37453;43758;46362;46986;47580;49149;50138;51389	11450;11451;20595;24914;28630;31814;32346;38877;42029;44196;57021;57022;57023;62145;72576;72577;76923;77950;78978;81717;81718;83424;85456	11450;20595;24914;28630;31814;32346;38877;42029;44196;57021;62145;72577;76923;77950;78978;81717;83424;85456	844	300
Q14160	Protein scribble homolog	SCRIB	>sp|Q14160|SCRIB_HUMAN Protein scribble homolog OS=Homo sapiens GN=SCRIB PE=1 SV=4	-	2.3061	2.18133	1.12521	1.4251	1.4688	0.554635	0.63836	0.69422	-0.526534	9	174.88	1630;650;682;117	3.43			8	6							14	1.2755e-56	8.8	12784000	3422400	5046700	4315300				2519	4369;5009;6314;12386;15140;16091;23461;28601;28791	True;True;True;True;True;True;True;True;True	4691;5374;6756;13246;16193;17203;25735;31251;31452	7811;8997;8998;11142;21798;21799;26571;26572;28296;41820;41821;41822;51268;51599	12808;14673;14674;18337;36000;36001;36002;44365;44366;47230;69528;69529;69530;85273;85793	12808;14673;18337;36000;44365;47230;69528;85273;85793
Q53EL1	WASH complex subunit strumpellin	KIAA0196	>tr|Q53EL1|Q53EL1_HUMAN Protein KIAA0196 variant (Fragment) OS=Homo sapiens PE=2 SV=1	-	2.298	2.17367	1.12013	0.85883	0.885164	-0.175984	0.42174	0.458645	-1.12455	4	134.84	1164;1159;1011;1011	5					4						4	5.2321e-08	4.6	4103300	844160	2287000	972190				818	1535;13474;14646;26630	True;True;True;True	1641;14436;15673;29127	2649;23818;25733;47454	4387;39416;43078;78785	4387;39416;43078;78785
Q7Z460	CLIP-associating protein 1	CLASP1	>sp|Q7Z460|CLAP1_HUMAN CLIP-associating protein 1 OS=Homo sapiens GN=CLASP1 PE=1 SV=1	-	2.2964	2.17215	1.11913	1.3164	1.35676	0.440169	0.52453	0.57043	-0.809879	5	169.45	1538;1494;1479;1478;1477;1255;1255;1246;1245;1234;704;692;561;520;440;178;141	4				5							5	5.8652e-31	4.2	1991100	407410	1086200	497520				48	2116;2198;2995;5747;10152	True;True;True;True;True	2283;2370;3214;6147;10879	3723;3863;5247;10231;17784	6119;6353;6354;8534;16808;29245	6119;6353;8534;16808;29245
P13489	Ribonuclease inhibitor	RNH1	>sp|P13489|RINI_HUMAN Ribonuclease inhibitor OS=Homo sapiens GN=RNH1 PE=1 SV=2	-	2.2947	2.17054	1.11806	1.5504	1.59794	0.676212	0.73046	0.79438	-0.332099	3	49.973	461;199;194;189;285;181;168;77	9									4		4	2.9861e-84	8.9	42753000	9317300	20303000	13133000				1993	6373;6396;28287	True;True;True	6819;6843;30921	11269;11323;50711;50712	18505;18506;18507;18582;18583;84366;84367	18505;18582;84367
Q99426	Tubulin-folding cofactor B	TBCB	>sp|Q99426|TBCB_HUMAN Tubulin-folding cofactor B OS=Homo sapiens GN=TBCB PE=1 SV=2	-	2.2926	2.16856	1.11674	0.97848	1.00848	0.0121858	0.42003	0.456785	-1.13041	2	27.325	244;193;170;191;133	10										2	2	1.7003e-08	11.9	3704200	856490	1989800	857860				1659	10590;15403	True;True	11339;16471	18593;27050	30576;45183	30576;45183
Q5VV42	Threonylcarbamoyladenosine tRNA methylthiotransferase	CDKAL1	>sp|Q5VV42|CDKAL_HUMAN Threonylcarbamoyladenosine tRNA methylthiotransferase OS=Homo sapiens GN=CDKAL1 PE=1 SV=1	-	2.2888	2.16496	1.11434	0.81176	0.83665	-0.257303	0.40587	0.441386	-1.17989	3	65.111	579	8								3			3	5.2053e-18	6.2	3444800	1012400	1765600	666810				2716	3685;9997;29044	True;True;True	3948;10715;31725	6541;17502;52110	10653;28792;86643	10653;28792;86643
P33527	Multidrug resistance-associated protein 1	ABCC1	>sp|P33527|MRP1_HUMAN Multidrug resistance-associated protein 1 OS=Homo sapiens GN=ABCC1 PE=1 SV=3	-	2.2856	2.16194	1.11232	0.75583	0.779005	-0.360295	0.37762	0.410664	-1.28397	4	171.59	1531;1440;1215;1400;316	4				4							4	1.4832e-10	3.3	2202400	586100	1191100	425210				1603	2823;3453;24277;25960	True;True;True;True	3028;3698;26621;28417	4962;6084;43363;46336	8113;9931;71948;76879	8113;9931;71948;76879
Q9NXH8	Torsin-4A	TOR4A	>sp|Q9NXH8|TOR4A_HUMAN Torsin-4A OS=Homo sapiens GN=TOR4A PE=1 SV=2	-	2.2835	2.15995	1.111	1.1051	1.13898	0.187748	0.43489	0.472946	-1.08025	2	46.914	423	7.5						1			1		2	0.00034627	6.6	3267600	1021100	1706500	540000				3169	20344;22456	True;True	22052;24655	36104;40048	59994;66577	59994;66577
P78527	DNA-dependent protein kinase catalytic subunit	PRKDC	>sp|P78527|PRKDC_HUMAN DNA-dependent protein kinase catalytic subunit OS=Homo sapiens GN=PRKDC PE=1 SV=3	-	2.2825	2.159	1.11037	0.75696	0.78017	-0.358139	0.34052	0.370318	-1.43316	148	469.08	4128;4096;1130;70;90	2.64	5	228	101	51	12			1	2		400	0	38.7	834110000	200140000	469870000	164100000				2387	216;361;848;1265;1935;2085;2522;2524;2899;2935;2937;2948;3163;3340;3366;3442;3718;4023;4302;4374;4450;4559;4583;4746;4921;4999;5000;5429;5906;6264;6460;6739;7888;8079;8119;8529;8585;8604;9431;9503;9530;9870;10829;11029;11233;11378;11564;11601;12058;12191;12192;12415;12439;12654;12748;12769;13211;13679;13743;13785;13809;13881;14218;14455;14513;14688;15358;15479;15494;15931;16022;16211;16236;16249;…	True;True;True;True;True;True;True;True;True;True;True;True;True;True;True;True;True;True;True;True;True;True;True;True;True;True;True;True;True;True;True;True;True;True;True;True;True;True;True;True;True;True;True;True;True;True;True;True;True;True;True;True;True;True;True;True;True;True;True;True;True;True;True;True;True;True;True;True;True;True;True;True;True;True;True;True;True;True;True;True…	224;381;906;1354;2089;2251;2707;2708;2709;2711;3111;3112;3151;3153;3164;3165;3392;3577;3603;3687;3982;4301;4302;4616;4696;4697;4782;4894;4921;5094;5095;5281;5364;5365;5815;6320;6701;6914;6915;7219;8446;8654;8655;8700;9145;9205;9224;10113;10187;10217;10573;11596;11806;12026;12180;12379;12420;12898;13037;13038;13276;13277;13302;13527;13528;13647;13669;14156;14649;14717;14761;14787;14862;15218;15467…	330;331;332;333;575;576;577;1447;2183;2184;2185;2186;3367;3368;3653;3654;3655;4422;4423;4424;4426;4427;4428;5083;5084;5085;5086;5151;5153;5170;5171;5172;5609;5894;5933;5934;5935;6067;6587;6588;7150;7151;7152;7153;7154;7155;7156;7710;7711;7822;7823;7824;7825;7826;7827;7973;7974;8128;8165;8514;8515;8516;8517;8518;8827;8984;8985;8986;8987;8988;9715;10485;10486;10487;10488;11075;11428;11429;11430;119…	540;541;542;543;957;958;959;2412;3632;3633;3634;3635;3636;3637;3638;5535;5536;5537;6015;6016;6017;6018;7275;7276;7277;7278;7280;7281;7282;8310;8311;8312;8313;8401;8403;8432;8433;8434;9125;9616;9617;9679;9680;9681;9907;9908;10729;10730;10731;10732;11720;11721;11722;11723;11724;11725;11726;11727;11728;11729;12651;12652;12653;12828;12829;12830;12831;12832;12833;12834;13064;13065;13066;13324;13325;13…	540;957;2412;3632;5535;6015;7275;7280;8310;8401;8403;8433;9125;9617;9680;9908;10729;11721;12651;12829;13064;13324;13388;13940;14409;14652;14655;15946;17220;18226;18742;19445;22566;23154;23270;24444;24611;24648;27182;27379;27481;28484;31341;31894;32483;32953;33497;33629;34947;35301;35304;36081;36138;36716;37017;37068;38591;40052;40253;40382;40442;40645;41787;42518;42661;43189;45020;45394;45424;467…	2051;2052;2053;2054;2055;2056;2057;2058;2059;2060;2061;2062;2063;2064;2065;2066;2067;2068;2069;2070;2071;2072;2073;2074;2075;2076;2077;2078;2079;2080;2081;2082;2083;2084;2085;2086;2087	238;384;395;754;858;879;880;901;948;958;1342;1583;1592;1600;1643;1724;1774;1880;1998;2085;2220;2379;3173;3176;3206;3218;3483;3613;3665;3729;3796;3820;3890;3971;3974;4002;4108
A8KAK5	Mediator of RNA polymerase II transcription subunit 14	MED14	>tr|A8KAK5|A8KAK5_HUMAN cDNA FLJ77399, highly similar to Homo sapiens cofactor required for Sp1 transcriptional activation, subunit 2, 150kDa (CRSP2), mRNA OS=Homo sapiens PE=2 SV=1	-	2.2732	2.15021	1.10448	1.2289	1.26658	0.340939	0.42878	0.466301	-1.10067	3	160.61	1454;1454;331;155	4				3							3	3.0117e-07	3.1	1657000	310240	907090	439660				345	12281;15077;16807	True;True;True	13132;16125;17965	21570;26463;29553	35598;44214;49288	35598;44214;49288
P36405	ADP-ribosylation factor-like protein 3	ARL3	>sp|P36405|ARL3_HUMAN ADP-ribosylation factor-like protein 3 OS=Homo sapiens GN=ARL3 PE=1 SV=2	-	2.2722	2.14926	1.10384	0.68505	0.706055	-0.502147	0.3015	0.327883	-1.60875	2	20.455	182	10										2	2	2.7583e-06	18.1	3294000	613690	2049600	630760				2160	12525;20714	True;True	13390;22487	22023;36796	36363;61088	36363;61088
J3KNQ4	Alpha-parvin	PARVA	>tr|J3KNQ4|J3KNQ4_HUMAN Alpha-parvin OS=Homo sapiens GN=PARVA PE=2 SV=1	-	2.27	2.14718	1.10244	1.6165	1.66607	0.736445	0.72624	0.78979	-0.340458	5	46.589	412;372;372;290;209;364	9									6		6	3.6999e-91	15.8	18565000	3340800	9036300	6188300				1617	3036;3860;21108;27934;28158	True;True;True;True;True	3257;4133;23007;30528;30770	5326;6852;6853;37544;50108;50488	8657;11198;11199;11200;11201;62289;83379;83380;83381;84007	8657;11198;62289;83379;84007
Q9Y266	Nuclear migration protein nudC	NUDC	>sp|Q9Y266|NUDC_HUMAN Nuclear migration protein nudC OS=Homo sapiens GN=NUDC PE=1 SV=1	-	2.2692	2.14642	1.10194	1.3309	1.37171	0.455974	0.57261	0.622717	-0.683352	12	38.242	331;211	9.13									13	2	15	2.1486e-46	42.6	115360000	25252000	56752000	33355000				3248	3028;6387;8072;10271;15796;15891;16973;17157;18217;20742;22909;24940	True;True;True;True;True;True;True;True;True;True;True;True	3249;6833;8642;11009;16892;16995;18144;18343;19580;22524;25140;27318	5317;11289;11290;14111;18044;18045;27708;27915;29874;29875;30225;32204;36836;40855;44477	8642;8643;8644;8645;18538;18539;18540;23115;29672;29673;46261;46623;46624;46625;46626;49778;49779;50365;50366;53588;61154;67871;73766	8643;18538;23115;29672;46261;46626;49779;50366;53588;61154;67871;73766
P52888	Thimet oligopeptidase	THOP1	>sp|P52888|THOP1_HUMAN Thimet oligopeptidase OS=Homo sapiens GN=THOP1 PE=1 SV=2	-	2.2665	2.14387	1.10022	1.3392	1.38026	0.464943	0.56605	0.615583	-0.699975	3	78.839	689;689;591;568;568;204	7							3				3	2.9469e-05	4.4	3350100	674640	1767300	908140				1660	2688;8591;26203	True;True;True	2883;9211;28675	4736;14993;46728	7782;24619;77493	7782;24619;77493
F5H740	Voltage-dependent anion-selective channel protein 3	VDAC3	>tr|F5H740|F5H740_HUMAN Voltage-dependent anion-selective channel protein 3 OS=Homo sapiens GN=VDAC3 PE=2 SV=1	-	2.2632	2.14075	1.09812	1.0163	1.04746	0.0668979	0.44908	0.488377	-1.03393	3	30.757	284;283;165;159;134;108;100	10										3	3	5.7179e-60	14.1	31971000	6780200	17447000	7743300				1452	17283;17443;29453	True;True;True	18477;18646;32158	30451;30698;52776	50749;51143;87747;87748	50749;51143;87748
Q15645	Pachytene checkpoint protein 2 homolog	TRIP13	>sp|Q15645|PCH2_HUMAN Pachytene checkpoint protein 2 homolog OS=Homo sapiens GN=TRIP13 PE=1 SV=2	-	2.2574	2.13526	1.09441	1.2643	1.30307	0.38191	0.51205	0.556858	-0.84462	5	48.55	432;249	9									5		5	4.654e-16	14.8	10065000	1982100	5421600	2661200				2578	11776;20042;23207;29092;29880	True;True;True;True;True	12605;21741;25459;31777;32607	20749;35623;41316;52203;53532	34165;59266;68661;86822;88964	34165;59266;68661;86822;88964
P00441	Superoxide dismutase [Cu-Zn]	SOD1	>sp|P00441|SODC_HUMAN Superoxide dismutase [Cu-Zn] OS=Homo sapiens GN=SOD1 PE=1 SV=2	-	2.2478	2.12618	1.08827	0.98933	1.01967	0.0280953	0.42868	0.466192	-1.101	2	15.936	154;135;36	10										2	2	1.1957e-17	16.9	14791000	3282500	8224400	3284000				1883	8858;11446	True;True	9500;12254	15427;20161	25322;33173	25322;33173
A8K8N3	Sperm-associated antigen 5	SPAG5	>tr|A8K8N3|A8K8N3_HUMAN cDNA FLJ78740, highly similar to Homo sapiens sperm associated antigen 5 (SPAG5), mRNA OS=Homo sapiens PE=2 SV=1	-	2.2474	2.1258	1.08801	0.83753	0.863211	-0.212216	0.37266	0.40527	-1.30304	1	134.39	1193;1193	4.5				1	1						2	5.4755e-06	1.1	926350	242140	512150	172050				308	24454	TRUE	26805	43681;43682	72460;72461	72461
Q9NZL9	Methionine adenosyltransferase 2 subunit beta	MAT2B	>sp|Q9NZL9|MAT2B_HUMAN Methionine adenosyltransferase 2 subunit beta OS=Homo sapiens GN=MAT2B PE=1 SV=1	-	2.2452	2.12372	1.0866	1.3368	1.37779	0.462355	0.59488	0.646936	-0.628306	4	37.551	334;323;228;198;117;82	10										4	4	1.075e-14	16.8	9224400	1779900	4926900	2517600				280	2706;12815;15174;28146	True;True;True;True	2901;13723;16233;30757	4760;22523;26670;50463	7811;37223;44508;83978	7811;37223;44508;83978
O75153	Protein KIAA0664	KIAA0664	>sp|O75153|CLU_HUMAN Clustered mitochondria protein homolog OS=Homo sapiens GN=CLUH PE=1 SV=2	-	2.2397	2.11852	1.08306	1.2628	1.30152	0.380198	0.61951	0.673721	-0.569777	17	146.67	1309;165;91;73	4				17							17	3.8022e-123	17.5	23456000	5107500	11229000	7118900				1811	2243;2679;3365;4478;4911;5004;6083;12077;15574;19743;22523;22762;24539;25267;27855;28584;28819	True;True;True;True;True;True;True;True;True;True;True;True;True;True;True;True;True	2416;2874;3602;4811;5271;5369;6509;12918;16651;21416;24726;24980;26894;27674;30446;31231;31480	3953;4727;5932;8023;8806;8992;10787;21230;27317;35114;40165;40589;43810;45059;49978;51231;51668	6488;7769;7770;9677;9678;13151;14381;14665;17734;17735;35011;35012;35013;45627;58422;58423;66747;66748;67444;72669;72670;74730;83164;85207;85897;85898;85899	6488;7770;9677;13151;14381;14665;17735;35012;45627;58422;66747;67444;72669;74730;83164;85207;85897
Q7L7X3	Serine/threonine-protein kinase TAO1	TAOK1	>sp|Q7L7X3|TAOK1_HUMAN Serine/threonine-protein kinase TAO1 OS=Homo sapiens GN=TAOK1 PE=1 SV=1	-	2.2391	2.11795	1.08267	0.80128	0.825849	-0.27605	0.35786	0.389175	-1.36151	4	116.07	1001;1426;1235;898;898;762;560;185;79	5					4						4	9.7063e-09	6.3	3335400	675650	1926400	733370				2791	1021;5909;16103;19116	True;True;True;True	1089;6323;17215;20728	1738;10491;28312;33936	2881;17227;47258;56495	2881;17227;47258;56495
P49454	Centromere protein F	CENPF	>sp|P49454|CENPF_HUMAN Centromere protein F OS=Homo sapiens GN=CENPF PE=1 SV=2	-	2.2383	2.1172	1.08216	1.3571	1.39871	0.484099	0.60141	0.654037	-0.612556	25	367.76	3210;175	2		28									28	1.3693e-161	10.2	9218400	1930200	4653300	2635000				2236	727;738;2733;3419;5873;5960;6341;6380;7937;9717;10421;12013;12747;14576;18796;19290;19686;19750;20916;20985;21566;24798;26200;26964;27243	True;True;True;True;True;True;True;True;True;True;True;True;True;True;True;True;True;True;True;True;True;True;True;True;True	775;787;2931;2932;3661;6283;6378;6784;6826;8499;10415;11166;12852;13646;15591;20388;20919;21356;21423;22750;22751;22839;23615;27169;28670;29487;29784	1231;1253;4804;4805;6028;10427;10579;11184;11281;13880;17018;18305;18306;21119;22393;25607;33404;34258;35023;35127;37184;37185;37303;38449;44244;46719;48179;48769	2082;2111;7883;7884;9850;17128;17129;17355;18395;18523;18524;18525;22736;28034;30104;30105;34823;37014;37015;42839;55654;57008;58226;58447;61706;61707;61906;63745;73359;77483;77484;80022;81082	2082;2111;7884;9850;17128;17355;18395;18523;22736;28034;30104;34823;37014;42839;55654;57008;58226;58447;61707;61906;63745;73359;77483;80022;81082
Q32Q10	Ras suppressor protein 1	RSU1	>tr|Q32Q10|Q32Q10_HUMAN RSU1 protein (Fragment) OS=Homo sapiens GN=RSU1 PE=2 SV=1	-	2.2349	2.11398	1.07996	1.5569	1.60464	0.682248	0.71357	0.776012	-0.36585	2	31.359	280;277;229	10										2	2	7.0711e-08	11.8	5608600	1316800	2412400	1879400				2573	703;16960	True;True	750;18129	1197;29852	2015;2016;2017;49742	2015;49742
Q14684	Ribosomal RNA processing protein 1 homolog B	RRP1B	>sp|Q14684|RRP1B_HUMAN Ribosomal RNA processing protein 1 homolog B OS=Homo sapiens GN=RRP1B PE=1 SV=3	-	2.2318	2.11105	1.07796	1.12	1.15434	0.20707	0.49826	0.541861	-0.884006	12	84.427	758;408	6						13					13	9.7377e-46	21.8	35171000	7702600	18163000	9305500				2534	1882;6976;7533;7804;10637;11080;14144;23293;25979;26655;27275;27348	True;True;True;True;True;True;True;True;True;True;True;True	2032;7467;8068;8360;11390;11391;11859;15140;25551;28436;29152;29819;29895	3262;12258;13216;13679;18689;18690;19486;24859;41452;46360;47498;48830;48955	5359;20044;21628;22398;30738;30739;30740;30741;32033;41491;41492;41493;68883;76921;78856;81188;81404;81405	5359;20044;21628;22398;30738;32033;41492;68883;76921;78856;81188;81404	2354	232
P68431	Histone H3.1	HIST1H3A	>sp|P68431|H31_HUMAN Histone H3.1 OS=Homo sapiens GN=HIST1H3A PE=1 SV=2	-	2.2294	2.10878	1.07641	0.99222	1.02264	0.0323035	0.44506	0.484006	-1.0469	4	15.404	136;136;136;136;135;132;113;151;136;136;123;113;92;107	10										2	2	1.8174e-16	40.4	3538800	480250	2557900	500660				2382	8253;22410;24390;30309	True;False;False;False	8843;8844;24604;26738;33067	14430;14431;39972;43554;43555;43556;43557;54262;54263;54264;54265	23662;23663;23664;23665;66415;72255;72256;72257;72258;72259;72260;90229;90230;90231;90232;90233;90234;90235;90236;90237;90238;90239;90240;90241	23662;66415;72258;90238	2042	91
Q92791	Synaptonemal complex protein SC65	LEPREL4	>sp|Q92791|SC65_HUMAN Synaptonemal complex protein SC65 OS=Homo sapiens GN=LEPREL4 PE=1 SV=1	-	2.2249	2.10452	1.07349	0.7399	0.762587	-0.391026	0.33256	0.361661	-1.46729	2	50.381	437;426;221	9									2		2	5.9563e-07	5	2182300	475920	1348000	358390				932	2577;29384	True;True	2767;32080	4520;52660	7436;87555	7436;87555
B3KRQ2	Condensin-2 complex subunit G2	NCAPG2	>tr|B3KRQ2|B3KRQ2_HUMAN cDNA FLJ34689 fis, clone MESAN2000815, highly similar to Homo sapiens leucine zipper protein 5 (LUZP5), mRNA OS=Homo sapiens PE=2 SV=1	-	2.2245	2.10414	1.07323	1.1108	1.14486	0.195171	0.54628	0.594083	-0.751264	2	130.94	1143;1143;898;888;888;597;597;571;389	5					2						2	9.7028e-21	2.4	1799200	395580	925150	478490				639	19690;20510	True;True	21360;22225	35028;36355	58237;60381	58237;60381
Q13418	Integrin-linked protein kinase	ILK	>sp|Q13418|ILK_HUMAN Integrin-linked protein kinase OS=Homo sapiens GN=ILK PE=1 SV=2	-	2.2188	2.09875	1.06953	1.3532	1.39469	0.479947	0.64351	0.699821	-0.514942	3	51.419	452;391;318	9									3		3	1.1856e-12	8.8	7041500	1362000	3562000	2117500				1038	7200;9923;24602	True;True;True	7710;10628;26960	12643;17391;43926	20672;28611;72847	20672;28611;72847
P37802	Transgelin-2	TAGLN2	>sp|P37802|TAGL2_HUMAN Transgelin-2 OS=Homo sapiens GN=TAGLN2 PE=1 SV=3	-	2.2187	2.09866	1.06947	1.1348	1.1696	0.22601	0.50161	0.545504	-0.874338	10	22.391	199;134;199;115	8.04	5									18	23	1.2039e-145	60.3	291610000	78942000	147770000	64902000				2170	3187;4791;8765;10050;12899;19024;19994;21382;25659;29843	True;True;True;True;True;True;True;True;True;True	3417;5143;9399;9400;9401;10770;13812;20631;21688;21689;23375;28088;28089;32563	5642;5643;8603;15265;15266;15267;15268;15269;17605;22672;33781;33782;35539;35540;35541;35542;38116;38117;45735;45736;45737;53466;53467	9183;9184;9185;9186;9187;14064;14065;14066;25052;25053;25054;25055;25056;25057;25058;25059;28931;28932;37479;56262;56263;56264;59123;59124;59125;59126;59127;59128;59129;59130;63229;63230;63231;75908;75909;75910;75911;75912;88865;88866	9186;14066;25056;28931;37479;56264;59129;63230;75910;88865	1801;1802;1803;1804	130;178;189;194
B2RD79	Ubiquitin carboxyl-terminal hydrolase	USP14	>tr|B2RD79|B2RD79_HUMAN Ubiquitin carboxyl-terminal hydrolase OS=Homo sapiens PE=2 SV=1	-	2.2178	2.09781	1.06888	1.3985	1.44138	0.527452	0.65547	0.712828	-0.488375	17	56.041	494;494;483;468;448;375;28;20	8								19			19	7.8195e-136	39.3	76283000	21857000	29877000	24548000				546	2129;2284;2980;3172;3945;6040;6951;7466;14351;14934;14935;16644;17207;22387;23530;24333;28723	True;True;True;True;True;True;True;True;True;True;True;True;True;True;True;True;True	2296;2461;3199;3402;4219;6464;7441;7994;15359;15976;15977;17796;18394;24578;24579;25807;26678;31378	3750;4017;5224;5624;6998;10712;12223;13107;25215;26226;26227;29257;30314;30315;39939;39940;41941;43461;51481	6157;6158;6591;8503;9153;11455;11456;17593;19982;19983;21428;21429;21430;21431;42200;43826;43827;43828;43829;48771;50511;50512;66363;66364;66365;66366;69718;72094;85595;85596	6158;6591;8503;9153;11455;17593;19983;21428;42200;43826;43827;48771;50512;66363;69718;72094;85595	341;342	255;488
O75962	Triple functional domain protein	TRIO	>sp|O75962|TRIO_HUMAN Triple functional domain protein OS=Homo sapiens GN=TRIO PE=1 SV=2	-	2.217	2.09705	1.06836	1.3148	1.35511	0.438415	0.58356	0.634625	-0.656023	5	346.9	3097;2546;2368;2309;1508;1508	3		4					1				5	3.3151e-16	2.1	60122000	20392000	18131000	21600000				1835	4211;15000;17615;21042;23632	True;True;True;True;True	4516;16045;18826;22916;25912	7538;26315;30977;37419;42134	12373;43973;51569;62091;70018	12373;43973;51569;62091;70018
K7EQZ6	Hepatoma-derived growth factor-related protein 2	HDGFRP2	>tr|K7EQZ6|K7EQZ6_HUMAN Hepatoma-derived growth factor-related protein 2 OS=Homo sapiens GN=HDGFRP2 PE=2 SV=1	-	2.2164	2.09648	1.06797	0.97873	1.00874	0.0125544	0.40063	0.435688	-1.19863	6	74.728	675;671;172;158;175;97;73;203;148	6						6					6	8.3541e-25	12.7	24086000	4858200	13041000	6186300				2804	569;11676;13912;14516;19871;30215	True;True;True;True;True;True	607;12501;14893;15530;21557;32970	959;20569;24485;25496;35334;54126	1605;1606;1607;33833;40736;40737;40738;42667;58781;89997	1605;33833;40738;42667;58781;89997
P33176	Kinesin-1 heavy chain	KIF5B	>sp|P33176|KINH_HUMAN Kinesin-1 heavy chain OS=Homo sapiens GN=KIF5B PE=1 SV=1	-	2.2153	2.09544	1.06725	1.2629	1.30162	0.380312	0.58505	0.636245	-0.652345	36	109.68	963;963;438	5					44						44	0	48.7	150610000	33547000	75734000	41326000				2136	106;1836;3777;4011;4404;4813;7184;7301;8219;8271;9333;11431;13070;13420;15587;15785;17893;19891;20317;20663;20830;21190;21212;21222;21458;22464;22571;23214;23646;23670;25221;25800;25801;26055;28801;30295	True;True;True;True;True;True;True;True;True;True;True;True;True;True;True;True;True;True;True;True;True;True;True;True;True;True;True;True;True;True;True;True;True;True;True;True	109;1985;4044;4288;4732;4733;5167;7691;7820;8807;8864;10004;12237;13990;14380;16664;16880;19121;21578;22025;22423;22632;23122;23149;23163;23475;24663;24776;25469;25926;25951;27627;28251;28252;28515;31462;33053	163;3186;6675;6676;7125;7898;7899;8635;12622;12799;12800;14379;14463;16283;20137;22950;23724;27330;27689;31471;35376;35377;36066;36684;36993;37725;37767;37768;37785;38267;40059;40237;41329;41330;42153;42154;42195;44995;46053;46054;46055;46496;51617;54247	273;5234;5235;5236;5237;10889;10890;11672;12944;12945;14109;14110;20636;20915;20916;20917;23575;23720;23721;23722;26795;26796;33134;33135;37949;39260;45654;46226;46227;52356;58843;58844;58845;59933;59934;60920;61407;62625;62626;62627;62698;62699;62700;62701;62702;62735;62736;63462;63463;66596;66865;68686;68687;70052;70053;70054;70055;70056;70114;74615;74616;76443;76444;76445;76446;76447;77129;771…	273;5235;10889;11672;12945;14109;20636;20915;23575;23721;26796;33135;37949;39260;45654;46226;52356;58843;59934;60920;61407;62625;62700;62735;63463;66596;66865;68686;70055;70114;74615;76445;76447;77130;85817;90203	733	470
P48723	Heat shock 70 kDa protein 13	HSPA13	>sp|P48723|HSP13_HUMAN Heat shock 70 kDa protein 13 OS=Homo sapiens GN=HSPA13 PE=1 SV=1	-	2.215	2.09516	1.06706	0.64492	0.664695	-0.589236	0.33074	0.359682	-1.47521	3	51.927	471;471;263;263;263	8								3			3	6.7306e-08	7.6	5060700	1997700	2222000	841080				698	12631;21134;23051	True;True;True	13500;23041;25292	22180;37614;41079	36641;62391;68254	36641;62391;68254
E9PRY8	Elongation factor 1-delta	EEF1D	>tr|E9PRY8|E9PRY8_HUMAN Elongation factor 1-delta OS=Homo sapiens GN=EEF1D PE=2 SV=1	-	2.2131	2.09336	1.06582	1.3282	1.36893	0.453044	0.58076	0.63158	-0.662962	8	76.569	697;647;647;281;647;632;550;261;204;199;168;166;238;210;187;137;130;106;140;156;63;39;119;99;36;35	10										10	10	8.9164e-107	16.1	198440000	44507000	98935000	55000000				2110	2421;2506;7562;8579;10749;11621;23320;23406	True;True;True;True;True;True;True;True	2602;2603;2691;8098;9198;9199;11513;12445;25582;25677	4265;4266;4398;13258;14975;14976;18899;20483;41510;41680	7003;7004;7231;21692;24589;24590;24591;31103;31104;33711;33712;69019;69020;69326	7003;7231;21692;24590;31103;33712;69019;69326	1714;1715	445;551
Q4LE60	Transportin-2	TNPO2 variant protein	>tr|Q4LE60|Q4LE60_HUMAN TNPO2 variant protein (Fragment) OS=Homo sapiens GN=TNPO2 variant protein PE=2 SV=1	-	2.2041	2.08485	1.05994	0.8948	0.922237	-0.116791	0.37319	0.405846	-1.30099	11	117.68	1051;897;880;771;699;109;85;117	6						6					6	2.3326e-47	17.2	10606000	2649400	5736200	2220000				2625	1713;2482;4467;7163;8936;15900;19345;21715;23654;25633;26503	False;True;True;True;True;False;True;False;False;False;True	1833;1834;2667;4800;7670;9586;17004;20978;23801;23802;25935;28060;28994	2974;2975;4366;8007;12591;15569;27929;34357;38720;38721;38722;42165;45701;45702;47263	4909;4910;4911;4912;4913;7177;13124;13125;20590;20591;25587;46650;57166;64162;64163;64164;64165;64166;70077;70078;70079;75849;75850;75851;75852;75853;75854;78460;78461	4910;7177;13125;20591;25587;46650;57166;64165;70079;75850;78460	2452	403
O43324	Eukaryotic translation elongation factor 1 epsilon-1	EEF1E1	>sp|O43324|MCA3_HUMAN Eukaryotic translation elongation factor 1 epsilon-1 OS=Homo sapiens GN=EEF1E1 PE=1 SV=1	-	2.1924	2.07378	1.05226	1.2746	1.31368	0.393616	0.65479	0.712088	-0.489872	3	19.81	174;151;150;136;94	10										3	3	3.1243e-10	26.4	12144000	2561100	6066200	3517000				1149	10;1295;21104	True;True;True	10;1387;23003	14;2238;37538	26;3720;62282;62283	26;3720;62283
Q9BW19	Kinesin-like protein KIFC1	KIFC1	>sp|Q9BW19|KIFC1_HUMAN Kinesin-like protein KIFC1 OS=Homo sapiens GN=KIFC1 PE=1 SV=2	-	2.1906	2.07208	1.05108	1.2102	1.24731	0.318817	0.55302	0.601413	-0.733573	10	73.747	673;665;549;203	7							10				10	3.2873e-114	22	21626000	4697700	11073000	5855800				3045	1028;17082;20862;21848;23915;26078;26285;28442;28499;28645	True;True;True;True;True;True;True;True;True;True	1097;18262;22674;23978;26235;28540;28763;31084;31142;31297	1761;30078;37069;38995;42721;46534;46878;50986;51108;51334	2910;2911;50114;61510;64595;70908;77193;77773;84823;85013;85382;85383;85384;85385;85386;85387	2910;50114;61510;64595;70908;77193;77773;84823;85013;85382
F8VZG9	RNA binding protein fox-1 homolog 1	RBFOX1	>tr|F8VZG9|F8VZG9_HUMAN RNA-binding protein fox-1 homolog 1 OS=Homo sapiens GN=RBFOX1 PE=2 SV=1	-	2.1802	2.06224	1.04421	1.0091	1.04004	0.0566407	0.39779	0.432599	-1.2089	1	50.561	466;425;402;397;391;390;370;370;357;303;263;262;262;234;230;200;189	8.5								1	1		2	2.9889e-14	3.2	2600800	571280	1455200	574360				382	9213	TRUE	9876	16086;16087	26430;26431	26430
Q3ZCM7	Tubulin beta-8 chain	TUBB8	>sp|Q3ZCM7|TBB8_HUMAN Tubulin beta-8 chain OS=Homo sapiens GN=TUBB8 PE=1 SV=2	-	2.1793	2.06139	1.04362	1.5102	1.55651	0.638311	0.68931	0.749629	-0.415752	10	49.775	444;410;372	9									2		2	2.1836e-46	24.5	17357000	2665900	10459000	4233000				2620	2728;5062;8158;13017;13658;13932;14701;15593;19484;24897	False;True;False;False;True;False;False;False;False;False	2924;2925;5428;8739;13933;14628;14914;15732;15733;16670;16671;21135;21136;21137;27275	4788;4789;4790;4791;9082;14264;14265;14266;22864;22865;24114;24512;24513;25827;25828;25829;25830;25831;27343;27344;27345;27346;27347;27348;27349;34616;34617;34618;34619;44417	7857;7858;7859;7860;7861;7862;7863;7864;14818;23367;23368;23369;23370;23371;23372;23373;37814;37815;37816;37817;37818;37819;39982;39983;40784;40785;43216;43217;43218;43219;43220;43221;43222;43223;43224;45676;45677;45678;45679;45680;45681;45682;45683;45684;45685;45686;45687;45688;57587;57588;57589;57590;57591;73665	7860;14818;23371;37815;39983;40784;43218;45678;57590;73665	270;271;273;274;1293	73;257;267;299;300
Q9HC07	Transmembrane protein 165	TMEM165	>sp|Q9HC07|TM165_HUMAN Transmembrane protein 165 OS=Homo sapiens GN=TMEM165 PE=1 SV=1	-	2.1783	2.06044	1.04295	0.66258	0.682896	-0.550262	0.34496	0.375146	-1.41448	1	34.905	324;129;76	8							1	1	1		3	3.1311e-14	7.7	5610200	1383200	3080200	1146800				1305	19231	TRUE	20854	34127;34128;34129	56814;56815;56816	56816
U3KQ56	Glyoxylate reductase/hydroxypyruvate reductase	GRHPR	>tr|U3KQ56|U3KQ56_HUMAN Glyoxylate reductase/hydroxypyruvate reductase OS=Homo sapiens GN=GRHPR PE=4 SV=1	-	2.1738	2.05619	1.03997	1.4716	1.51672	0.600957	0.69669	0.757655	-0.400388	2	38.695	358;341;328	10										2	2	1.9656e-28	11.5	18763000	5207800	7301100	6253700				2684	8952;11515	True;True	9602;12328	15592;20279	25639;33359;33360	25639;33359
B7ZKT9	WASH complex subunit 7	KIAA1033	>tr|B7ZKT9|B7ZKT9_HUMAN KIAA1033 protein OS=Homo sapiens GN=KIAA1033 PE=2 SV=1	-	2.1727	2.05515	1.03924	1.0968	1.13043	0.176872	0.81365	0.884849	-0.176496	4	136.51	1174;1173;189	5					4						4	5.5286e-13	4.5	2951400	578500	1098800	1274100				1108	2664;7374;16273;21590	True;True;True;True	2858;7899;17390;23640	4676;12930;28616;38479	7681;21127;47737;63787	7681;21127;47737;63787
E5KLJ5	Dynamin-like 120 kDa protein, mitochondrial	OPA1	>tr|E5KLJ5|E5KLJ5_HUMAN Dynamin-like 120 kDa protein, mitochondrial OS=Homo sapiens GN=OPA1 PE=2 SV=1	-	2.171	2.05354	1.03811	0.92873	0.957207	-0.0630973	0.4296	0.467193	-1.09791	13	117.74	1015;1015;997;997;979;961;978;978;960;960;942;924;276;183;185;131	6						13					13	3.4628e-88	15.6	29892000	6853100	16237000	6801100				1336	145;1321;1505;2655;7169;11760;12977;18658;18925;21577;23352;29195;29447	True;True;True;True;True;True;True;True;True;True;True;True;True	150;1416;1611;2849;7676;12589;13892;20220;20525;23627;25617;31884;32151	220;2281;2604;4656;12603;20722;22794;33153;33622;38465;41571;52379;52765	368;3791;4312;7643;7644;7645;20612;34117;37695;55217;55218;55988;63770;63771;69129;87100;87731	368;3791;4312;7644;20612;34117;37695;55218;55988;63771;69129;87100;87731	869	465
Q92896	Golgi apparatus protein 1	GLG1	>sp|Q92896|GSLG1_HUMAN Golgi apparatus protein 1 OS=Homo sapiens GN=GLG1 PE=1 SV=2	-	2.1655	2.04834	1.03445	0.63617	0.655676	-0.608944	0.30027	0.326545	-1.61464	11	134.55	1179;698;309;305;152;74	4.07				14	1						15	3.2664e-51	10.9	15880000	4479300	8656300	2744800				2928	7456;7570;12245;14481;16054;16929;18597;21123;26645;26738;27048	True;True;True;True;True;True;True;True;True;True;True	7983;8107;13096;15494;17163;18097;20137;20138;23027;29142;29247;29573	13086;13273;21509;21510;25439;28218;28219;29804;33032;33033;37591;37592;47481;47650;48365	21396;21722;35480;35481;35482;35483;42568;47113;47114;49669;55012;55013;62353;62354;62355;78826;79084;80359;80360	21396;21722;35480;42568;47114;49669;55012;62353;78826;79084;80360	2620	223
Q9P287	BRCA2 and CDKN1A-interacting protein	BCCIP	>sp|Q9P287|BCCIP_HUMAN BRCA2 and CDKN1A-interacting protein OS=Homo sapiens GN=BCCIP PE=1 SV=1	-	2.1638	2.04673	1.03332	1.5149	1.56135	0.642794	0.74564	0.810888	-0.302425	4	35.979	314;290;262	9.25								1	1	2	4	1.2852e-13	17.2	30990000	8917000	10615000	11458000				915	2027;8010;16312;25210	True;True;True;True	2187;8575;17432;27615	3548;14007;28691;44982	5815;22947;47867;74595	5815;22947;47867;74595
A8K2I7	PDZ domain-containing protein GIPC1	GIPC1	>tr|A8K2I7|A8K2I7_HUMAN cDNA FLJ76072, highly similar to Homo sapiens GIPC PDZ domain containing family, member 1 (GIPC1), transcript variant 1, mRNA OS=Homo sapiens PE=2 SV=1	-	2.1564	2.03973	1.02838	0.97501	1.00491	0.00706049	0.3907	0.424889	-1.23484	3	36.039	333;333;128;40	10										3	3	2.3065e-08	12.3	8535000	2100100	4584600	1850400				169	1967;10047;19565	True;True;True	2125;10767;21227	3463;17602;34792	5689;28927;57858;57859	5689;28927;57859
E7EMK3	Flotillin-2	FLOT2	>tr|E7EMK3|E7EMK3_HUMAN Flotillin-2 OS=Homo sapiens GN=FLOT2 PE=2 SV=1	-	2.1564	2.03973	1.02838	0.79286	0.817171	-0.29129	0.34243	0.372395	-1.4251	11	53.137	483;428;428;379;385;249	9									11		11	6.204e-46	29.2	42628000	9130900	25660000	7836500				1353	3007;12050;13027;15920;17986;21877;22219;23284;24786;26076;26862	True;True;True;True;True;True;True;True;True;True;True	3226;12889;13944;17024;19231;24020;24396;25542;27157;28538;29378	5269;21181;22877;27969;31634;39067;39655;41441;44228;46531;47888	8576;34918;37838;46731;52597;64734;65820;68866;73332;77190;79520	8576;34918;37838;46731;52597;64734;65820;68866;73332;77190;79520
O15173	Membrane-associated progesterone receptor component 2	PGRMC2	>sp|O15173|PGRC2_HUMAN Membrane-associated progesterone receptor component 2 OS=Homo sapiens GN=PGRMC2 PE=1 SV=1	-	2.153	2.03651	1.0261	0.8182	0.843288	-0.245903	0.39703	0.431773	-1.21166	4	23.818	223;91	10										5	5	2.4214e-47	28.3	16533000	4092900	8451200	3988600				1751	3089;3420;8587;9746	True;True;True;True	3312;3662;9207;10445	5473;6029;14989;17065;17066	8888;9851;24613;28112;28113	8888;9851;24613;28112
Q14444	Caprin-1	CAPRIN1	>sp|Q14444|CAPR1_HUMAN Caprin-1 OS=Homo sapiens GN=CAPRIN1 PE=1 SV=2	-	2.1514	2.035	1.02503	1.8533	1.91013	0.933668	0.92784	1.00903	0.0129716	14	78.365	709;628;628;186;372;178	6.3						18	3	2			23	1.4099e-76	29.1	145060000	30451000	60561000	54047000				2526	3607;9943;14631;14759;15368;16531;16580;20910;21085;21086;22975;24236;26432;30269	True;True;True;True;True;True;True;True;True;True;True;True;True;True	3865;10655;15657;15794;16434;17674;17727;22742;22743;22973;22974;25207;25208;26579;28913;33026	6397;17423;25713;25923;25924;26975;29075;29076;29152;29153;29154;29155;37174;37175;37503;37504;40951;40952;40953;43291;47108;47109;54212	10428;28657;43035;43369;43370;45061;48480;48481;48482;48599;48600;48601;48602;61690;61691;61692;61693;62221;62222;62223;68029;68030;68031;68032;68033;68034;71820;71821;71822;78173;78174;78175;78176;78177;90138;90139	10428;28657;43035;43369;45061;48481;48600;61693;62221;62222;68031;71822;78175;90139	2344;2345	117;300
Q8IWP6			>tr|Q8IWP6|Q8IWP6_HUMAN Class IVb beta tubulin OS=Homo sapiens PE=2 SV=1	-	2.1454	2.02932	1.021	1.3429	1.38408	0.468923	0.68171	0.741364	-0.431746	21	49.752	445	8.9	2					1	2	8	48	23	84	0	65.2	3576100000	732500000	1779500000	1064100000				2841	1691;2728;5997;7095;8158;8563;9499;12681;12759;13017;13064;13932;14701;15593;17526;18451;19484;19830;23123;24897;30111	True;True;True;True;True;True;True;True;True;True;True;True;True;True;True;True;True;True;True;True;True	1810;1811;2924;2925;6418;7595;7596;8739;9182;10182;10183;13569;13570;13658;13933;13983;13984;14914;15732;15733;16670;16671;18735;19930;21135;21136;21137;21510;25368;27275;32849	2937;2938;2939;2940;2941;4788;4789;4790;4791;10642;10643;10644;12475;12476;12477;12478;12479;12480;12481;12482;14264;14265;14266;14951;14952;14953;16634;16635;16636;16637;16638;16639;16640;16641;16642;22281;22282;22283;22284;22285;22409;22410;22864;22865;22936;22937;22938;22939;22940;24512;24513;25827;25828;25829;25830;25831;27343;27344;27345;27346;27347;27348;27349;30837;32718;32719;32720;34616;…	4852;4853;4854;4855;4856;4857;4858;4859;4860;4861;4862;7857;7858;7859;7860;7861;7862;7863;7864;17473;17474;17475;17476;20397;20398;20399;20400;20401;20402;20403;20404;20405;20406;20407;20408;20409;23367;23368;23369;23370;23371;23372;23373;24544;24545;24546;24547;24548;24549;24550;27363;27364;27365;27366;27367;27368;27369;27370;27371;27372;27373;36822;36823;36824;36825;36826;36827;37037;37038;3703…	4856;7860;17474;20405;23371;24546;27368;36825;37037;37815;37927;40784;43218;45678;51359;54487;57590;58660;68447;73665;89597	267;269;270;271;273;274;1292;1293;1294;2585	73;164;257;267;293;299;300;330;363;388
Q9C0C2	182 kDa tankyrase-1-binding protein	TNKS1BP1	>sp|Q9C0C2|TB182_HUMAN 182 kDa tankyrase-1-binding protein OS=Homo sapiens GN=TNKS1BP1 PE=1 SV=4	-	2.1443	2.02828	1.02026	1.1463	1.18145	0.240556	0.53036	0.57677	-0.793933	10	181.79	1729;1075;311	3			10								10	2.4782e-27	7.1	4235000	896580	2277000	1061400				3066	4868;4869;6852;10654;20341;22462;28655;28691;29488;29877	True;True;True;True;True;True;True;True;True;True	5227;5228;7338;11410;22049;24661;31307;31345;32196;32603	8722;8723;12072;18724;36100;40057;51353;51415;52823;53528	14258;14259;19736;30804;59990;66591;66592;85407;85502;87832;88956	14258;14259;19736;30804;59990;66591;85407;85502;87832;88956
Q15003	Condensin complex subunit 2	NCAPH	>sp|Q15003|CND2_HUMAN Condensin complex subunit 2 OS=Homo sapiens GN=NCAPH PE=1 SV=3	-	2.1384	2.0227	1.01628	1.6021	1.65122	0.723536	0.73514	0.799469	-0.322885	10	82.562	741;730;741;717;608;605;216;182	6						11					11	1.1404e-26	19.3	27304000	5778100	11988000	9538200				1393	2548;5016;9479;13597;15053;15938;18747;21695;26590;26839	True;True;True;True;True;True;True;True;True;True	2737;5381;10161;14563;16101;17042;20336;23778;29085;29354	4473;9009;16604;24010;26426;26427;27990;33320;38685;47394;47854	7367;7368;14693;14694;27306;27307;39781;44166;44167;46761;46762;55513;55514;64119;78699;79468	7367;14693;27306;39781;44166;46762;55514;64119;78699;79468
J3K000	Xaa-Pro dipeptidase	PEPD	>tr|J3K000|J3K000_HUMAN PEPD protein OS=Homo sapiens GN=PEPD PE=2 SV=1	-	2.1382	2.02251	1.01615	1.5595	1.60732	0.684655	0.76276	0.829506	-0.269675	3	54.582	493;493;186	9									3		3	5.388e-12	11	5916000	1213900	2757400	1944700				1608	60;28393;29624	True;True;True	63;31031;32337	101;50903;53066	167;84682;88248	167;84682;88248
Q9NTJ3	Structural maintenance of chromosomes protein 4	SMC4	>sp|Q9NTJ3|SMC4_HUMAN Structural maintenance of chromosomes protein 4 OS=Homo sapiens GN=SMC4 PE=1 SV=2	-	2.1374	2.02176	1.01561	1.5952	1.64411	0.717309	0.74338	0.80843	-0.306805	42	147.18	1288;1263;1263;883;459;459;423;423;157;139;119;180;173;170;50	4				50							50	9.6907e-228	34.5	103040000	21708000	47822000	33505000				696	1789;2071;4646;4677;4789;5134;6128;7092;7839;8399;8440;11239;11547;12203;12802;13109;13808;13906;15138;15371;15618;16032;17495;18160;18604;19349;19522;19571;19907;20858;21415;22385;23202;23688;23778;23797;23829;25147;27103;27661;27799;29169	True;True;True;True;True;True;True;True;True;True;True;True;True;True;True;True;True;True;True;True;True;True;True;True;True;True;True;True;True;True;True;True;True;True;True;True;True;True;True;True;True;True	1927;1928;2237;4986;5019;5141;5503;6558;7591;8397;9001;9046;12033;12361;12362;13051;13707;14032;14786;14887;16191;16437;16699;17141;18704;19495;20146;20982;21181;21233;21594;22669;23421;23422;24576;25453;25970;26085;26086;26109;26143;27547;29633;30238;30388;31856;31857	3116;3117;3631;8285;8357;8601;9208;10859;12471;13726;14684;14749;19762;20330;20331;21421;22499;23029;24342;24478;26569;26978;27390;27391;28176;30784;32058;32059;33043;34363;34713;34803;35404;37063;38192;38193;39937;41307;42230;42419;42420;42494;42547;44869;48487;49564;49565;49875;52333;52334	5133;5134;5135;5136;5979;13584;13585;13684;13685;14059;14060;15034;17862;20393;22474;24095;24201;24202;32506;33451;33452;35331;35332;35333;35334;35335;35336;37188;38085;38086;38087;38088;40441;40719;40720;44362;45065;45753;45754;47047;51270;51271;53343;53344;55036;55037;55038;57175;57176;57718;57872;58887;58888;58889;61502;63344;63345;63346;66360;68648;70172;70446;70447;70547;70548;70636;74394;80…	5135;5979;13584;13685;14059;15034;17862;20393;22474;24095;24201;32506;33452;35331;37188;38086;40441;40719;44362;45065;45753;47047;51271;53344;55037;57176;57718;57872;58887;61502;63344;66360;68648;70172;70447;70547;70636;74394;80581;82438;83004;87022	486;487;488;489;490	337;362;751;779;791
P23193	Transcription elongation factor A protein 1	TCEA1	>sp|P23193|TCEA1_HUMAN Transcription elongation factor A protein 1 OS=Homo sapiens GN=TCEA1 PE=1 SV=2	-	2.1341	2.01863	1.01338	0.91774	0.94588	-0.080271	0.39351	0.427945	-1.2245	4	33.969	301;280;111;90;117;47;45	9.4							1			4	5	4.1386e-14	14.6	11542000	2758000	6390600	2393600				2061	2003;5561;18721;19191	True;True;True;True	2161;5954;20309;20811	3511;3512;9935;33280;34062	5766;5767;16300;55435;56704	5766;16300;55435;56704
B3KMR5	RRP12-like protein	RRP12	>tr|B3KMR5|B3KMR5_HUMAN cDNA FLJ12434 fis, clone NT2RM1000037, highly similar to Homo sapiens KIAA0690 protein OS=Homo sapiens PE=2 SV=1	-	2.1321	2.01674	1.01203	1.1698	1.20567	0.269833	0.61292	0.666554	-0.585206	26	143.67	1297;1297;1015;1015;312	4.09				31	3						34	1.1617e-200	23.6	59149000	14120000	28114000	16915000				592	1663;1746;1879;2639;3645;5235;5611;5707;7708;11470;15410;16790;19010;20478;22001;22404;22671;22742;24684;25600;25630;26563;26809;27792;27823;28447	True;True;True;True;True;True;True;True;True;True;True;True;True;True;True;True;True;True;True;True;True;True;True;True;True;True	1781;1868;1869;2028;2833;3905;5611;6005;6106;8256;12280;16478;17947;20615;22192;24172;24598;24883;24958;24959;27046;28026;28057;29057;29321;30379;30413;31089	2884;3025;3026;3258;4630;6458;6459;6460;9383;10018;10170;13517;20202;27070;29522;33765;36302;39308;39966;40425;40548;40549;40550;44042;44043;45647;45691;47352;47353;47800;49852;49926;49927;50991	4773;4774;4987;4988;5349;5350;5351;7603;10526;10527;10528;15355;16451;16683;16684;22118;33230;45210;49234;56232;60287;65127;65128;65129;66406;66407;67162;67366;67367;67368;67369;67370;67371;73044;73045;73046;75769;75836;78628;78629;78630;78631;79379;82961;82962;83081;83082;83083;84831	4773;4987;5350;7603;10528;15355;16451;16683;22118;33230;45210;49234;56232;60287;65127;66407;67162;67368;73045;75769;75836;78628;79379;82961;83083;84831	425;426;427	79;601;986
Q9H845	Acyl-CoA dehydrogenase family member 9, mitochondrial	ACAD9	>sp|Q9H845|ACAD9_HUMAN Acyl-CoA dehydrogenase family member 9, mitochondrial OS=Homo sapiens GN=ACAD9 PE=1 SV=1	-	2.1319	2.01655	1.01189	0.80465	0.829322	-0.269995	0.42189	0.458808	-1.12404	10	68.76	621;498;384;343;274;173;143	8								10			10	1.4525e-49	20.3	18880000	5004800	9655800	4219700				3111	8333;9549;12524;12775;23503;25144;25458;26727;28764;29606	True;True;True;True;True;True;True;True;True;True	8932;10240;13389;13676;25778;27544;27879;29236;31425;32316	14558;16742;22022;22442;41884;44866;45399;47628;51555;53012	23875;27548;27549;36362;37093;69636;74387;75326;79049;85717;88162	23875;27548;36362;37093;69636;74387;75326;79049;85717;88162
Q4LE64	Nuclear mitotic apparatus protein 1	NUMA1 variant protein	>tr|Q4LE64|Q4LE64_HUMAN NUMA1 variant protein (Fragment) OS=Homo sapiens GN=NUMA1 variant protein PE=2 SV=1	-	2.1253	2.01031	1.00742	1.0268	1.05828	0.0817268	0.47946	0.521416	-0.939494	72	238.86	2121;2115;1585;1193;964;963;979;852;852;691;691;353;294;173;235;220;201;174;159;158;146;109;91;83;75;72;61;59;56	3.08			98	9							107	0	44.1	202570000	49467000	103340000	49754000				2544	67;204;589;1109;1643;2030;2082;2334;2399;2519;2541;2754;3114;4438;4504;4506;5060;5481;6193;6645;9129;9709;11339;11633;12159;12744;13577;13879;13952;14223;14457;15062;15435;15535;16276;16866;17003;17034;17369;17370;19796;20443;20635;20700;20759;20823;20838;20903;21462;21533;21576;21586;21589;22544;23451;23471;23811;23812;24027;24030;25233;26310;26667;26754;26767;26777;27060;27131;27176;27852;28733…	True;True;True;True;True;True;True;True;True;True;True;True;True;True;True;True;True;True;True;True;True;True;True;True;True;True;True;True;True;True;True;True;True;True;True;True;True;True;True;True;True;True;True;True;True;True;True;True;True;True;True;True;True;True;True;True;True;True;True;True;True;True;True;True;True;True;True;True;True;True;True;True	70;211;212;628;1184;1759;2190;2248;2513;2580;2704;2729;2953;3339;3340;4768;4838;4840;5425;5426;5869;6627;7115;9787;10406;12140;12457;13005;13642;14542;14860;14934;15225;15469;16110;16504;16611;17393;18025;18177;18210;18566;18567;21472;22156;22386;22387;22466;22544;22545;22620;22643;22644;22730;22731;23480;23481;23575;23626;23636;23639;24748;25724;25745;26125;26126;26355;26358;27639;28789;29164;29…	110;314;315;986;1917;2852;3557;3648;3649;4128;4230;4417;4460;4836;4837;4838;5523;5524;7946;7947;8056;8059;8060;8061;9079;9080;9802;9803;10960;11732;15917;15918;17003;19951;20500;20501;21359;22387;23980;23981;24440;24544;25006;25007;25407;26442;26443;26444;27111;27262;28620;28621;29682;29683;29937;30002;30593;30594;30595;35196;35197;36249;36637;36638;36769;36872;36873;36976;37011;37012;37158;37159…	186;187;514;515;516;517;1652;3174;4722;5830;6010;6011;6775;6951;7270;7333;7334;7335;7932;7933;7934;7935;8970;8971;13014;13015;13016;13017;13018;13219;13225;13226;13227;13228;14812;14813;14814;14815;16096;16097;18015;18016;19184;26164;26165;28013;32827;33736;33737;35227;37005;39725;39726;39727;39728;39729;39730;40642;40843;40844;40845;41810;41811;41812;42524;44191;44192;44193;45288;45533;45534;455…	186;514;1652;3174;4722;5830;6010;6775;6951;7270;7333;7933;8970;13014;13219;13225;14814;16097;18016;19184;26164;28013;32827;33737;35227;37005;39729;40642;40845;41810;42524;44192;45288;45534;47741;49492;49872;49976;50961;50964;58562;60222;60846;61040;61200;61369;61433;61656;63480;63660;63768;63781;63786;66801;69501;69551;70592;70593;71242;71247;74650;77849;78878;79174;79218;79241;80399;80669;80856;…	2374;2375;2376;2377;2378;2379;2380	259;260;444;983;995;1962;1976
P09960	Leukotriene A-4 hydrolase	LTA4H	>sp|P09960|LKHA4_HUMAN Leukotriene A-4 hydrolase OS=Homo sapiens GN=LTA4H PE=1 SV=2	-	2.1212	2.00643	1.00463	1.2661	1.30492	0.383963	0.64042	0.696461	-0.521886	7	69.284	611;561;219;149	8								7			7	1.8284e-35	13.7	17217000	4682200	7991000	4543900				933	3490;5277;6398;17558;22591;24177;29340	True;True;True;True;True;True;True	3737;5656;6845;18768;24796;26514;32035	6150;9454;11325;30893;40262;43197;52596	10035;10036;10037;15476;15477;18587;51440;66901;71682;87453	10036;15476;18587;51440;66901;71682;87453
Q7Z5K2	Wings apart-like protein homolog	WAPAL	>sp|Q7Z5K2|WAPL_HUMAN Wings apart-like protein homolog OS=Homo sapiens GN=WAPAL PE=1 SV=1	-	2.1202	2.00549	1.00395	1.2185	1.25586	0.328678	0.56236	0.61157	-0.709411	4	132.94	1190;1184;762;402	4				4							4	2.0371e-25	5	3170900	582390	1725700	862830				569	24470;25275;26500;27865	True;True;True;True	26821;27683;28991;30457	43699;45072;47259;49996	72490;74752;78453;83193	72490;74752;78453;83193
Q13813	Spectrin alpha chain, brain	SPTAN1	>sp|Q13813|SPTN1_HUMAN Spectrin alpha chain, non-erythrocytic 1 OS=Homo sapiens GN=SPTAN1 PE=1 SV=3	-	2.1168	2.00227	1.00164	1.1909	1.22742	0.295624	0.55924	0.608177	-0.717437	137	284.54	2472;2477;1312;475	3.2		64	176	91	18	3					352	0	62.8	804260000	184940000	398730000	220590000				2506	194;525;1243;1525;1666;2125;2231;2979;3851;3852;3873;3874;3980;4049;4056;4118;4128;4133;4140;4163;4435;4649;4742;4743;4762;4877;5021;5068;5094;5116;5173;5488;5509;6033;6034;6036;6321;6405;6523;6711;7561;8641;8865;9043;9637;9908;9964;10660;10902;10950;10951;11301;11302;11303;11304;11325;11522;11711;11802;13207;13731;13737;13760;13818;13820;13821;13835;13848;13945;14073;14195;14321;14429;14621;1477…	True;True;True;True;True;True;True;True;True;True;True;True;True;True;True;True;True;True;True;True;True;True;True;True;True;True;True;True;True;True;True;True;True;True;True;True;True;True;True;True;True;True;True;True;True;True;True;True;True;True;True;True;True;True;True;True;True;True;True;True;True;True;True;True;True;True;True;True;True;True;True;True;True;True;True;True;True;True;True;True…	201;560;1332;1631;1784;2292;2404;3198;4124;4125;4146;4147;4254;4330;4331;4341;4342;4405;4416;4421;4428;4454;4455;4765;4989;4990;5090;5091;5114;5236;5386;5434;5461;5485;5548;5876;5897;6455;6456;6458;6459;6763;6852;6989;7183;8097;9264;9507;9697;10333;10612;10681;10682;11417;11418;11670;11718;11719;12099;12100;12101;12102;12126;12335;12538;12632;14152;14705;14711;14734;14797;14799;14800;14814;14827;…	301;848;849;2153;2154;2155;2629;2630;2631;2632;2633;2634;2635;2887;3743;3933;3934;3935;5223;6825;6826;6827;6876;6877;6878;6879;6880;6881;6882;7064;7065;7066;7067;7206;7207;7208;7220;7221;7319;7320;7321;7349;7350;7351;7357;7358;7359;7360;7361;7375;7376;7377;7441;7442;7943;8288;8289;8290;8291;8504;8505;8506;8507;8508;8509;8510;8511;8563;8564;8565;8736;8737;8738;9016;9017;9018;9019;9088;9089;9090;91…	495;496;1428;1429;3586;3587;3588;3589;4344;4345;4346;4347;4348;4349;4350;4351;4352;4353;4354;4355;4356;4357;4358;4359;4360;4778;4779;6145;6458;6459;6460;6461;6462;8502;11164;11165;11166;11243;11244;11245;11246;11247;11248;11249;11250;11251;11252;11553;11554;11555;11556;11806;11807;11808;11809;11827;11828;11829;11973;11974;11975;12021;12022;12023;12024;12031;12032;12033;12034;12035;12036;12037;120…	496;1429;3587;4350;4778;6145;6460;8502;11164;11166;11246;11248;11554;11808;11827;11974;12023;12036;12059;12235;13008;13589;13926;13930;14000;14280;14705;14834;14925;14994;15169;16112;16163;17560;17565;17574;18354;18604;18908;19342;21691;24738;25334;25967;27823;28580;28715;30820;31534;31651;31652;32656;32660;32662;32664;32794;33375;33942;34257;38584;40206;40227;40296;40489;40494;40495;40535;40566;…	606;607;608;609;610;611;612;613;2277;2278;2279;2280;2281;2282;2283;2284	109;278;483;541;850;906;1178;1179;1352;1612;1725;1773;1890;2272;2302;2304
O95239	Chromosome-associated kinesin KIF4A	KIF4A	>sp|O95239|KIF4A_HUMAN Chromosome-associated kinesin KIF4A OS=Homo sapiens GN=KIF4A PE=1 SV=3	-	2.116	2.00151	1.00109	1.3557	1.39727	0.48261	0.66068	0.718494	-0.476953	24	139.88	1232;1235;535;787;1234;1234	4				29							29	1.6647e-118	21.5	33007000	8440600	12814000	11752000				1858	6153;7957;9853;10305;10851;11180;11430;12256;12375;14295;17451;17616;19709;21056;21213;22553;22631;24186;25200;26018;26362;27667;28156;29354	True;True;True;True;True;True;True;True;True;True;True;True;True;True;True;True;True;True;True;True;True;True;True;True	6586;8520;8521;10556;11044;11618;11968;12236;13107;13233;15300;18654;18827;21380;22936;23150;24757;24839;26525;27604;28476;28841;28842;30244;30768;32049	10902;13929;13930;17262;18103;19076;19658;19659;19660;20136;21528;21529;21778;25121;30710;30978;35055;37449;37769;40210;40321;43211;44964;46428;46997;46998;49574;50486;52615	17933;22809;22810;28424;29773;31391;32318;32319;32320;33133;35520;35521;35965;42014;51161;51162;51163;51570;58293;62138;62139;62703;66816;67005;71699;74562;77032;77968;77969;77970;77971;82452;84005;87477	17933;22809;28424;29773;31391;32320;33133;35521;35965;42014;51161;51570;58293;62139;62703;66816;67005;71699;74562;77032;77968;82452;84005;87477	1262;1263	205;1039
P20020	Plasma membrane calcium-transporting ATPase 1	ATP2B1	>sp|P20020|AT2B1_HUMAN Plasma membrane calcium-transporting ATPase 1 OS=Homo sapiens GN=ATP2B1 PE=1 SV=3	-	2.1148	2.00038	1.00027	0.80657	0.831301	-0.266557	0.50959	0.554182	-0.851568	12	138.75	1258;963;840;1220;1243;1210;1099;1099;874;693;313;392;197;184;162;117;101;82	5					3						3	3.222e-214	11.9	5410500	1269500	3160300	980620				2040	5164;5204;9547;10253;11698;14703;18685;21918;25329;26191;29294;29804	True;False;True;False;False;False;False;False;False;True;False;False	5539;5580;10238;10990;12524;15735;20260;20261;24072;27740;28661;31988;32524	9265;9328;9329;9330;9331;9332;16740;17985;20607;20608;20609;20610;25834;25835;33211;33212;33213;33214;33215;39163;39164;45160;46700;52520;53385;53386;53387;53388;53389	15137;15256;15257;15258;15259;15260;15261;15262;15263;15264;15265;15266;15267;27545;27546;29572;29573;33893;33894;33895;33896;33897;33898;33899;33900;33901;43227;43228;43229;43230;55312;55313;55314;55315;55316;55317;55318;55319;55320;55321;55322;55323;55324;64882;64883;64884;64885;64886;64887;74906;74907;77453;87334;87335;87336;88743;88744;88745;88746;88747	15137;15260;27545;29573;33900;43230;55319;64885;74907;77453;87334;88746	1621	706
Q5W0H4	Translationally-controlled tumor protein	TPT1	>tr|Q5W0H4|Q5W0H4_HUMAN Translationally-controlled tumor protein OS=Homo sapiens GN=TPT1 PE=2 SV=1	-	2.1131	1.99877	0.999113	1.2074	1.24442	0.315475	0.47561	0.517229	-0.951125	4	21.525	188;172;412;162;160;142;138;140;77;153;114	10										5	5	2.6378e-46	29.8	48357000	10195000	25542000	12620000				1997	3991;11104;20115;27745	True;True;True;True	4267;11884;21819;30329	7086;7087;19523;35750;49753	11586;11587;32104;59456;59457;82783	11587;32104;59456;82783
Q14669	Probable E3 ubiquitin-protein ligase TRIP12	TRIP12	>sp|Q14669|TRIPC_HUMAN E3 ubiquitin-protein ligase TRIP12 OS=Homo sapiens GN=TRIP12 PE=1 SV=1	-	2.1092	1.99508	0.996448	0.8304	0.855862	-0.22455	0.39989	0.434883	-1.2013	21	220.43	1992;187;430;346;190;154;149;99;132	3.26			23	8							31	8.3063e-154	13.4	20466000	5110700	10874000	4481600				2530	453;3224;5928;6909;11141;11754;12320;13452;14150;15274;16652;16861;17323;17580;17581;19861;20860;23813;24184;24670;29967	True;True;True;True;True;True;True;True;True;True;True;True;True;True;True;True;True;True;True;True;True	480;3457;6343;7397;11925;12583;13174;14414;15146;16335;17804;18020;18519;18791;18792;21544;22671;22672;26127;26522;27031;32699	722;5720;10522;12147;19580;20708;20709;20710;21666;23779;24883;24884;26822;29277;29278;29675;30514;30515;30927;30928;30929;35303;37065;37066;37067;42520;43206;43207;44024;53701;53702	1220;9316;9317;9318;17280;19851;32194;34095;34096;34097;34098;34099;35756;39342;41557;41558;41559;41560;44782;48798;48799;48800;48801;48802;49479;50852;50853;50854;51494;51495;51496;58737;58738;61504;61505;61506;70594;70595;71693;71694;73017;89239;89240	1220;9316;17280;19851;32194;34095;35756;39342;41557;44782;48799;49479;50852;51494;51496;58738;61504;70594;71693;73017;89240
Q92522	Histone H1x	H1FX	>sp|Q92522|H1X_HUMAN Histone H1x OS=Homo sapiens GN=H1FX PE=1 SV=1	-	2.1063	1.99234	0.994463	0.59349	0.611688	-0.709133	0.28176	0.306416	-1.70644	3	22.487	213	10										3	3	2.7172e-30	17.4	34248000	9331700	19452000	5464600				2918	1715;8736;30375	True;True;True	1836;9367;33134	2977;15227;54367	4915;24996;90413	4915;24996;90413
P18669	Phosphoglycerate mutase 1	PGAM1	>sp|P18669|PGAM1_HUMAN Phosphoglycerate mutase 1 OS=Homo sapiens GN=PGAM1 PE=1 SV=2	-	2.1058	1.99187	0.99412	1.9957	2.05689	1.04047	0.90327	0.982312	-0.0257472	9	28.804	254;254;254;254;254;254;239;144;129;129;254;253;252;125	10										14	14	6.8999e-41	53.5	127760000	23711000	51256000	52796000				2034	1604;11031;11034;11145;13591;19335;24704;27929;29570	True;True;True;True;True;True;True;True;True	1718;11808;11811;11929;11930;14557;20967;27069;30523;32279	2785;2786;19387;19388;19391;19392;19587;19588;19589;24002;34332;44074;50102;52944	4604;4605;4606;4607;4608;31897;31898;31902;31903;31904;32208;32209;32210;32211;32212;32213;39763;39764;57124;73083;83369;88049	4604;31897;31903;32210;39763;57124;73083;83369;88049	1615;1616	126;206
Q13177	Serine/threonine-protein kinase PAK 2	PAK2	>sp|Q13177|PAK2_HUMAN Serine/threonine-protein kinase PAK 2 OS=Homo sapiens GN=PAK2 PE=1 SV=3	-	2.1045	1.99064	0.993229	1.3434	1.38459	0.469461	0.62756	0.682475	-0.551151	16	58.042	524;524;540;221;559;553;545;522;455;455;544;258;244;181;49;279	8								17			17	7.1733e-171	42	79815000	17106000	38588000	24121000				2485	1735;3498;4330;10507;10508;12288;13702;14076;16321;18600;20365;22679;22681;24448;24572;25500	True;True;True;True;True;True;True;True;True;True;True;True;True;True;True;True	1857;3745;4651;11255;11256;13139;14674;15067;17441;20141;22074;24891;24893;26798;26928;27922	3012;6160;7758;18460;18461;21579;24183;24735;28704;33036;36131;40436;40437;40440;43668;43869;45469	4968;4969;10053;10054;10055;12720;12721;30346;30347;35610;40121;40122;41206;41207;41208;47894;47895;55017;60034;67175;67176;67177;67184;72438;72439;72440;72755;75474	4969;10055;12721;30346;30347;35610;40121;41206;47895;55017;60034;67176;67184;72438;72755;75474	2245;2246	227;233
P42858	Huntingtin	HTT	>sp|P42858|HD_HUMAN Huntingtin OS=Homo sapiens GN=HTT PE=1 SV=2	-	2.1015	1.9878	0.991171	1.1667	1.20247	0.266005	0.54735	0.595247	-0.748441	3	347.6	3142;2597	2		3									3	2.7982e-07	1.6	310450	76310	157690	76450				2198	12934;19778;25939	True;True;True	13847;21453;28396	22730;35167;46307	37587;58513;76833;76834	37587;58513;76833
Q6ZRS2	Helicase SRCAP	SRCAP	>sp|Q6ZRS2|SRCAP_HUMAN Helicase SRCAP OS=Homo sapiens GN=SRCAP PE=1 SV=3	-	2.0976	1.98411	0.988491	1.023	1.05437	0.0763777	0.46027	0.500546	-0.998424	10	343.55	3230;1180;1127;584	2		10									10	8.1954e-24	3.7	2168100	429900	1325100	413150				2777	728;4029;5691;10617;10948;16787;17643;25908;29684;30062	True;True;True;True;True;True;True;True;True;True	776;4309;6089;11366;11716;17944;18856;28362;32401;32797	1232;7178;10144;18639;19230;29515;31025;46243;53150;53844	2083;11767;11768;16646;30653;31645;49221;51645;76733;88388;89472	2083;11767;16646;30653;31645;49221;51645;76733;88388;89472
Q59EI9	ADP/ATP translocase 3	SLC25A6	>tr|Q59EI9|Q59EI9_HUMAN ADP,ATP carrier protein, liver isoform T2 variant (Fragment) OS=Homo sapiens PE=2 SV=1	-	2.0965	1.98307	0.987735	1.2422	1.28029	0.356469	0.57838	0.628992	-0.668887	13	35.383	323;298;298;158	9.14				1						6	7	1.9975e-56	41.5	106840000	22805000	55253000	28784000				1985	357;3380;6677;8649;8798;9933;9996;16215;18417;21062;24895;25103;29779	True;True;False;True;False;True;False;False;False;False;False;True;False	375;3618;7148;9272;9436;10639;10640;10714;17329;19878;22942;27273;27498;32498	568;5960;5961;11781;11782;11783;11784;15077;15329;17403;17404;17499;17500;17501;28524;28525;28526;28527;32653;37456;44411;44412;44798;53343;53344;53345;53346;53347;53348	945;9719;9720;9721;19259;19260;19261;19262;19263;24754;25154;25155;28625;28626;28627;28628;28629;28788;28789;28790;28791;47599;47600;47601;47602;47603;47604;47605;54376;62150;62151;73653;73654;73655;73656;74276;88678;88679;88680;88681;88682;88683;88684;88685;88686	945;9720;19263;24754;25154;28627;28791;47604;54376;62150;73654;74276;88686	1467	307
Q59HH3	Trifunctional purine biosynthetic protein adenosine-3	GART	>tr|Q59HH3|Q59HH3_HUMAN Phosphoribosylglycinamide formyltransferase, phosphoribosylglycinamide synthetase, phosphoribosylaminoimidazole synthetase isoform 1 variant (Fragment) OS=Homo sapiens PE=2 SV=1	-	2.0961	1.98269	0.987459	1.4186	1.4621	0.548039	0.66787	0.726313	-0.461337	24	112.14	1046;1010;1010;562;433;306;241;232;101;138;136;102;145	5.03					28	1					29	4.5699e-132	29.1	91688000	24102000	40553000	27033000				2055	136;1145;2755;4325;5399;6757;7575;8923;10634;11854;12591;13223;13523;13855;13887;15559;18367;21885;26369;26801;26919;27310;27797;27944	True;True;True;True;True;True;True;True;True;True;True;True;True;True;True;True;True;True;True;True;True;True;True;True	139;1225;2954;2955;4646;5782;7238;8112;9572;11385;12686;13459;14168;14486;14835;14868;16636;19808;24031;28849;29313;29440;29856;30386;30539	205;206;1988;4839;4840;7753;9668;11930;13281;15539;18676;18677;20874;22107;23343;23892;24412;24452;27291;32557;39084;47007;47789;47790;48085;48086;48892;49873;50122	341;342;3301;7936;7937;12710;15854;19488;19489;21732;25527;30713;30714;34396;34397;36506;38616;39546;40583;40584;40585;40672;45584;54205;64757;77990;77991;77992;77993;79360;79361;79362;79884;79885;79886;79887;81300;83000;83001;83402	341;3301;7937;12710;15854;19488;21732;25527;30714;34396;36506;38616;39546;40584;40672;45584;54205;64757;77990;79361;79884;81300;83001;83402	1645	211
Q86VS8	Protein Hook homolog 3	HOOK3	>sp|Q86VS8|HOOK3_HUMAN Protein Hook homolog 3 OS=Homo sapiens GN=HOOK3 PE=1 SV=2	-	2.0933	1.98004	0.985531	0.98033	1.01039	0.0149109	0.44663	0.485713	-1.04182	6	83.125	718;161;101	6						6					6	1.5357e-15	15	5584700	1151300	3250000	1183400				2825	1210;9560;11194;14067;21433;21585	True;True;True;True;True;True	1295;10251;11983;15058;23442;23635	2086;16766;19675;24716;38222;38473	3482;27589;27590;32344;41180;63387;63780	3482;27590;32344;41180;63387;63780
P21399	Cytoplasmic aconitate hydratase	ACO1	>sp|P21399|ACOC_HUMAN Cytoplasmic aconitate hydratase OS=Homo sapiens GN=ACO1 PE=1 SV=3	-	2.0932	1.97995	0.985462	1.3103	1.35048	0.433469	0.61528	0.669121	-0.579661	6	98.398	889;790;781;434	5.17	1					5					6	1.4442e-31	12.3	8937500	1929400	4349500	2658600				2048	6600;11921;20627;23792;27627;30294	True;True;True;True;True;True	7069;12756;22374;26101;30195;33052	11659;20981;36597;42443;49484;54246	19065;34593;60790;60791;70487;82320;90201	19065;34593;60790;70487;82320;90201
A8K4B4	Nucleolar and spindle-associated protein 1	NUSAP1	>tr|A8K4B4|A8K4B4_HUMAN cDNA FLJ78441, highly similar to Homo sapiens nucleolar and spindle associated protein 1 (NUSAP1),mRNA OS=Homo sapiens PE=2 SV=1	-	2.0927	1.97947	0.985117	1.6118	1.66122	0.732244	0.77893	0.847091	-0.239411	3	49.438	441;441;402;144	8								3			3	1.2625e-38	10	4482200	888550	1970100	1623600				201	17329;17523;28446	True;True;True	18525;18732;31088	30522;30832;50990	50865;51351;84829;84830	50865;51351;84829
Q15057	Arf-GAP with coiled-coil, ANK repeat and PH domain-containing protein 2	ACAP2	>sp|Q15057|ACAP2_HUMAN Arf-GAP with coiled-coil, ANK repeat and PH domain-containing protein 2 OS=Homo sapiens GN=ACAP2 PE=1 SV=3	-	2.0895	1.97645	0.982909	0.92677	0.955187	-0.0661452	0.46302	0.503537	-0.98983	2	88.028	778;229	6						2					2	2.4626e-23	3.7	1219800	269600	687890	262290				2555	23763;24300	True;True	26068;26644	42394;43394	70401;71995	70401;71995
P50213	Isocitrate dehydrogenase [NAD] subunit alpha, mitochondrial	IDH3A	>sp|P50213|IDH3A_HUMAN Isocitrate dehydrogenase [NAD] subunit alpha, mitochondrial OS=Homo sapiens GN=IDH3A PE=1 SV=1	-	2.0827	1.97002	0.978207	0.70281	0.72436	-0.465222	0.34584	0.376103	-1.4108	6	39.591	366;366;316;175;331;331;134;109;257;46	10										6	6	5.0222e-20	21.6	33857000	10367000	17259000	6230600				792	1948;6550;11538;20052;25901;26005	True;True;True;True;True;True	2103;7018;12352;21753;28355;28462	3396;11587;20318;35663;46234;46406	5581;18964;18965;33426;33427;33428;59332;76719;76998	5581;18964;33426;59332;76719;76998
E7EVA0	Microtubule-associated protein	MAP4	>tr|E7EVA0|E7EVA0_HUMAN Microtubule-associated protein OS=Homo sapiens GN=MAP4 PE=2 SV=1	-	2.0827	1.97002	0.978207	0.98619	1.01643	0.0235091	0.46131	0.501677	-0.995168	38	245.44	2297;1152;740;811;887;857;712;492;493;382;828;463;290;249;187	4.27			1	46	7	5					59	4.2765e-211	21.9	128180000	31716000	67255000	29214000				1370	466;1608;2348;2975;3589;4161;4162;4170;4194;4197;4733;4846;4847;4881;5200;5883;6958;9596;11467;14108;14272;14686;14909;18708;20066;20232;20439;21450;23991;24815;24992;25516;26323;26330;26709;27465;28805;29465	True;True;True;True;True;True;True;True;True;True;True;True;True;True;True;True;True;True;True;True;True;True;True;True;True;True;True;True;True;True;True;True;True;True;True;True;True;True	494;1723;2528;3194;3845;4451;4452;4453;4462;4495;4498;5078;5203;5204;5241;5576;6293;7448;10288;12277;15102;15276;15716;15950;20293;20294;21767;21938;22152;23465;26317;27186;27374;27938;28802;28809;29213;30019;31466;32171	755;756;2793;2794;4147;4148;5219;6334;6335;7437;7438;7439;7440;7457;7495;7498;8467;8690;8691;8744;9323;10441;12231;16819;20198;20199;24792;24793;24794;24795;24796;24797;25081;25802;26151;33264;33265;35677;35678;35931;36243;38254;38255;42844;44271;44272;44572;45497;46943;46944;46945;46946;46954;46955;46956;47590;49173;51633;52792	1276;1277;1278;1279;1280;4623;4624;6815;6816;8497;10348;10349;12228;12229;12230;12231;12232;12233;12257;12313;12317;13882;14203;14204;14205;14206;14291;15248;17153;17154;17155;20001;27686;27687;33224;33225;41348;41349;41350;41351;41352;41353;41354;41355;41946;41947;43178;43723;55400;55401;55402;55403;55404;59351;59352;59353;59354;59740;59741;60210;63445;63446;71118;73407;73408;73922;75523;75524;7…	1278;4623;6815;8497;10349;12228;12230;12257;12313;12317;13882;14203;14204;14291;15248;17153;20001;27686;33224;41350;41946;43178;43723;55401;59351;59740;60210;63445;71118;73407;73922;75523;77892;77907;78993;81755;85844;87773	897;898;899	160;495;609
Q13363	C-terminal-binding protein 1	CTBP1	>sp|Q13363|CTBP1_HUMAN C-terminal-binding protein 1 OS=Homo sapiens GN=CTBP1 PE=1 SV=2	-	2.082	1.96935	0.977722	0.94138	0.970245	-0.0435793	0.45216	0.491727	-1.02407	6	47.535	440;440;287;184;145	9									3		3	1.4156e-13	15.9	9855500	2274700	5483200	2097700				2491	1366;8634;20373;27448;28001;28606	False;True;False;True;True;False	1462;9256;22082;30002;30600;31256	2350;15053;36146;49143;50200;51275	3911;24718;24719;60054;81708;83536;85280;85281;85282	3911;24719;60054;81708;83536;85280
Q14019	Coactosin-like protein	COTL1	>sp|Q14019|COTL1_HUMAN Coactosin-like protein OS=Homo sapiens GN=COTL1 PE=1 SV=3	-	2.0812	1.9686	0.977167	0.86742	0.894017	-0.161626	0.42059	0.457394	-1.12849	3	15.945	142;73	10										4	4	3.5726e-58	23.2	21520000	5451300	11301000	4767200				2512	7260;7409;8449	True;True;True	7777;7934;9055	12739;12997;12998;14766	20812;21248;21249;21250;24227	20812;21248;24227
A8K9U6	Zinc finger CCCH-type antiviral protein 1	ZC3HAV1	>tr|A8K9U6|A8K9U6_HUMAN cDNA FLJ76121, highly similar to Homo sapiens zinc finger CCCH-type, antiviral 1 (ZC3HAV1), transcript variant 1, mRNA OS=Homo sapiens PE=2 SV=1	-	2.08	1.96746	0.976335	0.83815	0.86385	-0.211148	0.37919	0.412371	-1.27798	8	101.46	902;902;1024;447	6						8					8	2.6864e-132	13.2	11294000	2767300	6317600	2209600				335	2311;2435;4471;12901;23159;23804;26397;26713	True;True;True;True;True;True;True;True	2489;2617;4804;13814;25409;26117;28877;29217	4093;4287;8014;22674;41249;42508;47049;47597	6712;7035;7036;13136;37481;68550;70574;78071;79001	6712;7036;13136;37481;68550;70574;78071;79001
B3KM58		DKFZp686O15119	>tr|B3KM58|B3KM58_HUMAN cDNA FLJ10358 fis, clone NT2RM2001238, highly similar to Glutaminase kidney isoform, mitochondrial (Fragment) OS=Homo sapiens PE=2 SV=1	-	2.0775	1.9651	0.9746	1.1771	1.21319	0.278808	0.57555	0.625914	-0.675963	7	41.135	371;252;103	8								2			2	5.7107e-80	29.9	23436000	5668000	11219000	6549600				580	7545;8345;11358;15272;18975;28752;29587	False;False;True;False;False;True;False	8081;8945;12159;16333;20578;31411;32296	13237;13238;14586;14587;19982;26818;33705;33706;51531;52969;52970	21661;21662;21663;23924;23925;32881;32882;32883;44776;44777;56121;56122;85674;85675;88098;88099;88100	21662;23924;32882;44777;56121;85675;88100
Q9Y520	Protein PRRC2C	PRRC2C	>sp|Q9Y520|PRC2C_HUMAN Protein PRRC2C OS=Homo sapiens GN=PRRC2C PE=1 SV=4	-	2.0731	1.96093	0.971541	1.4282	1.47199	0.55777	0.77795	0.846025	-0.241227	30	316.91	2896;2819;1300;270	2.46		30	11	5							46	3.062e-129	16.3	39800000	11204000	15140000	13456000				1359	829;2441;3118;3611;4249;4443;5230;5544;6927;8185;10173;13040;15935;16700;16783;18733;20216;20848;20956;21617;21632;22736;23323;24109;24199;24328;24633;26463;26748;29622	True;True;True;True;True;True;True;True;True;True;True;True;True;True;True;True;True;True;True;True;True;True;True;True;True;True;True;True;True;True	887;2624;3344;3869;4556;4773;4774;5606;5937;7416;8771;10900;13958;17039;17854;17940;20322;21922;22659;22805;23676;23693;24952;25586;26443;26540;26672;26993;28950;29257;32335	1422;4295;4296;4297;5528;6401;6402;7608;7955;7956;7957;9371;9372;9373;9895;12185;14314;14315;17826;22896;22897;27987;29351;29511;33297;33298;35913;37040;37261;38529;38555;38556;40533;40534;40535;40536;41514;43055;43232;43454;43455;43978;47175;47176;47691;53063	2372;2373;7046;7047;7048;7049;7050;7051;7052;7053;8976;8977;8978;8979;10436;10437;10438;12477;13033;13034;13035;15332;15333;15334;15335;15336;15337;16238;19911;19912;23465;23466;23467;23468;29324;29325;37871;37872;37873;46757;48934;49214;55466;55467;55468;55469;59712;61472;61473;61841;63879;63880;63919;63920;67338;67339;67340;67341;67342;67343;67344;67345;69029;69030;71472;71730;72083;72084;72085…	2372;7048;8977;10436;12477;13035;15332;16238;19911;23467;29325;37871;46757;48934;49214;55467;59712;61473;61841;63879;63920;67338;69030;71472;71730;72086;72940;78285;79160;88245	590;887;888	776;1127;2474
P15531	Nucleoside diphosphate kinase A	NME1	>sp|P15531|NDKA_HUMAN Nucleoside diphosphate kinase A OS=Homo sapiens GN=NME1 PE=1 SV=1	-	2.073	1.96084	0.971472	1.2468	1.28503	0.361802	0.56854	0.618291	-0.693643	8	17.149	152	10										2	2	5.6694e-41	59.2	25976000	5899900	12841000	7235300				2013	4494;8081;9894;19158;25180;28190;28191;30140	False;False;False;True;False;False;False;False	4827;8658;8659;10598;20774;27583;30808;30809;30810;32881;32882	8044;14140;14141;17342;34002;34003;44933;44934;50531;50532;50533;53955;53956	13193;13194;23162;23163;28541;56596;56597;56598;74504;74505;74506;74507;84067;84068;84069;84070;84071;84072;84073;89675;89676	13193;23163;28541;56596;74507;84067;84069;89675	1552;1553;1554	41;68;90
B3KMS0	Condensin complex subunit 1	NCAPD2	>tr|B3KMS0|B3KMS0_HUMAN Condensin complex subunit 1 OS=Homo sapiens PE=2 SV=1	-	2.0713	1.95923	0.970288	1.6289	1.67885	0.74747	0.78471	0.853377	-0.228745	42	157.19	1401;1401;1362;1356;1356;939;919;394;118;81;459;459	4.02				51	1						52	8.8762e-268	40	80480000	16786000	35627000	28067000				593	866;1209;1982;3843;5114;5225;5245;6151;8174;8195;9147;9286;9651;9963;10304;11372;13516;13896;16060;16076;16106;16239;17143;17162;18368;18814;18988;19926;20826;21284;21758;21772;22099;23089;23239;23348;23789;23921;24765;24812;28046;30292	True;True;True;True;True;True;True;True;True;True;True;True;True;True;True;True;True;True;True;True;True;True;True;True;True;True;True;True;True;True;True;True;True;True;True;True;True;True;True;True;True;True	926;1294;2140;4116;5483;5601;5623;6584;8756;8781;9806;9953;10348;10680;11043;12174;14479;14877;17172;17188;17218;17355;18328;18348;19809;20409;20592;21615;21616;22625;23244;23857;23874;24272;25333;25494;25613;26097;26098;26242;27136;27183;30649;33050	1485;2085;3483;6809;6810;9180;9361;9398;10900;14289;14329;15946;16218;16918;17457;18101;18102;20007;23885;24465;24466;28230;28258;28315;28568;28569;30199;30233;32558;33437;33725;35435;35436;36981;37914;38821;38839;39473;41148;41149;41150;41366;41566;42439;42440;42728;44186;44187;44268;50289;54243;54244	2473;3481;5720;5721;11132;11133;14988;15317;15318;15386;17930;17931;23417;23418;23491;26205;26680;27871;28711;28712;28713;29769;29770;29771;29772;32929;32930;39532;39533;40699;40700;40701;40702;47130;47179;47262;47657;47658;47659;50330;50380;54206;55708;55709;55710;55711;55712;55713;56159;56160;56161;58949;58950;58951;61379;61380;62915;64315;64348;64349;64350;65472;65473;68371;68372;68373;68374;6…	2473;3481;5720;11132;14988;15317;15386;17931;23417;23491;26205;26680;27871;28712;29770;32929;39532;40699;47130;47179;47262;47657;50330;50380;54206;55713;56159;58950;61379;62915;64315;64349;65473;68371;68733;69119;70479;70922;73271;73403;83692;90199	428;429;430;431	341;344;977;1076
Q16881	Thioredoxin reductase 1, cytoplasmic	TXNRD1	>sp|Q16881|TRXR1_HUMAN Thioredoxin reductase 1, cytoplasmic OS=Homo sapiens GN=TXNRD1 PE=1 SV=3	-	2.0693	1.95734	0.968894	1.0814	1.11456	0.156472	0.54096	0.588297	-0.765383	15	70.923	649;647;581;547;612;581;568;541;497;482;461;459;459;459;175;139;72;70;53;44	8.29								20	8		28	3.5267e-216	36.2	177550000	52764000	79342000	45444000				1046	1437;7699;7980;9174;12088;12882;12883;16462;18270;24705;27124;27161;28217;29004;29058	True;True;True;True;True;True;True;True;True;True;True;True;True;True;True	1540;8247;8544;9833;9834;12929;13795;13796;17593;19669;27070;29656;29697;30844;31682;31740	2475;2476;13503;13968;15994;15995;15996;21244;21245;22637;22638;22639;22640;22641;28931;32321;32322;44075;48528;48605;48606;48607;50581;50582;50583;52042;52127;52128	4091;4092;22098;22099;22875;22876;26292;26293;26294;35034;35035;37410;37411;37412;37413;37414;37415;37416;37417;37418;37419;37420;37421;37422;37423;37424;37425;48261;48262;53814;53815;73084;80654;80789;80790;80791;84156;84157;84158;86526;86527;86528;86670;86671;86672;86673	4091;22098;22876;26292;35034;37410;37424;48262;53814;73084;80654;80791;84157;86526;86670	673	382
P61981	14-3-3 protein gamma	YWHAG	>sp|P61981|1433G_HUMAN 14-3-3 protein gamma OS=Homo sapiens GN=YWHAG PE=1 SV=2	-	2.0665	1.95469	0.966941	0.93828	0.96705	-0.048338	0.42095	0.457786	-1.12726	10	28.302	247;247;225;207	10										10	10	1.4124e-121	42.9	71325000	18501000	36036000	16787000				2336	2567;2891;4611;14500;18828;19352;20055;24805;29638;30011	True;True;False;False;True;False;True;True;True;True	2757;3102;4950;4951;15514;20423;20985;21756;27176;32352;32353;32744	4507;5072;5073;8205;8206;8207;25475;33453;34366;35666;44256;44257;53088;53089;53770	7413;8289;8290;13452;13453;13454;13455;13456;13457;13458;13459;42627;55740;57179;57180;59336;59337;73376;73377;73378;73379;73380;73381;88285;88286;88287;88288;89361	7413;8290;13454;42627;55740;57179;59337;73377;88287;89361	833;1727;1728	23;27;223
Q9NR45	Sialic acid synthase	NANS	>sp|Q9NR45|SIAS_HUMAN Sialic acid synthase OS=Homo sapiens GN=NANS PE=1 SV=2	-	2.0636	1.95195	0.964915	0.70462	0.726225	-0.461511	0.32246	0.350677	-1.51178	3	40.307	359;140;115;120	10										3	3	2.2275e-09	16.7	15016000	3820500	8616400	2579300				3142	10336;15288;27458	True;True;True	11077;16351;30012	18147;26844;49164	29852;29853;44814;81738	29853;44814;81738
A8K6V0	Protein transport protein Sec24D	SEC24D	>tr|A8K6V0|A8K6V0_HUMAN cDNA FLJ78676, highly similar to Homo sapiens SEC24 related gene family, member D (SEC24D), mRNA OS=Homo sapiens PE=2 SV=1	-	2.0621	1.95053	0.963866	0.42556	0.438609	-1.18899	0.20148	0.219111	-2.19027	2	112.96	1032;1032;906;663;393;393;570	5					2						2	5.5992e-07	2.4	2676800	866620	1484200	325960				267	5535;12455	True;True	5927;13318	9884;21915	16223;16224;36190;36191	16223;36190
P41091	Eukaryotic translation initiation factor 2 subunit 3	EIF2S3	>sp|P41091|IF2G_HUMAN Eukaryotic translation initiation factor 2 subunit 3 OS=Homo sapiens GN=EIF2S3 PE=1 SV=3	-	2.0563	1.94504	0.959802	0.86385	0.890338	-0.167576	0.42701	0.464376	-1.10663	11	51.109	472;472;472;472;472;466;183	9.06									15	1	16	5.2447e-134	32.4	103890000	26102000	53674000	24119000				2183	952;1268;9437;10730;13406;13434;18968;20655;20722;22598;27452	True;True;True;True;True;True;True;True;True;True;True	1018;1019;1357;10119;11494;14366;14395;20571;22413;22414;22501;24804;30006	1629;1630;2194;16541;18860;23707;23750;23751;33696;33697;36672;36673;36674;36811;40271;49148	2720;2721;2722;3650;27191;31034;39233;39290;39291;39292;39293;56106;56107;60905;60906;60907;61118;66912;66913;66914;81716	2720;3650;27191;31034;39233;39290;56107;60906;61118;66912;81716	1822	405
O75976	Carboxypeptidase D	CPD	>sp|O75976|CBPD_HUMAN Carboxypeptidase D OS=Homo sapiens GN=CPD PE=1 SV=2	-	2.0559	1.94467	0.959522	0.64499	0.664767	-0.58908	0.32007	0.348078	-1.52252	11	152.93	1380;905;184;82	4				12							12	2.762e-36	8.9	11153000	2999400	5817900	2336100				1836	1212;2696;4095;4100;5005;8769;9287;13393;19559;24053;30536	True;True;True;True;True;True;True;True;True;True;True	1298;2891;4382;4387;5370;9406;9954;14352;21221;26382;33300	2091;4745;7286;7287;7296;8993;15276;16219;23670;34775;42948;54612	3493;7792;11932;11933;11943;14666;14667;25069;25070;26681;39169;39170;39171;57827;71302;71303;90801	3493;7792;11932;11943;14667;25069;26681;39170;57827;71302;90801
P68371	Tubulin beta-4B chain	TUBB4B	>sp|P68371|TBB4B_HUMAN Tubulin beta-4B chain OS=Homo sapiens GN=TUBB4B PE=1 SV=1	-	2.0554	1.94419	0.959171	1.6873	1.73904	0.798288	0.77139	0.838891	-0.253444	21	49.83	445;445;445;397;227;155;193;158;107;161;110;109;103;144;104	9.5									1	1	2	0	65.2	6167900	1115100	2981800	2071000				2380	1691;2728;5997;7095;8158;8563;9499;12681;12759;13017;13064;13932;14701;15593;17526;18563;19484;19830;23123;24897;30111	False;False;False;False;False;False;False;False;False;False;False;False;False;False;False;True;False;False;False;False;False	1810;1811;2924;2925;6418;7595;7596;8739;9182;10182;10183;13569;13570;13658;13933;13983;13984;14914;15732;15733;16670;16671;18735;20085;20086;21135;21136;21137;21510;25368;27275;32849	2937;2938;2939;2940;2941;4788;4789;4790;4791;10642;10643;10644;12475;12476;12477;12478;12479;12480;12481;12482;14264;14265;14266;14951;14952;14953;16634;16635;16636;16637;16638;16639;16640;16641;16642;22281;22282;22283;22284;22285;22409;22410;22864;22865;22936;22937;22938;22939;22940;24512;24513;25827;25828;25829;25830;25831;27343;27344;27345;27346;27347;27348;27349;30837;32948;32949;34616;34617;…	4852;4853;4854;4855;4856;4857;4858;4859;4860;4861;4862;7857;7858;7859;7860;7861;7862;7863;7864;17473;17474;17475;17476;20397;20398;20399;20400;20401;20402;20403;20404;20405;20406;20407;20408;20409;23367;23368;23369;23370;23371;23372;23373;24544;24545;24546;24547;24548;24549;24550;27363;27364;27365;27366;27367;27368;27369;27370;27371;27372;27373;36822;36823;36824;36825;36826;36827;37037;37038;3703…	4856;7860;17474;20405;23371;24546;27368;36825;37037;37815;37927;40784;43218;45678;51359;54870;57590;58660;68447;73665;89597	267;269;270;271;272;273;274;1292;1293;1294	73;164;257;267;293;299;300;330;363;388
Q59E99	Thrombospondin-1	THBS1	>tr|Q59E99|Q59E99_HUMAN Thrombospondin 1 variant (Fragment) OS=Homo sapiens PE=2 SV=1	-	2.0553	1.9441	0.959101	0.19541	0.201402	-2.31185	0.12332	0.134111	-2.8985	10	134.85	1225;1170;1085;401;94	4.07				14	1						15	1.527e-48	13.1	16307000	5249000	10127000	931130				1934	3184;8492;9439;10576;11797;12644;12795;18143;21915;25502	True;True;True;True;True;True;True;True;True;True	3414;9103;10121;11325;12627;13514;13700;19474;24069;27924	5639;14824;14825;16544;18565;18566;20792;22203;22489;22490;22491;32035;39150;45471;45472	9179;24329;24330;27196;30535;30536;30537;34246;36683;37173;37174;37175;53312;64866;75476;75477;75478;75479	9179;24330;27196;30537;34246;36683;37173;53312;64866;75478
Q59FI4	Importin-4	IPO4	>tr|Q59FI4|Q59FI4_HUMAN Importin 4 variant (Fragment) OS=Homo sapiens PE=2 SV=1	-	2.0513	1.94031	0.95629	1.5355	1.58258	0.66228	0.74705	0.812421	-0.2997	14	138.2	1264;1081;1081;945;945;945;945;911;758;757;757;743;651;547;312;101;98;154;48	5					15						15	8.4175e-153	16.6	19893000	4206900	9075600	6610400				2903	996;2084;5324;7194;9710;15306;16125;16235;16271;18154;19948;22933;23535;25730	True;True;True;True;True;True;True;True;True;True;True;True;True;True	1064;2250;5704;7704;10407;16370;17237;17350;17388;19487;21638;25164;25812;28169	1697;3652;9525;12636;17004;26867;28353;28562;28614;32049;35467;40891;40892;41948;45901	2822;6014;15600;15601;15602;20662;28014;28015;28016;44856;47316;47317;47318;47650;47735;53331;59008;67927;67928;67929;67930;67931;67932;69736;76195	2822;6014;15600;20662;28015;44856;47318;47650;47735;53331;59008;67927;69736;76195	2607	184
Q6NUR1	Condensin complex subunit 3	NCAPG	>tr|Q6NUR1|Q6NUR1_HUMAN Non-SMC condensin I complex, subunit G OS=Homo sapiens GN=NCAPG PE=2 SV=1	-	2.0487	1.93785	0.95446	1.5987	1.64772	0.720471	0.77448	0.842252	-0.247677	17	114.19	1015;1015;269;232	5					19						19	3.2232e-218	21.3	38051000	8255700	16556000	13239000				2748	1668;1950;5606;7116;8299;8850;12900;15730;16138;16146;16326;16459;16555;23445;26039;26195;28192	True;True;True;True;True;True;True;True;True;True;True;True;True;True;True;True;True	1786;2105;6000;7619;8895;9492;13813;16821;17250;17258;17446;17590;17698;25718;28498;28665;30811;30812	2889;3403;10013;12518;14507;15416;22673;27576;27577;28376;28393;28711;28928;29114;41793;46463;46710;50534;50535	4782;5592;5593;5594;16443;20464;23800;23801;25305;37480;46032;46033;46034;46035;47364;47387;47908;47909;48258;48543;69481;69482;69483;77074;77470;84074;84075;84076;84077	4782;5593;16443;20464;23800;25305;37480;46034;47364;47387;47908;48258;48543;69483;77074;77470;84075	2506	248
E9PAU2	Ribonucleoprotein PTB-binding 1	RAVER1	>tr|E9PAU2|E9PAU2_HUMAN Ribonucleoprotein PTB-binding 1 OS=Homo sapiens GN=RAVER1 PE=2 SV=1	-	2.042	1.93152	0.949735	0.87932	0.906282	-0.141968	0.45673	0.496697	-1.00956	12	79.578	756;606;96;157	7							14				14	1.0366e-75	35.6	43502000	10610000	23411000	9481100				1379	5133;9162;9654;9823;10488;12824;14118;22223;22665;23012;23726;24228	True;True;True;True;True;True;True;True;True;True;True;True	5502;9821;10351;10524;11236;13732;15112;24402;24877;25246;26020;26571	9207;15974;15975;16921;17209;18424;22538;24813;39669;40419;41005;42320;42321;43276	15033;26260;26261;26262;27876;27877;28338;30291;37244;37245;37246;41394;41395;41396;65853;65854;65855;65856;65857;67151;68119;70303;70304;71796;71797	15033;26261;27876;28338;30291;37246;41394;65855;67151;68119;70303;71796
B4DHG3		PLOD2	>tr|B4DHG3|B4DHG3_HUMAN cDNA FLJ55329, highly similar to Procollagen-lysine,2-oxoglutarate5-dioxygenase 2 (EC 1.14.11.4) OS=Homo sapiens PE=2 SV=1	-	2.041	1.93057	0.949028	0.71962	0.741685	-0.431121	0.36238	0.39409	-1.3434	21	81.139	703;703;418;210	6						25					25	2.0504e-155	38.3	137160000	31776000	70297000	35084000				766	368;5605;7931;9159;9309;10639;11993;12501;13078;13384;13425;14464;17425;17836;19881;21836;22768;27907;29047;29927;30081	True;True;True;True;True;True;True;True;True;True;True;True;True;True;True;True;True;True;True;True;True	388;5999;8493;9818;9979;11393;12832;13365;13998;14343;14385;15476;18628;19063;21567;23960;24986;30501;31728;32657;32817	586;10012;13870;13871;15968;16250;18692;21095;21986;22964;23655;23731;23732;25415;25416;30672;31397;31398;35354;38971;40598;50073;52114;53633;53872	979;980;16442;22723;22724;26254;26735;30743;34792;36303;37971;37972;37973;39146;39147;39267;39268;39269;42535;42536;51097;52229;52230;52231;52232;52233;58807;58808;64560;67460;83322;86648;86649;89139;89516;89517;89518	980;16442;22723;26254;26735;30743;34792;36303;37972;39147;39268;42536;51097;52230;58807;64560;67460;83322;86649;89139;89516	539	579
Q96L91	E1A-binding protein p400	EP400	>sp|Q96L91|EP400_HUMAN E1A-binding protein p400 OS=Homo sapiens GN=EP400 PE=1 SV=4	-	2.0368	1.9266	0.946056	1.2366	1.27452	0.34995	0.6056	0.658594	-0.602539	13	343.48	3159;1731	2		15									15	6.2916e-70	6.5	3905700	841750	1812700	1251200				2986	1990;3651;5043;11330;11607;11694;15299;16747;20202;23252;24772;26659;26804	True;True;True;True;True;True;True;True;True;True;True;True;True	2148;3911;5408;12131;12429;12519;16363;17903;21908;25507;27143;29156;29316	3494;6466;6467;9053;19940;20446;20599;26859;29452;35895;41386;41387;44205;47506;47793	5742;10536;10537;10538;14766;32808;32809;33663;33883;33884;44845;49103;59683;68768;68769;73293;78866;78867;79365	5742;10537;14766;32808;33663;33883;44845;49103;59683;68768;73293;78866;79365
Q9BSJ2	Gamma-tubulin complex component 2	TUBGCP2	>sp|Q9BSJ2|GCP2_HUMAN Gamma-tubulin complex component 2 OS=Homo sapiens GN=TUBGCP2 PE=1 SV=2	-	2.0322	1.92225	0.942794	1.5451	1.59248	0.671272	0.81585	0.887242	-0.172601	3	102.53	902;901;743;495;721;721	6						3					3	1.6842e-13	5.3	4883700	1045800	2177200	1660600				662	11741;14787;29462	True;True;True	12570;15822;32168	20684;25968;52789	34024;43437;87768	34024;43437;87768
I3L2B0			>tr|I3L2B0|I3L2B0_HUMAN Clustered mitochondria protein homolog OS=Homo sapiens GN=CLUH PE=2 SV=1	-	2.0322	1.92225	0.942794	1.3529	1.39438	0.479627	0.6657	0.723953	-0.466032	10	85.524	769;180	4				2							2	3.976e-114	18.5	7898800	1714400	3677900	2506500				1600	2679;3365;4911;5004;6082;15574;22762;24539;24937;28819	False;False;False;False;False;False;False;False;True;False	2874;3602;5271;5369;6508;16651;24980;26894;27315;31480	4727;5932;8806;8992;10786;27317;40589;43810;44473;44474;51668	7769;7770;9677;9678;14381;14665;17732;17733;45627;67444;72669;72670;73762;73763;85897;85898;85899	7770;9677;14381;14665;17732;45627;67444;72669;73762;85897
Q6EMK4	Vasorin	VASN	>sp|Q6EMK4|VASN_HUMAN Vasorin OS=Homo sapiens GN=VASN PE=1 SV=1	-	2.0251	1.91553	0.937745	0.35455	0.365421	-1.45237	0.16885	0.183625	-2.44516	4	71.712	673	6						4					4	1.9845e-15	7	3908700	1251400	2130200	527160				2737	14526;16889;19318;30091	True;True;True;True	15540;18051;20950;32828	25514;29724;34304;53885	42694;49547;57080;89543	42694;49547;57080;89543
A6NJZ9	Nucleolar complex protein 3 homolog	NOC3L	>tr|A6NJZ9|A6NJZ9_HUMAN Nucleolar complex protein 3 homolog OS=Homo sapiens GN=NOC3L PE=2 SV=1	-	2.0244	1.91487	0.937246	0.87211	0.898851	-0.153846	0.459	0.499165	-1.00241	8	92.623	800;800;800;501;501	6						9					9	2.3048e-85	14.1	18425000	4542100	9107400	4775700				117	4642;6060;6142;8029;9662;15513;23916;30386	True;True;True;True;True;True;True;True	4982;6486;6575;8594;10359;16588;26236;33145	8281;10743;10886;14033;14034;16932;27233;42722;54380	13579;17641;17642;17903;17904;17905;17906;17907;22987;22988;22989;27894;45483;70909;90436;90437	13579;17641;17905;22987;27894;45483;70909;90436
P51114	Fragile X mental retardation syndrome-related protein 1	FXR1	>sp|P51114|FXR1_HUMAN Fragile X mental retardation syndrome-related protein 1 OS=Homo sapiens GN=FXR1 PE=1 SV=3	-	2.022	1.9126	0.935535	0.97234	1.00215	0.00310434	0.42303	0.460048	-1.12014	12	69.72	621;608;565;490;490;454;454;151;247;123;119;94	7.24						2	12	7			21	2.218e-110	30.9	68074000	15645000	37453000	14976000				958	4288;4794;4799;5319;5974;12023;14355;16760;16956;22087;27658;28262	True;True;True;True;True;True;True;True;True;True;True;True	4602;5146;5152;5698;5699;6392;12862;15363;17916;18125;24260;30235;30896	7689;8606;8607;8618;9517;9518;10597;10598;21137;21138;25219;25220;29471;29844;29845;39448;49556;49557;49558;50677;50678	12611;14069;14070;14084;15588;15589;17382;17383;17384;17385;17386;34853;34854;34855;42208;42209;42210;42211;49142;49733;49734;65430;82428;82429;82430;84307;84308	12611;14069;14084;15588;17383;34853;42210;49142;49733;65430;82430;84307	636	230
P14618	Pyruvate kinase isozymes M1/M2	PKM2	>sp|P14618|KPYM_HUMAN Pyruvate kinase PKM OS=Homo sapiens GN=PKM PE=1 SV=4	-	2.0211	1.91175	0.934892	0.99985	1.03051	0.0433551	0.50012	0.543884	-0.87863	36	57.936	531;457;343;56;55;56;47	7.99						2	12	56	15		85	0	69.7	1492500000	362200000	752490000	377860000				2002	627;984;1945;2911;2914;4378;5046;5047;7478;7787;8647;8882;8949;8950;8959;10371;10694;11883;13258;13530;13768;13769;13813;14596;14804;16534;18525;19883;20286;20499;22045;22488;23114;24881;24882;28243	True;True;True;True;True;True;True;True;True;True;True;True;True;True;True;True;True;True;True;True;True;True;True;True;True;True;True;True;True;True;True;True;True;True;True;True	666;667;1052;2100;3124;3127;4701;5411;5412;8009;8010;8342;8343;9270;9526;9599;9600;9609;11113;11456;12716;14205;14493;14742;14743;14744;14792;15617;15839;17677;20029;20030;21569;21993;21994;22213;24217;24218;24690;25358;27259;27260;30875;30876	1071;1072;1683;3386;3387;5104;5108;7831;7832;7833;9057;9058;9059;9060;9061;13126;13127;13649;13650;13651;13652;13653;13654;13655;15074;15075;15469;15470;15471;15589;15590;15603;18226;18799;18800;18801;18802;20929;23418;23419;23420;23901;23902;23903;23904;24283;24284;24285;24286;24350;24351;24352;25644;25645;25646;25647;25648;25990;25991;25992;29079;29080;32865;32866;35356;35357;36013;36014;36330;…	1790;1791;1792;2799;2800;2801;5564;5565;8337;8341;12841;12842;12843;12844;12845;14770;14771;14772;14773;14774;14775;14776;14777;21470;21471;21472;21473;22347;22348;22349;22350;22351;22352;22353;22354;22355;22356;22357;24748;24749;24750;24751;24752;25406;25407;25408;25409;25410;25411;25633;25634;25635;25636;25637;25655;29980;29981;29982;30932;30933;30934;30935;34493;38737;38738;38739;39558;39559;3…	1792;2799;5564;8337;8341;12843;14774;14776;21472;22353;24749;25407;25633;25635;25655;29981;30933;34493;38738;39561;40319;40322;40465;42917;43470;48490;54727;58813;59856;60340;65286;66673;68421;73619;73628;84239	593;594;595;596;597;598	239;291;360;377;494;525
Q15631	Translin	TSN	>sp|Q15631|TSN_HUMAN Translin OS=Homo sapiens GN=TSN PE=1 SV=1	-	2.02	1.91071	0.934107	0.87288	0.899644	-0.152573	0.43212	0.469933	-1.08947	3	26.183	228;228;223;185;194;181	10										4	4	8.9119e-09	20.2	12089000	2984100	6265300	2840000				1390	5948;20336;29137	True;True;True	6364;22044;31823	10549;36094;52281;52282	17319;17320;59977;86935;86936	17319;59977;86936
P22033	Methylmalonyl-CoA mutase, mitochondrial	MUT	>sp|P22033|MUTA_HUMAN Methylmalonyl-CoA mutase, mitochondrial OS=Homo sapiens GN=MUT PE=1 SV=4	-	2.0183	1.9091	0.932892	0.73834	0.760979	-0.394071	0.35477	0.385815	-1.37402	12	83.134	750;708;750;128;128	7							12				12	3.7346e-112	22.9	26100000	6872100	14085000	5143100				2052	1040;8941;10802;11766;12182;12451;15739;17421;19919;21943;24822;25283	True;True;True;True;True;True;True;True;True;True;True;True	1110;9591;11567;12595;13028;13314;16830;18624;21606;24104;27194;27691	1788;15576;18981;20732;21390;21908;27588;30666;35421;39203;44284;45083	2953;25606;31239;34133;35278;35279;36174;46051;51085;58919;58920;64941;73423;74765	2953;25606;31239;34133;35278;36174;46051;51085;58919;64941;73423;74765
Q15386	Ubiquitin-protein ligase E3C	UBE3C	>sp|Q15386|UBE3C_HUMAN Ubiquitin-protein ligase E3C OS=Homo sapiens GN=UBE3C PE=1 SV=3	-	2.0171	1.90796	0.932034	1.0649	1.09755	0.13429	0.52791	0.574105	-0.800612	1	123.92	1083;936	5					2						2	1.3636e-15	1.6	863600	213390	436610	213600				769	21186	TRUE	23117	37719;37720	62612;62613	62613
A8K4M4	Ceramide synthase 2	CERS2	>tr|A8K4M4|A8K4M4_HUMAN cDNA FLJ75329, highly similar to Homo sapiens LAG1 longevity assurance homolog 2 (S. cerevisiae), transcript variant 2, mRNA OS=Homo sapiens PE=2 SV=1	-	2.0156	1.90655	0.930961	0.87578	0.902633	-0.147788	0.37421	0.406956	-1.29706	3	44.848	380;380;304;377;249;223;192;129;230;228	10										3	3	7.4935e-29	11.8	17378000	4917700	8889300	3570900				209	1054;1968;21852	True;True;True	1125;2126;23982	1820;3464;38999	3005;3006;5690;64605;64606;64607	3006;5690;64607
O60502	Bifunctional protein NCOAT	MGEA5	>sp|O60502|NCOAT_HUMAN Bifunctional protein NCOAT OS=Homo sapiens GN=MGEA5 PE=1 SV=2	-	2.0141	1.90513	0.929887	1.6914	1.74326	0.801789	0.90237	0.981333	-0.0271854	5	102.91	916;863;479;256;151	5					6						6	8.7617e-28	8.1	8083800	1445000	3753600	2885300				1796	9369;14579;16257;16259;29352	True;True;True;True;True	10045;15594;17374;17376;32047	16365;25610;28597;28599;52612;52613	26929;42842;42843;47709;47711;47712;47713;87473;87474	26929;42842;47709;47712;87473
C9J6W2	Kinesin-like protein KIF20B	KIF20B	>tr|C9J6W2|C9J6W2_HUMAN Kinesin-like protein KIF20B OS=Homo sapiens GN=KIF20B PE=2 SV=1	-	2.0125	1.90361	0.92874	1.3279	1.36862	0.452718	0.52965	0.575998	-0.795865	5	213.96	1850;1820;1780;694	3			5								5	5.1001e-19	3.7	3028800	741200	1484300	803310				1153	4093;14839;15692;24308;27032	True;True;True;True;True	4380;15874;16777;26652;29557	7284;26044;27517;43413;48343	11928;43553;43554;45939;72018;80325	11928;43553;45939;72018;80325
Q02241	Kinesin-like protein KIF23	KIF23	>sp|Q02241|KIF23_HUMAN Kinesin-like protein KIF23 OS=Homo sapiens GN=KIF23 PE=1 SV=3	-	2.0091	1.9004	0.926301	1.0099	1.04087	0.057784	0.47393	0.515402	-0.956231	7	110.06	960;952;673;267;371;109	5.64					4	7					11	8.6967e-35	10.1	19291000	4520600	10157000	4613200				1574	1562;6172;7383;17728;19403;24386;26329	True;True;True;True;True;True;True	1669;6605;7908;18948;21045;26734;28808	2712;2713;2714;10931;10932;12941;31164;31165;34469;43550;46953	4483;4484;4485;4486;4487;17975;17976;21146;51868;51869;57353;72249;77903	4483;17975;21146;51868;57353;72249;77903
B4DVJ0	Glucose-6-phosphate isomerase		>tr|B4DVJ0|B4DVJ0_HUMAN Glucose-6-phosphate isomerase OS=Homo sapiens PE=2 SV=1	-	2.0087	1.90002	0.926014	1.7021	1.75429	0.810887	0.84641	0.920476	-0.119548	15	59.99	531;739;110	8.18								23	5		28	1.5569e-246	38.2	220550000	44591000	96636000	79318000				928	7274;7361;11017;11885;12517;12761;13856;19453;23825;23866;25208;25484;25536;27241;29245	True;True;True;True;True;True;True;True;True;True;True;True;True;True;True	7791;7885;7886;11793;12718;13381;13382;13660;14836;21097;21098;26139;26181;27613;27906;27960;29782;31937	12762;12896;12897;19364;19365;20931;22009;22010;22011;22012;22013;22014;22412;24413;34550;34551;42542;42606;42607;44979;44980;45435;45436;45542;45543;48767;52444;52445	20853;21077;21078;31863;31864;31865;34495;34496;36341;36342;36343;36344;36345;36346;36347;36348;36349;36350;36351;37042;40586;40587;57484;57485;57486;57487;70627;70733;70734;70735;74591;74592;74593;75395;75396;75397;75398;75601;75602;75603;75604;75605;81080;87213;87214;87215;87216	20853;21077;31863;34496;36347;37042;40586;57487;70627;70735;74591;75397;75601;81080;87215	626;627;628	65;330;410
Q9NRZ9	Lymphoid-specific helicase	HELLS	>sp|Q9NRZ9|HELLS_HUMAN Lymphoid-specific helicase OS=Homo sapiens GN=HELLS PE=1 SV=1	-	2.0078	1.89917	0.925367	1.6954	1.74738	0.805197	0.86965	0.94575	-0.0804696	14	97.073	838;809;310;192	6						17					17	2.5598e-48	18.9	36225000	7715700	15564000	12946000				2741	2797;6986;7640;9415;11675;11690;12119;14202;15775;17771;18150;19782;22663;27677	True;True;True;True;True;True;True;True;True;True;True;True;True;True	3001;7477;8182;10097;12500;12515;12961;15202;16870;18994;19482;19483;21457;24875;30254	4927;12271;13397;16492;20568;20593;21304;24965;24966;27663;31274;32043;32044;32045;35171;40417;49590	8060;20065;21936;27130;33832;33872;33873;35134;35135;41739;41740;46182;52051;52052;52053;53322;53323;53324;53325;58518;67149;82478	8060;20065;21936;27130;33832;33873;35135;41739;46182;52051;53322;58518;67149;82478	2502	86
O96028	Probable histone-lysine N-methyltransferase NSD2	WHSC1	>sp|O96028|NSD2_HUMAN Histone-lysine N-methyltransferase NSD2 OS=Homo sapiens GN=WHSC1 PE=1 SV=1	-	2.0076	1.89898	0.925224	1.0977	1.13136	0.178055	0.55112	0.599346	-0.738538	2	152.26	1365;568;392;199	4				2							2	1.8517e-18	2	1207600	269960	621710	315970				1299	29674;30186	True;True	32391;32936	53139;54058	88371;89860	88371;89860
Q9Y6W5	Wiskott-Aldrich syndrome protein family member 2	WASF2	>sp|Q9Y6W5|WASF2_HUMAN Wiskott-Aldrich syndrome protein family member 2 OS=Homo sapiens GN=WASF2 PE=1 SV=3	-	2.0061	1.89756	0.924145	1.324	1.3646	0.448475	0.89478	0.973079	-0.0393715	4	54.283	498;335;169;502;502;499;184	7							4				4	1.6279e-28	11.6	3966600	1139300	1497100	1330200				3298	4892;8610;24270;24366	True;True;True;True	5252;9230;26614;26714	8760;15022;43351;43508	14315;14316;14317;24666;71933;72173	14316;24666;71933;72173
E9PHK9	Treacle protein	TCOF1	>tr|E9PHK9|E9PHK9_HUMAN Treacle protein OS=Homo sapiens GN=TCOF1 PE=2 SV=1	-	2.005	1.89652	0.923354	1.3026	1.34254	0.424966	0.65024	0.70714	-0.499932	24	156.06	1525;1488;1488;1414;923;712;542;188;160	3.69			25	19	7	1					52	1.0549e-125	19.6	62232000	13682000	29688000	18862000				1395	1035;2250;9937;10045;10392;10393;13555;13579;14075;14284;14669;14892;16680;19628;23506;23970;25293;25301;25819;26064;26357;27431;28102;29162	True;True;True;True;True;True;True;True;True;True;True;True;True;True;True;True;True;True;True;True;True;True;True;True	1104;2423;10645;10646;10765;11135;11136;14519;14544;15066;15288;15698;15699;15931;17834;21294;25781;26296;27701;27709;28270;28271;28525;28836;29982;30709;31849	1777;1778;1779;1780;1781;3963;17410;17411;17412;17413;17414;17600;18266;18267;18268;18269;23937;23938;23984;23985;24733;24734;25105;25774;25775;26119;26120;29324;29325;34906;34907;34908;34909;41887;41888;42815;42816;45095;45096;45097;45106;46082;46083;46084;46513;46989;49114;49115;50384;52322;52323;52324	2940;2941;2942;2943;2944;6506;6507;28637;28638;28639;28640;28641;28642;28925;30038;30039;30040;30041;30042;30043;30044;30045;39629;39630;39631;39632;39735;39736;41204;41205;41987;43138;43139;43675;43676;48886;48887;48888;48889;58041;58042;58043;58044;58045;58046;58047;69642;69643;71072;71073;71074;74790;74791;74792;74793;74810;76497;76498;76499;77154;77955;81665;81666;83856;87003;87004;87005;8700…	2940;6506;28640;28925;30038;30043;39630;39735;41204;41987;43138;43675;48888;58043;69642;71072;74792;74810;76499;77154;77955;81665;83856;87006	916;917;918;919;920	121;512;514;1061;1462
B9EGQ8	Transcription activator BRG1	SMARCA4	>tr|B9EGQ8|B9EGQ8_HUMAN SMARCA4 protein OS=Homo sapiens GN=SMARCA4 PE=2 SV=1	-	2.0039	1.89548	0.922562	1.0699	1.10271	0.141048	0.57111	0.621086	-0.687136	23	189.45	1681;1679;1647;1647;867;834;1165;737;427;584;136	4				14							14	1.6299e-288	17.9	21758000	5976200	9316800	6464600				133	1165;2602;4511;6313;8135;9703;10681;12116;12921;13880;14719;16221;16450;16451;17374;17507;20748;21337;25471;25660;26926;27655;30142	True;True;True;False;False;True;True;False;True;True;True;True;False;False;False;False;True;False;False;False;False;False;False	1246;2793;4845;6755;8716;10400;11440;12958;13834;14861;15752;17335;17578;17579;18573;18716;22530;23312;23313;27893;28090;29447;30230;30231;32885	2016;2017;4568;4569;8067;11141;14233;16989;18772;21300;21301;22711;22712;24441;25865;28533;28534;28914;28915;30602;30805;30806;36846;38015;38016;38017;45420;45738;45739;48101;48102;48103;49548;49549;49550;53964	3353;3354;7512;7513;13237;13238;18335;18336;23305;23306;27986;27987;30879;30880;35126;35127;35128;37559;37560;37561;40643;40644;43276;47611;47612;47613;48235;48236;48237;48238;50975;50976;51306;51307;51308;51309;61166;61167;63068;63069;63070;63071;63072;63073;75371;75372;75913;75914;79903;79904;79905;79906;82416;82417;82418;82419;89689;89690	3354;7513;13237;18336;23305;27987;30880;35126;37559;40643;43276;47611;48235;48238;50976;51307;61166;63072;75372;75914;79903;82416;89689	76;77	861;1297
P51148	Ras-related protein Rab-5C	RAB5C	>sp|P51148|RAB5C_HUMAN Ras-related protein Rab-5C OS=Homo sapiens GN=RAB5C PE=1 SV=2	-	2.003	1.89463	0.921914	0.89543	0.922886	-0.115776	0.40425	0.439624	-1.18566	7	23.482	216;282;161;150;124;115;100;92;79;74;73;65;62;27	10										8	8	4.0285e-49	43.1	83748000	23178000	41386000	19185000				2260	7585;8747;10622;17682;18955;20644;24852	True;True;True;True;True;True;True	8122;9378;11372;18897;20558;22398;22399;27227	13294;15240;18657;31087;33681;36652;36653;44337	21751;21752;25018;30683;30684;51749;51750;56083;56084;60880;60881;73517;73518	21752;25018;30683;51750;56083;60880;73517
Q6ZRP7	Sulfhydryl oxidase 2	QSOX2	>sp|Q6ZRP7|QSOX2_HUMAN Sulfhydryl oxidase 2 OS=Homo sapiens GN=QSOX2 PE=1 SV=3	-	2.0022	1.89387	0.921338	0.84042	0.866189	-0.207246	0.49463	0.537913	-0.894555	10	77.528	698;284;323	6						12					12	1.8315e-62	18.8	21367000	6727000	9929500	4710100				2776	822;934;3445;7153;9679;12888;14867;17937;20179;25853	True;True;True;True;True;True;True;True;True;True	880;1000;3690;7660;10376;13801;15904;19167;21883;28306	1405;1597;6073;12579;12580;16957;22656;26084;26085;31535;35845;46146	2348;2660;9918;20569;20570;20571;20572;27927;37450;43613;43614;43615;52454;59615;76594;76595	2348;2660;9918;20571;27927;37450;43613;52454;59615;76594
B4DS05	Nucleosome assembly protein 1-like 4	NAP1L4b	>tr|B4DS05|B4DS05_HUMAN cDNA FLJ59403, highly similar to Nucleosome assembly protein 1-like 4 OS=Homo sapiens PE=2 SV=1	-	1.9952	1.88725	0.916285	1.5095	1.55578	0.637642	0.69012	0.75051	-0.414057	9	44.094	386;386;386;386;384;375;375;278;178;169;156;140;133;128;107;204;154;101;78	8.54								6	7		13	3.248e-84	29	32202000	7190500	14037000	10975000				445	58;429;8577;9579;17383;19960;21890;27764;29562	True;True;False;True;True;True;True;True;True	61;451;9196;10270;18583;21652;24036;30349;32271	96;97;98;669;14972;14973;16794;16795;30614;35489;39094;39095;49797;52933;52934	156;157;158;159;1127;24583;24584;24585;27636;27637;27638;50995;50996;59043;59044;59045;64775;64776;82863;88027;88028	159;1127;24585;27637;50996;59043;64775;82863;88028
[truncated: 2,667 more rows]

## Sheet: Proteins
Protein IDs	Majority protein IDs	Peptide counts (all)	Peptide counts (razor+unique)	Peptide counts (unique)	Protein names	Gene names	Fasta headers	Proteins	Peptides	Razor + unique peptides	Unique peptides	Peptides M1-M10	Razor + unique peptides M1-M10	Unique peptides M1-M10	Sequence coverage [%]	Unique + razor sequence coverage [%]	Unique sequence coverage [%]	Mol. weight [kDa]	Sequence length	Sequence lengths	Slice average	Slice 1	Slice 2	Slice 3	Slice 4	Slice 5	Slice 6	Slice 7	Slice 8	Slice 9	Slice 10	Experiment M1-M10	PEP	Ratio M/L	Ratio M/L normalized	Ratio M/L variability [%]	Ratio M/L count	Ratio H/L	Ratio H/L normalized	Ratio H/L variability [%]	Ratio H/L count	Ratio H/M	Ratio H/M normalized	Ratio H/M variability [%]	Ratio H/M count	Ratio M/L M1-M10	Ratio M/L normalized M1-M10	Ratio M/L variability [%] M1-M10	Ratio M/L count M1-M10
[truncated: 3,359 more rows]
[truncated: 29 more columns]

[truncated: 2 more sheets: Peptides, Evidence]
