# Supplementary material for: ATR and CDK4/6 inhibition target the growth of methotrexate-resistant choriocarcinoma
Source: Oncogene. 2022 Mar 18;41(18):2540–54. doi: 10.1038/s41388-022-02251-8 (PMC9054653; doi:10.1038/s41388-022-02251-8)
Supplement: Supplementary file 7 — SILAC based phosphoproteomics MS-MS data [file 41388_2022_2251_MOESM7_ESM.xlsx]

## Sheet: Proteins
id	Protein IDs	Fasta headers		Ratio M/L JEG3-Std	Normalised Ratio M/L JEG3-Std	Ratio H/L JEG3-Std	Normalised Ratio H/L JEG3-Std	Ratio H/M JEG3-Std	Normalised Ratio H/M JEG3-Std	Number of proteins	Peptides JEG3-Std	Razor + unique peptides JEG3-Std	Unique peptides JEG3-Std	Mol. weight [kDa]	Sequence lengths	Fraction average	Fraction 1	Fraction 2	Fraction 3	Fraction 4	Fraction 5	Fraction 6	Fraction 7	Fraction 8	Fraction 9	Fraction 10	Fraction 13	Fraction 14	Fraction 15	Fraction 16	Fraction 17	Fraction 18	Fraction 19	Fraction 20	Fraction 21	Fraction 22	Experiment JEG3-Std	PEP	Identification type JEG3-Std	Ratio M/L JEG3-Std	Ratio M/L normalized JEG3-Std	Ratio M/L variability [%] JEG3-Std	Ratio M/L count JEG3-Std	Ratio M/L iso-count JEG3-Std	Ratio M/L type JEG3-Std	Ratio H/L JEG3-Std	Ratio H/L normalized JEG3-Std	Ratio H/L variability [%] JEG3-Std	Ratio H/L count JEG3-Std
727	sp|P00338|LDHA_HUMAN;tr|B4DJI1|B4DJI1_HUMAN;tr|F5GYU2|F5GYU2_HUMAN;tr|F5GXY2|F5GXY2_HUMAN;tr|F5GXH2|F5GXH2_HUMAN;tr|F5H5J4|F5H5J4_HUMAN;tr|F5H6W8|F5H6W8_HUMAN;tr|F5GZQ4|F5GZQ4_HUMAN;tr|F5H8H6|F5H8H6_HUMAN;tr|F5GXC7|F5GXC7_HUMAN;tr|F5GWW2|F5GWW2_HUMAN;tr|F5GXU1|F5GXU1_HUMAN	>sp|P00338|LDHA_HUMAN L-lactate dehydrogenase A chain OS=Homo sapiens GN=LDHA PE=1 SV=2;>tr|B4DJI1|B4DJI1_HUMAN L-lactate dehydrogenase OS=Homo sapiens PE=2 SV=1	-	76.123	72.0044	15.315	15.7846	0.19639	0.213575	12	16	16	15	36.688	332;305;144;157;114;89;94;72;42;45;45;46	19.2				1		1	1	1											1	18	19	2.72e-65	By MS/MS	76.123	73.243	32.235	7	0	Median	15.315	15.39	32.839	7
1210	sp|P29966|MARCS_HUMAN;tr|Q6NVI1|Q6NVI1_HUMAN;tr|Q05C82|Q05C82_HUMAN	>sp|P29966|MARCS_HUMAN Myristoylated alanine-rich C-kinase substrate OS=Homo sapiens GN=MARCKS PE=1 SV=4;>tr|Q6NVI1|Q6NVI1_HUMAN MARCKS protein (Fragment) OS=Homo sapiens GN=MARCKS PE=2 SV=1	-	46.75	44.2206	0.84741	0.873393	0.017125	0.0186235	3	9	9	9	31.554	332;157;47	14.7			1		2	2				5							9	5	1		15	3.3568e-66	By MS/MS	46.75	47.985	9.3516	2	0	Median	0.84741	0.91716	9.837	2
2371	sp|Q16643|DREB_HUMAN;tr|D6R9W4|D6R9W4_HUMAN;tr|B3KSQ7|B3KSQ7_HUMAN;tr|F8W9Z3|F8W9Z3_HUMAN;tr|B7Z2Z0|B7Z2Z0_HUMAN;tr|D6R9Q9|D6R9Q9_HUMAN;tr|D6RFI1|D6RFI1_HUMAN;tr|D6RCR4|D6RCR4_HUMAN	>sp|Q16643|DREB_HUMAN Drebrin OS=Homo sapiens GN=DBN1 PE=1 SV=4;>tr|D6R9W4|D6R9W4_HUMAN Drebrin (Fragment) OS=Homo sapiens GN=DBN1 PE=2 SV=1;>tr|B3KSQ7|B3KSQ7_HUMAN Drebrin 1, isoform CRA_d OS=Homo sapiens GN=DBN1 PE=2 SV=1	-	19.922	18.8441	1.2984	1.33821	0.066322	0.0721256	8	22	22	22	71.428	649;317;599;381;381;391;124;93	16.6							3	1	3	4					7	30	6	3	4		50	5.6874e-144	By MS/MS	19.922	18.556	26.309	12	0	Median	1.2984	1.2877	17.865	12
748	sp|P02751|FINC_HUMAN;tr|F8W7G7|F8W7G7_HUMAN;tr|H0Y7Z1|H0Y7Z1_HUMAN;tr|Q6MZF4|Q6MZF4_HUMAN;tr|Q5CZ99|Q5CZ99_HUMAN;tr|A6YID6|A6YID6_HUMAN;tr|A6YID2|A6YID2_HUMAN;tr|A6YID3|A6YID3_HUMAN;tr|A6YID4|A6YID4_HUMAN;tr|A6YID5|A6YID5_HUMAN;tr|Q7Z391|Q7Z391_HUMAN;tr|O95617|O95617_HUMAN;tr|Q9UQS6|Q9UQS6_HUMAN;tr|A6YID7|A6YID7_HUMAN;tr|H0Y4K8|H0Y4K8_HUMAN;tr|Q53S27|Q53S27_HUMAN;tr|Q9H382|Q9H382_HUMAN;tr|Q7L553|…	>sp|P02751|FINC_HUMAN Fibronectin OS=Homo sapiens GN=FN1 PE=1 SV=4;>tr|F8W7G7|F8W7G7_HUMAN Ugl-Y3 OS=Homo sapiens GN=FN1 PE=2 SV=1	-	19.742	18.6739	0.58308	0.600959	0.068244	0.0742158	19	72	72	1	262.62	2386;2211;1103;1103;787;644;613;588;523;524;749;379;354;342;241;137;163;211;120	14.5			2			1	2		1	4	47	67	96	38	16	4	1				269	0	By MS/MS	19.742	15.785	138.06	5	0	Median	0.58308	0.5402	86.472	5
4757	tr|B6E4X6|B6E4X6_HUMAN;tr|Q1MSX0|Q1MSX0_HUMAN;tr|Q2XSC7|Q2XSC7_HUMAN;tr|H6U5S3|H6U5S3_HUMAN;tr|H6U5S2|H6U5S2_HUMAN;tr|Q5U0E4|Q5U0E4_HUMAN;tr|Q1MSW8|Q1MSW8_HUMAN;tr|H2EHT1|H2EHT1_HUMAN;tr|B4DNI2|B4DNI2_HUMAN;tr|K7PPU4|K7PPU4_HUMAN;tr|K7PPA8|K7PPA8_HUMAN;tr|E5RMA8|E5RMA8_HUMAN;sp|P04637|P53_HUMAN;tr|B4DMH2|B4DMH2_HUMAN;tr|J3KP33|J3KP33_HUMAN;tr|E7ESS1|E7ESS1_HUMAN;tr|Q53GA5|Q53GA5_HUMAN;tr|H6U5S4|H…	>tr|B6E4X6|B6E4X6_HUMAN Cellular tumor antigen p53 OS=Homo sapiens PE=2 SV=1;>tr|Q1MSX0|Q1MSX0_HUMAN Cellular tumor antigen p53 (Fragment) OS=Homo sapiens GN=TP53 PE=2 SV=1;>tr|Q2XSC7|Q2XSC7_HUMAN Cellular tumor antigen p53 OS=Homo sapiens GN=TP53 PE=2 SV=	-	14.936	14.1279	0.6393	0.658902	0.038185	0.0415264	105	10	10	10	43.754	393;382;393;393;393;393;343;354;383;393;393;393;393;368;343;199;158;286;107;107;107;107;107;107;107;107;107;107;107;107;107;107;107;197;73;75;77;80;82;82;93;100;107;107;175;285;285;39;39;45;45;45;81;88;89;93;99;99;99;99;99;99;99;99;99;99;99;112;115;115;115;115;115;115;115;115;115;115;115;115;116;155;155;25;39;61;61;78;93;99;99;99;99;99;99;100;100;100;100;100;115;115;128;143;165	18.8							1			2									13		13	3.5207e-48	By MS/MS	14.936	15.685	58.951	2	0	Median	0.6393	0.65917	17.131	2
2355	sp|Q16222|UAP1_HUMAN;tr|B1AR80|B1AR80_HUMAN;sp|Q3KQV9|UAP1L_HUMAN	>sp|Q16222|UAP1_HUMAN UDP-N-acetylhexosamine pyrophosphorylase OS=Homo sapiens GN=UAP1 PE=1 SV=3	-	13.857	13.1073	0.97275	1.00258	0.081538	0.0886731	3	12	12	12	58.768	522;220;507	18.5								2										14			14	3.108e-59	By MS/MS	13.857	14.485	7.4636	2	0	Median	0.97275	1.0143	36.523	2
2176	sp|Q14315|FLNC_HUMAN;tr|Q59H94|Q59H94_HUMAN;tr|B3KM41|B3KM41_HUMAN;tr|A4D1J9|A4D1J9_HUMAN;tr|B5AGT3|B5AGT3_HUMAN	>sp|Q14315|FLNC_HUMAN Filamin-C OS=Homo sapiens GN=FLNC PE=1 SV=3;>tr|Q59H94|Q59H94_HUMAN Gamma filamin variant (Fragment) OS=Homo sapiens PE=1 SV=1	-	13.57	12.8358	0.82723	0.852595	0.060169	0.0654342	5	116	103	103	291.02	2725;1342;160;306;52	14.5				2	2	3	8		2		1	136	99	56	22	3	1				318	0	By MS/MS	13.57	10.087	215.03	2	0	Median	0.82723	1.0109	41.742	2
2350	sp|Q15942|ZYX_HUMAN;tr|Q96AF9|Q96AF9_HUMAN;tr|B4DY85|B4DY85_HUMAN;tr|H0Y2Y8|H0Y2Y8_HUMAN;tr|Q28617|Q28617_HUMAN;tr|B4DQX7|B4DQX7_HUMAN;tr|Q9BUS0|Q9BUS0_HUMAN;tr|B4DQR8|B4DQR8_HUMAN;tr|H7C3D3|H7C3D3_HUMAN;tr|C9IZ41|C9IZ41_HUMAN;tr|C9JJK5|C9JJK5_HUMAN;tr|H7C3R3|H7C3R3_HUMAN	>sp|Q15942|ZYX_HUMAN Zyxin OS=Homo sapiens GN=ZYX PE=1 SV=1;>tr|Q96AF9|Q96AF9_HUMAN ZYX protein (Fragment) OS=Homo sapiens GN=ZYX PE=2 SV=2;>tr|B4DY85|B4DY85_HUMAN cDNA FLJ61463, highly similar to Zyxin OS=Homo sapiens PE=2 SV=1;>tr|H0Y2Y8|H0Y2Y8_HUMAN Zyx	-	11.354	10.7397	0.83373	0.859294	0.067474	0.0733784	12	14	14	14	61.277	572;466;516;540;493;415;581;485;176;164;171;178	15.6						1		5	2	5							21	3	1		25	2.0977e-139	By MS/MS	11.354	12.309	23.964	2	0	Median	0.83373	0.92943	27.166	2
865	sp|P09211|GSTP1_HUMAN;tr|A8MX94|A8MX94_HUMAN;tr|C7DJS1|C7DJS1_HUMAN;tr|C7DJS2|C7DJS2_HUMAN;tr|B2C310|B2C310_HUMAN;tr|Q5D6A5|Q5D6A5_HUMAN	>sp|P09211|GSTP1_HUMAN Glutathione S-transferase P OS=Homo sapiens GN=GSTP1 PE=1 SV=2;>tr|A8MX94|A8MX94_HUMAN Glutathione S-transferase P OS=Homo sapiens GN=GSTP1 PE=2 SV=1	-	10.74	10.1589	13.22	13.6254	1.2073	1.31295	6	8	8	8	23.356	210;174;151;151;34;52	17.8				2		2														12	12	6.9817e-68	By MS/MS	10.74	10.336	119.69	3	0	Median	13.22	13.763	154.05	3
3431	sp|Q96HC4|PDLI5_HUMAN;tr|Q4W5K9|Q4W5K9_HUMAN;tr|E9PBF5|E9PBF5_HUMAN;tr|B7Z8X5|B7Z8X5_HUMAN;tr|D6RB78|D6RB78_HUMAN;tr|F5H7Y0|F5H7Y0_HUMAN;tr|B7Z481|B7Z481_HUMAN;tr|F5H0X8|F5H0X8_HUMAN;tr|D3YTJ1|D3YTJ1_HUMAN;tr|Q59FC9|Q59FC9_HUMAN;tr|H0YBI4|H0YBI4_HUMAN;tr|H0Y8Y3|H0Y8Y3_HUMAN;tr|D6RAA1|D6RAA1_HUMAN;tr|D6RGG6|D6RGG6_HUMAN;tr|H0Y929|H0Y929_HUMAN;tr|Q9P1D1|Q9P1D1_HUMAN	>sp|Q96HC4|PDLI5_HUMAN PDZ and LIM domain protein 5 OS=Homo sapiens GN=PDLIM5 PE=1 SV=5;>tr|Q4W5K9|Q4W5K9_HUMAN Putative uncharacterized protein LIM (Fragment) OS=Homo sapiens GN=LIM PE=2 SV=1;>tr|E9PBF5|E9PBF5_HUMAN PDZ and LIM domain protein 5 OS=Homo sa	-	10.374	9.81271	1.2569	1.29544	0.13868	0.150815	16	9	9	9	63.944	596;337;483;483;625;474;474;214;234;436;196;231;38;47;85;115	15.3						1		2	2								10				10	2.5399e-31	By MS/MS	10.374	11.087	3.4015	2	0	Median	1.2569	1.379	4.7879	2
1516	sp|P50454|SERPH_HUMAN;tr|B4DN87|B4DN87_HUMAN;tr|A8K259|A8K259_HUMAN;tr|E9PPV6|E9PPV6_HUMAN;tr|E9PR70|E9PR70_HUMAN;tr|E9PK86|E9PK86_HUMAN;tr|E9PMI5|E9PMI5_HUMAN;tr|E9PKH2|E9PKH2_HUMAN;tr|Q9NPA9|Q9NPA9_HUMAN;tr|E9PNX1|E9PNX1_HUMAN;tr|E9PIG2|E9PIG2_HUMAN;tr|E9PRS3|E9PRS3_HUMAN;tr|E9PQ34|E9PQ34_HUMAN;tr|E9PJH8|E9PJH8_HUMAN;tr|E9PLA6|E9PLA6_HUMAN;tr|H0YEP8|H0YEP8_HUMAN	>sp|P50454|SERPH_HUMAN Serpin H1 OS=Homo sapiens GN=SERPINH1 PE=1 SV=2;>tr|B4DN87|B4DN87_HUMAN cDNA FLJ52569, highly similar to Collagen-binding protein 2 OS=Homo sapiens PE=2 SV=1;>tr|A8K259|A8K259_HUMAN cDNA FLJ78501, highly similar to Homo sapiens serpi	-	9.411	8.90182	0.86537	0.891904	0.095745	0.104123	16	22	22	22	46.44	418;397;418;324;295;247;249;201;172;203;165;167;142;150;86;56	20.4		1								1									34	5	39	2.9479e-117	By MS/MS	9.411	8.4674	24.93	18	0	Median	0.86537	0.87352	27.049	18
2364	tr|Q53ET2|Q53ET2_HUMAN;sp|Q16555|DPYL2_HUMAN;tr|Q59GB4|Q59GB4_HUMAN;tr|Q8NAN9|Q8NAN9_HUMAN;tr|E5RFU4|E5RFU4_HUMAN;tr|B3KV96|B3KV96_HUMAN;tr|E9PD68|E9PD68_HUMAN;tr|B3KXQ5|B3KXQ5_HUMAN;sp|Q14194|DPYL1_HUMAN;tr|A9CQZ2|A9CQZ2_HUMAN;tr|A9CQZ4|A9CQZ4_HUMAN	>tr|Q53ET2|Q53ET2_HUMAN Dihydropyrimidinase-like 2 variant (Fragment) OS=Homo sapiens PE=2 SV=1;>sp|Q16555|DPYL2_HUMAN Dihydropyrimidinase-related protein 2 OS=Homo sapiens GN=DPYSL2 PE=1 SV=1;>tr|Q59GB4|Q59GB4_HUMAN Dihydropyrimidinase-like 2 variant (Fra	-	8.9493	8.4651	1.2001	1.2369	0.12785	0.139038	11	15	15	4	62.27	572;572;628;198;170;566;570;572;572;85;165	17.6						1	2			2							1	19			20	5.7468e-100	By MS/MS	8.9493	9.5724	31.414	5	0	Median	1.2001	1.2897	50.24	5
486	sp|O60664|PLIN3_HUMAN;tr|K7EL96|K7EL96_HUMAN;tr|K7ERZ3|K7ERZ3_HUMAN;tr|K7ER39|K7ER39_HUMAN;tr|K7EJD0|K7EJD0_HUMAN	>sp|O60664|PLIN3_HUMAN Perilipin-3 OS=Homo sapiens GN=PLIN3 PE=1 SV=3;>tr|K7EL96|K7EL96_HUMAN Perilipin-3 (Fragment) OS=Homo sapiens GN=PLIN3 PE=2 SV=1;>tr|K7ERZ3|K7ERZ3_HUMAN Perilipin-3 (Fragment) OS=Homo sapiens GN=PLIN3 PE=4 SV=1	-	8.2544	7.80779	0.74082	0.763535	0.094699	0.102986	5	11	11	11	47.074	434;173;292;168;35	18.8							1		1	1									14		14	2.5545e-92	By MS/MS	8.2544	7.3671	3.6733	4	0	Median	0.74082	0.73817	22.281	4
2668	sp|Q6PIU2|NCEH1_HUMAN;tr|J3KN69|J3KN69_HUMAN;tr|F5H7K4|F5H7K4_HUMAN;tr|H7C046|H7C046_HUMAN;tr|F8WE33|F8WE33_HUMAN	>sp|Q6PIU2|NCEH1_HUMAN Neutral cholesterol ester hydrolase 1 OS=Homo sapiens GN=NCEH1 PE=1 SV=3;>tr|J3KN69|J3KN69_HUMAN Arylacetamide deacetylase-like 1 OS=Homo sapiens GN=NCEH1 PE=2 SV=1;>tr|F5H7K4|F5H7K4_HUMAN Neutral cholesterol ester hydrolase 1 OS=Hom	-	7.9185	7.49007	0.8133	0.838238	0.086549	0.0941226	5	6	6	6	45.807	408;440;448;307;93	21																			7		7	3.5817e-44	By MS/MS	7.9185	7.2131	2.8454	2	0	Median	0.8133	0.8205	3.7411	2
4038	sp|Q9NR12|PDLI7_HUMAN;tr|D6RH06|D6RH06_HUMAN;tr|D6RF83|D6RF83_HUMAN;tr|H7BYK4|H7BYK4_HUMAN;tr|D6RAN1|D6RAN1_HUMAN;tr|H0Y8W6|H0Y8W6_HUMAN	>sp|Q9NR12|PDLI7_HUMAN PDZ and LIM domain protein 7 OS=Homo sapiens GN=PDLIM7 PE=1 SV=1;>tr|D6RH06|D6RH06_HUMAN PDZ and LIM domain protein 7 (Fragment) OS=Homo sapiens GN=PDLIM7 PE=2 SV=1	-	7.8687	7.44296	1.2593	1.29791	0.19488	0.211933	6	11	11	11	49.844	457;287;173;195;90;120	20.9																		2	12		14	1.9013e-38	By MS/MS	7.8687	6.9861	41.616	3	0	Median	1.2593	1.2861	33.056	3
3610	tr|D6RGG3|D6RGG3_HUMAN;sp|Q99715|COCA1_HUMAN;tr|B9EJB8|B9EJB8_HUMAN;tr|H0Y4P7|H0Y4P7_HUMAN;tr|H0Y5N9|H0Y5N9_HUMAN;tr|H0Y991|H0Y991_HUMAN	>tr|D6RGG3|D6RGG3_HUMAN Collagen alpha-1(XII) chain OS=Homo sapiens GN=COL12A1 PE=2 SV=1;>sp|Q99715|COCA1_HUMAN Collagen alpha-1(XII) chain OS=Homo sapiens GN=COL12A1 PE=1 SV=2	-	7.8256	7.40219	2.3424	2.41422	0.29887	0.325023	6	56	56	56	333.2	3062;3063;1899;638;756;207	14												65	3								68	1.6622e-285	By MS/MS	7.8256	6.2084	72.501	34	0	Median	2.3424	2.4543	41.334	34
1398	sp|P43155|CACP_HUMAN;tr|B7ZBP5|B7ZBP5_HUMAN;tr|A6PVN3|A6PVN3_HUMAN	>sp|P43155|CACP_HUMAN Carnitine O-acetyltransferase OS=Homo sapiens GN=CRAT PE=1 SV=5	-	7.374	6.97503	1.628	1.67792	0.23019	0.250333	3	5	5	5	70.857	626;98;161	20																		5			5	3.9379e-19	By MS/MS	7.374	7.6093	25.034	2	0	Median	1.628	1.6854	51.413	2
1010	tr|Q95J07|Q95J07_HUMAN;tr|Q2LC93|Q2LC93_HUMAN;tr|E3UN97|E3UN97_HUMAN;tr|B2MVI0|B2MVI0_HUMAN;sp|P16188|1A30_HUMAN;tr|R9UR01|R9UR01_HUMAN;tr|Q9GIP0|Q9GIP0_HUMAN;tr|Q8SNC6|Q8SNC6_HUMAN;tr|Q0GC70|Q0GC70_HUMAN;tr|M9TIT3|M9TIT3_HUMAN;tr|M4RMN4|M4RMN4_HUMAN;tr|M4R8V8|M4R8V8_HUMAN;tr|M4R8T6|M4R8T6_HUMAN;tr|I1U8N1|I1U8N1_HUMAN;tr|G8FV57|G8FV57_HUMAN;tr|D8MIW0|D8MIW0_HUMAN;tr|D5H3W3|D5H3W3_HUMAN;tr|A9QVM4|…	>tr|Q95J07|Q95J07_HUMAN MHC class I antigen heavy chain OS=Homo sapiens GN=HLA-A PE=3 SV=1;>tr|Q2LC93|Q2LC93_HUMAN MHC class I antigen OS=Homo sapiens GN=HLA-A PE=2 SV=1;>tr|E3UN97|E3UN97_HUMAN MHC class I antigen OS=Homo sapiens GN=HLA-A PE=3 SV=1;>tr|B2M	-	7.0153	6.63574	0.72996	0.752342	0.1031	0.112122	1164	9	9	1	40.903	365;365;365;365;365;273;273;273;273;273;273;273;273;273;273;273;273;273;273;273;273;298;298;299;299;337;273;273;273;273;298;337;337;225;273;273;273;273;273;273;273;273;273;298;337;337;364;365;365;365;273;273;273;273;273;273;273;273;273;273;273;273;273;273;273;273;273;273;273;273;273;291;298;337;337;337;337;337;337;337;365;365;365;365;273;273;273;273;273;273;273;273;273;273;273;273;273;273;273;273…	18.3						1			1	2									10	3	13	2.7781e-101	By MS/MS	7.0153	6.3799	101.88	2	0	Median	0.72996	0.75895	8.1263	2
1395	tr|B4DKB2|B4DKB2_HUMAN;sp|P42892|ECE1_HUMAN;tr|E9PJG1|E9PJG1_HUMAN;tr|E9PN99|E9PN99_HUMAN;tr|E9PHZ1|E9PHZ1_HUMAN	>tr|B4DKB2|B4DKB2_HUMAN Endothelin-converting enzyme 1 OS=Homo sapiens GN=ECE1 PE=2 SV=1;>sp|P42892|ECE1_HUMAN Endothelin-converting enzyme 1 OS=Homo sapiens GN=ECE1 PE=1 SV=2	-	6.2684	5.92925	0.76221	0.785581	0.14343	0.155981	5	9	9	9	83.573	738;770;77;103;134	15.7									2						10						10	4.1091e-51	By MS/MS	6.2684	6.2265	13.972	3	0	Median	0.76221	0.82357	13.392	2
3462	sp|Q96JJ7|TMX3_HUMAN;tr|Q3B7X1|Q3B7X1_HUMAN;tr|B4DIE3|B4DIE3_HUMAN;tr|H3BPB3|H3BPB3_HUMAN;tr|H3BT89|H3BT89_HUMAN;tr|H3BVI1|H3BVI1_HUMAN;tr|F5H4F7|F5H4F7_HUMAN	>sp|Q96JJ7|TMX3_HUMAN Protein disulfide-isomerase TMX3 OS=Homo sapiens GN=TMX3 PE=1 SV=2;>tr|Q3B7X1|Q3B7X1_HUMAN TMX3 protein (Fragment) OS=Homo sapiens GN=TMX3 PE=2 SV=1	-	6.1854	5.85074	0.60992	0.628621	0.098053	0.106633	7	8	8	8	51.871	454;423;197;128;69;89;131	20																		8			8	5.4439e-100	By MS/MS	6.1854	6.5717	11.913	3	0	Median	0.60992	0.63146	20.287	3
2677	sp|Q6PL18|ATAD2_HUMAN	>sp|Q6PL18|ATAD2_HUMAN ATPase family AAA domain-containing protein 2 OS=Homo sapiens GN=ATAD2 PE=1 SV=1	-	6.0931	5.76343	0.8383	0.864004	0.12513	0.13608	1	25	25	23	158.55	1390	15							1		2	2				31							31	7.2179e-108	By MS/MS	6.0931	5.8933	21.724	10	0	Median	0.8383	0.815	33.216	10
3327	sp|Q96AC1|FERM2_HUMAN;tr|A8K6S3|A8K6S3_HUMAN;tr|H0YJ34|H0YJ34_HUMAN;tr|H0YJB6|H0YJB6_HUMAN;tr|G3V5R2|G3V5R2_HUMAN;tr|G3V281|G3V281_HUMAN;tr|G3V3J0|G3V3J0_HUMAN;tr|Q49AC8|Q49AC8_HUMAN;tr|G3V1L6|G3V1L6_HUMAN;tr|Q54A15|Q54A15_HUMAN;tr|B2RAX1|B2RAX1_HUMAN;sp|Q9BQL6|FERM1_HUMAN	>sp|Q96AC1|FERM2_HUMAN Fermitin family homolog 2 OS=Homo sapiens GN=FERMT2 PE=1 SV=1;>tr|A8K6S3|A8K6S3_HUMAN cDNA FLJ77570, highly similar to Homo sapiens pleckstrin homology domain containing, family C (with FERM domain) member 1 (PLEKHC1), mRNA OS=Homo s	-	6.0851	5.75586	1.2267	1.26431	0.18978	0.206387	12	20	20	20	77.86	680;680;640;133;133;153;155;420;420;677;677;677	17.7									4								27				27	5.1057e-98	By MS/MS	6.0851	6.5901	29.623	10	0	Median	1.2267	1.2796	23.738	10
2135	sp|Q13885|TBB2A_HUMAN;sp|Q9BVA1|TBB2B_HUMAN;tr|B2R6L0|B2R6L0_HUMAN;tr|O43209|O43209_HUMAN;tr|B7Z4N1|B7Z4N1_HUMAN;tr|Q9UGA2|Q9UGA2_HUMAN;tr|A5D907|A5D907_HUMAN;tr|A5D906|A5D906_HUMAN;tr|A1L195|A1L195_HUMAN;tr|A1L196|A1L196_HUMAN	>sp|Q13885|TBB2A_HUMAN Tubulin beta-2A chain OS=Homo sapiens GN=TUBB2A PE=1 SV=1;>sp|Q9BVA1|TBB2B_HUMAN Tubulin beta-2B chain OS=Homo sapiens GN=TUBB2B PE=1 SV=1;>tr|B2R6L0|B2R6L0_HUMAN cDNA, FLJ93005, highly similar to Homo sapiens tubulin, beta polypepti	-	5.9857	5.66184	1.0492	1.08137	0.16486	0.179286	10	20	5	4	49.906	445;445;445;342;354;325;253;253;188;151	18.1	1																		6		6	2.9747e-174	By MS/MS	5.9857	5.4696	72.892	4	0	Median	1.0492	1.0406	51.67	4
472	tr|Q5JWV8|Q5JWV8_HUMAN;sp|O60488|ACSL4_HUMAN;tr|B4DH39|B4DH39_HUMAN;tr|Q8TAF6|Q8TAF6_HUMAN;tr|D6RF95|D6RF95_HUMAN;tr|D6RFW9|D6RFW9_HUMAN;tr|D6RDA8|D6RDA8_HUMAN;tr|D6RD96|D6RD96_HUMAN;tr|H0Y9A0|H0Y9A0_HUMAN	>tr|Q5JWV8|Q5JWV8_HUMAN Acyl-CoA synthetase long-chain family member 4, isoform CRA_b OS=Homo sapiens GN=ACSL4 PE=2 SV=1;>sp|O60488|ACSL4_HUMAN Long-chain-fatty-acid--CoA ligase 4 OS=Homo sapiens GN=ACSL4 PE=1 SV=2;>tr|B4DH39|B4DH39_HUMAN cDNA FLJ57028, hi	-	5.8681	5.55061	1.1298	1.16444	0.16121	0.175317	9	11	10	10	74.435	670;711;650;670;154;126;128;145;156	18.9																1	12				13	1.0104e-80	By MS/MS	5.8681	6.4411	48.614	4	0	Median	1.1298	1.1854	69.311	4
4959	tr|Q8MGZ8|Q8MGZ8_HUMAN;tr|S5TLC0|S5TLC0_HUMAN;tr|S5DU27|S5DU27_HUMAN;tr|S5DN91|S5DN91_HUMAN;tr|S5DLI1|S5DLI1_HUMAN;tr|S5DI47|S5DI47_HUMAN;tr|S5DHS8|S5DHS8_HUMAN;tr|S5DHS4|S5DHS4_HUMAN;tr|R9RIA8|R9RIA8_HUMAN;tr|R9RFL1|R9RFL1_HUMAN;tr|R4RWV9|R4RWV9_HUMAN;tr|Q5R1M1|Q5R1M1_HUMAN;tr|Q2UV93|Q2UV93_HUMAN;tr|K4ULG4|K4ULG4_HUMAN;tr|I7GVS4|I7GVS4_HUMAN;tr|I7GSS2|I7GSS2_HUMAN;tr|H8XBU0|H8XBU0_HUMAN;tr|H6SSQ…	>tr|Q8MGZ8|Q8MGZ8_HUMAN MHC class I antigen (Fragment) OS=Homo sapiens GN=HLA-B PE=2 SV=1;>tr|S5TLC0|S5TLC0_HUMAN MHC class I antigen (Fragment) OS=Homo sapiens GN=HLA-C PE=4 SV=1;>tr|S5DU27|S5DU27_HUMAN MHC class I antigen (Fragment) OS=Homo sapiens GN=HL	-	5.7339	5.42367	0.83406	0.859634	0.11793	0.12825	544	8	3	0	31.627	273;273;273;273;273;273;273;273;273;273;273;273;273;273;273;273;273;273;273;273;273;273;273;273;273;273;273;298;349;349;349;349;349;349;365;365;366;366;366;366;366;366;366;366;369;273;273;273;273;273;273;273;273;273;273;273;273;273;273;273;273;273;273;273;273;273;273;273;273;273;273;273;273;273;273;273;273;273;273;273;273;273;273;273;273;273;273;273;273;273;273;273;273;273;273;298;298;327;327;337…	21.4																			3	2	5	2.053e-99	By MS/MS	5.7339	5.6211	0.50562	2	0	Median	0.83406	0.85161	28.145	2
3019	sp|Q8N8S7|ENAH_HUMAN;tr|Q6ZSB8|Q6ZSB8_HUMAN	>sp|Q8N8S7|ENAH_HUMAN Protein enabled homolog OS=Homo sapiens GN=ENAH PE=1 SV=2;>tr|Q6ZSB8|Q6ZSB8_HUMAN cDNA FLJ45654 fis, clone CTONG2012123, moderately similar to Mus musculus enabled homolog (Drosophila) (Enah) OS=Homo sapiens PE=2 SV=1	-	5.4314	5.13753	2.2166	2.28457	0.46635	0.507159	2	6	6	0	66.509	591;210	15.3									1	3							6				6	1.6963e-51	By MS/MS	5.4314	5.6411	45.195	3	0	Median	2.2166	2.4697	25.719	3
2823	sp|Q86UE4|LYRIC_HUMAN;tr|E5RJU9|E5RJU9_HUMAN;tr|H0YB56|H0YB56_HUMAN;tr|H0YBE0|H0YBE0_HUMAN;tr|H0YBJ8|H0YBJ8_HUMAN	>sp|Q86UE4|LYRIC_HUMAN Protein LYRIC OS=Homo sapiens GN=MTDH PE=1 SV=2;>tr|E5RJU9|E5RJU9_HUMAN Protein LYRIC OS=Homo sapiens GN=MTDH PE=2 SV=1	-	4.9367	4.6696	0.95161	0.980788	0.18248	0.198448	5	8	8	8	63.836	582;526;224;60;188	15.2							1	1	3								9				9	1.4941e-86	By MS/MS	4.9367	5.0878	18.553	4	0	Median	0.95161	0.99545	20.311	4
1998	sp|Q12797|ASPH_HUMAN;tr|B8Y0L3|B8Y0L3_HUMAN;tr|B3GQE5|B3GQE5_HUMAN;tr|Q6PJH4|Q6PJH4_HUMAN;tr|E5RG56|E5RG56_HUMAN;tr|E5RHJ2|E5RHJ2_HUMAN;tr|E5RHK2|E5RHK2_HUMAN;tr|E5RG29|E5RG29_HUMAN;tr|B7ZM96|B7ZM96_HUMAN;tr|B4DQ07|B4DQ07_HUMAN;tr|A8K721|A8K721_HUMAN;tr|E5RJL3|E5RJL3_HUMAN;tr|G3XAN5|G3XAN5_HUMAN	>sp|Q12797|ASPH_HUMAN Aspartyl/asparaginyl beta-hydroxylase OS=Homo sapiens GN=ASPH PE=1 SV=3;>tr|B8Y0L3|B8Y0L3_HUMAN Aspartate beta-hydroxylase (Fragment) OS=Homo sapiens GN=ASPH PE=2 SV=1	-	4.8988	4.63375	0.64222	0.661912	0.11182	0.121605	13	15	15	15	85.862	758;429;330;297;327;113;136;198;279;285;313;163;174	17.1						2									14	9			4		27	1.1332e-99	By MS/MS	4.8988	4.7939	31.827	3	0	Median	0.64222	0.69017	43.964	3
2864	sp|Q86Y56|HEAT2_HUMAN;tr|B3KU91|B3KU91_HUMAN;tr|H0Y650|H0Y650_HUMAN;tr|E9PGY2|E9PGY2_HUMAN;tr|B3KNN3|B3KNN3_HUMAN;tr|B3KPE2|B3KPE2_HUMAN	>sp|Q86Y56|HEAT2_HUMAN HEAT repeat-containing protein 2 OS=Homo sapiens GN=HEATR2 PE=1 SV=4;>tr|B3KU91|B3KU91_HUMAN cDNA FLJ39381 fis, clone PERIC2000422, highly similar to HEAT repeat-containing protein 2 OS=Homo sapiens PE=2 SV=1;>tr|H0Y650|H0Y650_HUMAN	-	4.8568	4.59402	2.5061	2.58294	0.47436	0.515869	6	5	5	5	93.52	855;601;657;280;280;396	18																5					5	5.6298e-18	By MS/MS	4.8568	4.8677	45.697	3	0	Median	2.5061	2.606	46.06	3
874	tr|B4DFN6|B4DFN6_HUMAN;sp|P09543|CN37_HUMAN;tr|B4DI06|B4DI06_HUMAN	>tr|B4DFN6|B4DFN6_HUMAN 2,3-cyclic-nucleotide 3-phosphodiesterase OS=Homo sapiens GN=CNP PE=2 SV=1;>sp|P09543|CN37_HUMAN 2,3-cyclic-nucleotide 3-phosphodiesterase OS=Homo sapiens GN=CNP PE=1 SV=2;>tr|B4DI06|B4DI06_HUMAN cDNA FLJ52954, highly similar	-	4.8094	4.54919	0.98483	1.01503	0.19798	0.215304	3	4	4	4	20.245	186;421;298	21																			5		5	1.0582e-46	By MS/MS	4.8094	4.27	20.105	3	0	Median	0.98483	0.98573	56.368	3
4314	tr|B2RAK1|B2RAK1_HUMAN;sp|Q9UIQ6|LCAP_HUMAN	>tr|B2RAK1|B2RAK1_HUMAN cDNA, FLJ94965, highly similar to Homo sapiens leucyl/cystinyl aminopeptidase (LNPEP), mRNA OS=Homo sapiens PE=2 SV=1;>sp|Q9UIQ6|LCAP_HUMAN Leucyl-cystinyl aminopeptidase OS=Homo sapiens GN=LNPEP PE=1 SV=3	-	4.7937	4.53434	0.93678	0.965504	0.16599	0.180515	2	10	10	10	117.34	1025;1025	16														10							10	3.0139e-75	By MS/MS	4.7937	4.596	13.599	3	0	Median	0.93678	0.94789	13.188	3
759	sp|P04181|OAT_HUMAN;tr|Q59HE2|Q59HE2_HUMAN	>sp|P04181|OAT_HUMAN Ornithine aminotransferase, mitochondrial OS=Homo sapiens GN=OAT PE=1 SV=1	-	4.694	4.44003	1.5778	1.62618	0.30982	0.336931	2	10	10	10	48.534	439;281	21																			11		11	1.0908e-43	By MS/MS	4.694	4.1552	27.116	8	0	Median	1.5778	1.5846	23.898	8
4642	tr|A6NN80|A6NN80_HUMAN;tr|A8K3Q7|A8K3Q7_HUMAN;tr|E5RK69|E5RK69_HUMAN;tr|E5RK63|E5RK63_HUMAN;tr|E5RJF5|E5RJF5_HUMAN;tr|E5RFF0|E5RFF0_HUMAN;tr|E5RI05|E5RI05_HUMAN;tr|E5RIU8|E5RIU8_HUMAN;tr|E5RJR0|E5RJR0_HUMAN;tr|H0YC77|H0YC77_HUMAN	>tr|A6NN80|A6NN80_HUMAN Annexin OS=Homo sapiens GN=ANXA6 PE=2 SV=3;>tr|A8K3Q7|A8K3Q7_HUMAN Annexin OS=Homo sapiens PE=2 SV=1;>tr|E5RK69|E5RK69_HUMAN Annexin OS=Homo sapiens GN=ANXA6 PE=2 SV=1	-	4.6478	4.39633	0.86318	0.889647	0.18227	0.19822	10	35	35	1	75.276	667;673;460;150;130;156;129;94;110;91	19						1											53	14			67	1.1657e-286	By MS/MS	4.6478	4.7466	16.006	52	0	Median	0.86318	0.90837	14.512	52
1567	tr|B7Z4M5|B7Z4M5_HUMAN;tr|Q6U7G8|Q6U7G8_HUMAN;tr|B7Z2V8|B7Z2V8_HUMAN;sp|P52306|GDS1_HUMAN;tr|H0Y8M2|H0Y8M2_HUMAN;tr|B3KNU0|B3KNU0_HUMAN	>tr|B7Z4M5|B7Z4M5_HUMAN cDNA FLJ56114, highly similar to Rap1 GTPase-GDP dissociation stimulator 1 OS=Homo sapiens PE=2 SV=1;>tr|Q6U7G8|Q6U7G8_HUMAN GTP-GDP dissociation stimulator 1 isoform A OS=Homo sapiens PE=2 SV=1;>tr|B7Z2V8|B7Z2V8_HUMAN cDNA FLJ54958	-	4.6452	4.39387	1.6572	1.70801	0.45235	0.491933	6	2	2	2	52.426	478;516;559;607;253;607	20																		2			2	3.8727e-13	By MS/MS	4.6452	4.9049	43.098	2	0	Median	1.6572	1.7749	35.447	2
1948	sp|Q07065|CKAP4_HUMAN;tr|B3KVX6|B3KVX6_HUMAN;tr|Q8TB01|Q8TB01_HUMAN;tr|Q6NWZ1|Q6NWZ1_HUMAN	>sp|Q07065|CKAP4_HUMAN Cytoskeleton-associated protein 4 OS=Homo sapiens GN=CKAP4 PE=1 SV=2;>tr|B3KVX6|B3KVX6_HUMAN cDNA FLJ41699 fis, clone HCHON2004776, highly similar to Homo sapiens cytoskeleton-associated protein 4 (CKAP4), mRNA OS=Homo sapiens PE=2 S	-	4.602	4.35301	0.3376	0.347952	0.080887	0.0879651	4	24	24	24	66.022	602;521;560;600	18.9							1		2	1							23	33	1		57	4.5894e-178	By MS/MS	4.602	4.8588	17.863	26	0	Median	0.3376	0.35307	24.489	26
1193	tr|F6TQG2|F6TQG2_HUMAN;sp|P28370|SMCA1_HUMAN;tr|B7ZLQ5|B7ZLQ5_HUMAN;tr|Q86UA8|Q86UA8_HUMAN;tr|D7EZH4|D7EZH4_HUMAN	>tr|F6TQG2|F6TQG2_HUMAN Probable global transcription activator SNF2L1 (Fragment) OS=Homo sapiens GN=SMARCA1 PE=2 SV=1;>sp|P28370|SMCA1_HUMAN Probable global transcription activator SNF2L1 OS=Homo sapiens GN=SMARCA1 PE=1 SV=2;>tr|B7ZLQ5|B7ZLQ5_HUMAN SMARCA	-	4.5914	4.34298	1.3477	1.38902	0.27459	0.298618	5	20	12	12	117.26	1005;1054;1070;965;776	15.7							1		1				1		12						13	1.6965e-75	By MS/MS	4.5914	4.6095	24.304	6	0	Median	1.3477	1.3929	38.181	6
4752	tr|B4E2K2|B4E2K2_HUMAN;sp|Q9Y2D5|AKAP2_HUMAN;tr|C9JVY5|C9JVY5_HUMAN	>tr|B4E2K2|B4E2K2_HUMAN cDNA FLJ55665, highly similar to A-kinase anchor protein 2 OS=Homo sapiens PE=2 SV=1;>sp|Q9Y2D5|AKAP2_HUMAN A-kinase anchor protein 2 OS=Homo sapiens GN=AKAP2 PE=1 SV=3;>tr|C9JVY5|C9JVY5_HUMAN A-kinase anchor protein 2 (Fragment) OS	-	4.5158	4.27147	0.88879	0.916042	0.21036	0.228768	3	9	9	9	103.54	942;859;778	11.2				3			1	5	4	5					10						10	1.7956e-71	By MS/MS	4.5158	4.5199	53.097	4	0	Median	0.88879	0.96365	22.755	4
3566	sp|Q96T88|UHRF1_HUMAN;tr|B4E0F9|B4E0F9_HUMAN	>sp|Q96T88|UHRF1_HUMAN E3 ubiquitin-protein ligase UHRF1 OS=Homo sapiens GN=UHRF1 PE=1 SV=1	-	4.4468	4.20621	0.75589	0.779067	0.25386	0.276074	2	9	9	9	89.813	793;408	18																9					9	1.7175e-60	By MS/MS	4.4468	4.2829	17.356	5	0	Median	0.75589	0.7887	33.514	5
1081	tr|B2ZZ86|B2ZZ86_HUMAN;sp|P20908|CO5A1_HUMAN;tr|Q59EE7|Q59EE7_HUMAN;tr|Q96HC0|Q96HC0_HUMAN;tr|H7BY82|H7BY82_HUMAN	>tr|B2ZZ86|B2ZZ86_HUMAN Collagen type V alpha 1 OS=Homo sapiens GN=COL5A1 PE=2 SV=1;>sp|P20908|CO5A1_HUMAN Collagen alpha-1(V) chain OS=Homo sapiens GN=COL5A1 PE=1 SV=3;>tr|Q59EE7|Q59EE7_HUMAN Pro-alpha-1 type V collagen variant (Fragment) OS=Homo sapiens	-	4.4457	4.20516	0.81676	0.841804	0.20108	0.218676	5	11	11	11	183.59	1838;1838;1792;591;210	15													13								13	1.1014e-52	By MS/MS	4.4457	4.3615	33.367	5	0	Median	0.81676	0.80656	48.505	5
1574	tr|B2RAM6|B2RAM6_HUMAN;sp|P52732|KIF11_HUMAN;tr|Q59GZ5|Q59GZ5_HUMAN	>tr|B2RAM6|B2RAM6_HUMAN cDNA, FLJ95005, highly similar to Homo sapiens kinesin family member 11 (KIF11), mRNA OS=Homo sapiens PE=2 SV=1;>sp|P52732|KIF11_HUMAN Kinesin-like protein KIF11 OS=Homo sapiens GN=KIF11 PE=1 SV=2	-	4.3858	4.14851	2.4177	2.49183	0.56924	0.619052	3	8	8	8	119.13	1056;1056;388	15.4									2						8						8	2.0924e-31	By MS/MS	4.3858	4.5492	25.292	4	0	Median	2.4177	2.4006	17.479	4
4376	sp|Q9ULT8|HECD1_HUMAN;tr|G3V4V5|G3V4V5_HUMAN;tr|H0YJP0|H0YJP0_HUMAN;tr|Q2KQ74|Q2KQ74_HUMAN;tr|H0YJD4|H0YJD4_HUMAN;tr|H0YJ72|H0YJ72_HUMAN	>sp|Q9ULT8|HECD1_HUMAN E3 ubiquitin-protein ligase HECTD1 OS=Homo sapiens GN=HECTD1 PE=1 SV=3;>tr|G3V4V5|G3V4V5_HUMAN E3 ubiquitin-protein ligase HECTD1 (Fragment) OS=Homo sapiens GN=HECTD1 PE=2 SV=1;>tr|H0YJP0|H0YJP0_HUMAN E3 ubiquitin-protein ligase HECT	-	4.2423	4.01277	0.93874	0.967524	0.25996	0.282708	6	11	11	11	289.38	2610;926;1465;1224;976;122	14.2				1					1			1	10							1	12	1.6287e-36	By MS/MS	4.2423	3.9785	56.306	6	0	Median	0.93874	0.92608	19.617	6
417	sp|O43491|E41L2_HUMAN;tr|E9PHY5|E9PHY5_HUMAN;tr|E9PK52|E9PK52_HUMAN;tr|E9PII3|E9PII3_HUMAN;tr|I6L9B1|I6L9B1_HUMAN;tr|Q59FD8|Q59FD8_HUMAN;tr|H0Y5B0|H0Y5B0_HUMAN;tr|E9PMV8|E9PMV8_HUMAN;tr|Q6R5J7|Q6R5J7_HUMAN;tr|E9PQD2|E9PQD2_HUMAN;tr|E9PQN0|E9PQN0_HUMAN;tr|E9PRG1|E9PRG1_HUMAN;tr|E9PIG0|E9PIG0_HUMAN;tr|Q6ZSX4|Q6ZSX4_HUMAN;tr|B4DJ76|B4DJ76_HUMAN;tr|E9PJP4|E9PJP4_HUMAN;tr|E9PMG5|E9PMG5_HUMAN;tr|E9PN54…	>sp|O43491|E41L2_HUMAN Band 4.1-like protein 2 OS=Homo sapiens GN=EPB41L2 PE=1 SV=1;>tr|E9PHY5|E9PHY5_HUMAN Band 4.1-like protein 2 OS=Homo sapiens GN=EPB41L2 PE=2 SV=1;>tr|E9PK52|E9PK52_HUMAN Band 4.1-like protein 2 OS=Homo sapiens GN=EPB41L2 PE=2 SV=1;>t	-	4.1657	3.94031	0.98542	1.01564	0.21869	0.237827	22	24	24	24	112.59	1005;935;811;706;633;676;380;268;383;179;127;153;162;201;294;118;224;240;126;149;172;215	14.7						1	1	3	3					26	9						35	2.2837e-151	By MS/MS	4.1657	3.8985	71.508	13	0	Median	0.98542	1.0493	23.496	13
911	sp|P11216|PYGB_HUMAN;tr|Q59GM9|Q59GM9_HUMAN;tr|B4DSD8|B4DSD8_HUMAN;tr|H0Y4Z6|H0Y4Z6_HUMAN;tr|Q8TDG6|Q8TDG6_HUMAN;tr|B4DRW6|B4DRW6_HUMAN;tr|B2RB32|B2RB32_HUMAN;sp|P11217|PYGM_HUMAN;tr|B4DRQ4|B4DRQ4_HUMAN	>sp|P11216|PYGB_HUMAN Glycogen phosphorylase, brain form OS=Homo sapiens GN=PYGB PE=1 SV=5;>tr|Q59GM9|Q59GM9_HUMAN Phosphorylase (Fragment) OS=Homo sapiens PE=2 SV=1;>tr|B4DSD8|B4DSD8_HUMAN Phosphorylase OS=Homo sapiens PE=2 SV=1	-	4.1526	3.92792	0.62404	0.643174	0.17325	0.18841	9	18	15	15	96.695	843;865;752;245;202;832;842;842;595	18																20					20	5.1076e-72	By MS/MS	4.1526	3.8985	22.228	6	0	Median	0.62404	0.62929	30.06	6
1045	sp|P18206|VINC_HUMAN;tr|B3KXA2|B3KXA2_HUMAN;tr|B4E3Q9|B4E3Q9_HUMAN;tr|Q5JQ13|Q5JQ13_HUMAN;tr|B4DKC9|B4DKC9_HUMAN;tr|B4DTM7|B4DTM7_HUMAN	>sp|P18206|VINC_HUMAN Vinculin OS=Homo sapiens GN=VCL PE=1 SV=4;>tr|B3KXA2|B3KXA2_HUMAN cDNA FLJ45031 fis, clone BRAWH3018548, highly similar to Vinculin OS=Homo sapiens PE=2 SV=1;>tr|B4E3Q9|B4E3Q9_HUMAN cDNA FLJ59659, highly similar to Vinculin OS=Homo sa	-	4.1415	3.91742	1.7095	1.76192	0.4141	0.450336	6	48	48	48	123.8	1134;1006;927;806;491;327	16.1						1	3	1	2	2					69					1	70	8.6802e-280	By MS/MS	4.1415	4.4073	29.241	47	0	Median	1.7095	1.8798	28.345	47
3125	sp|Q8TC12|RDH11_HUMAN;tr|Q0QD40|Q0QD40_HUMAN;tr|G3V2G6|G3V2G6_HUMAN;tr|G3V234|G3V234_HUMAN;tr|H0YJ10|H0YJ10_HUMAN;tr|H0YIZ8|H0YIZ8_HUMAN;tr|B3KQ19|B3KQ19_HUMAN;tr|H0YJ46|H0YJ46_HUMAN	>sp|Q8TC12|RDH11_HUMAN Retinol dehydrogenase 11 OS=Homo sapiens GN=RDH11 PE=1 SV=2;>tr|Q0QD40|Q0QD40_HUMAN Retinol dehydrogenase 11 (Fragment) OS=Homo sapiens GN=RDH11 PE=2 SV=1;>tr|G3V2G6|G3V2G6_HUMAN Retinol dehydrogenase 11 (Fragment) OS=Homo sapiens GN	-	4.0438	3.82501	1.1059	1.13981	0.32868	0.357442	8	3	3	3	35.386	318;171;178;187;91;118;188;204	22																				3	3	4.6802e-16	By MS/MS	4.0438	3.8693	13.431	3	0	Median	1.1059	1.1409	10.756	3
1808	tr|Q499G6|Q499G6_HUMAN;sp|P78347|GTF2I_HUMAN;tr|A8K9W7|A8K9W7_HUMAN;tr|B4DH52|B4DH52_HUMAN;tr|B4DRA9|B4DRA9_HUMAN;tr|Q86U51|Q86U51_HUMAN;tr|B4DM07|B4DM07_HUMAN;tr|C9J6M0|C9J6M0_HUMAN;tr|H7BYM4|H7BYM4_HUMAN;tr|G8JLD9|G8JLD9_HUMAN;sp|Q86UP8|GTD2A_HUMAN;sp|Q6EKJ0|GTD2B_HUMAN	>tr|Q499G6|Q499G6_HUMAN General transcription factor II, i OS=Homo sapiens GN=GTF2I PE=2 SV=1;>sp|P78347|GTF2I_HUMAN General transcription factor II-I OS=Homo sapiens GN=GTF2I PE=1 SV=2;>tr|A8K9W7|A8K9W7_HUMAN cDNA FLJ77440, highly similar to Homo sapiens	-	4.0341	3.81583	0.95763	0.986993	0.25841	0.281022	12	25	25	25	110.08	976;998;978;993;530;274;189;106;215;437;949;949	15.6							2		4	1					31	3					34	3.4702e-117	By MS/MS	4.0341	4.4236	52.537	15	0	Median	0.95763	1.0524	21.88	15
3689	sp|Q9BUF5|TBB6_HUMAN;tr|B4DP54|B4DP54_HUMAN;tr|B3KS31|B3KS31_HUMAN;tr|K7ESM5|K7ESM5_HUMAN;tr|B4E386|B4E386_HUMAN;tr|K7EL29|K7EL29_HUMAN;tr|K7EN98|K7EN98_HUMAN;tr|K7ESQ3|K7ESQ3_HUMAN;tr|K7EQT3|K7EQT3_HUMAN;tr|K7EJ64|K7EJ64_HUMAN;tr|K7ERA8|K7ERA8_HUMAN;tr|K7EJZ4|K7EJZ4_HUMAN;tr|K7EPE5|K7EPE5_HUMAN;tr|K7ES63|K7ES63_HUMAN	>sp|Q9BUF5|TBB6_HUMAN Tubulin beta-6 chain OS=Homo sapiens GN=TUBB6 PE=1 SV=1;>tr|B4DP54|B4DP54_HUMAN cDNA FLJ52712, highly similar to Tubulin beta-6 chain OS=Homo sapiens PE=2 SV=1;>tr|B3KS31|B3KS31_HUMAN Tubulin, beta 6, isoform CRA_a OS=Homo sapiens GN=	-	4.0161	3.79881	1.0649	1.09755	0.2637	0.286775	14	19	12	3	49.857	446;418;374;338;300;130;136;96;104;104;110;115;141;116	20.5									1										17	2	19	4.6772e-133	By MS/MS	4.0161	3.6341	25.271	16	0	Median	1.0649	1.0682	54.602	16
1786	sp|P63261|ACTG_HUMAN;tr|B4E3A4|B4E3A4_HUMAN;tr|B4DVQ0|B4DVQ0_HUMAN;tr|I3L3I0|I3L3I0_HUMAN;tr|I3L1U9|I3L1U9_HUMAN;tr|I3L4N8|I3L4N8_HUMAN;tr|I3L3R2|I3L3R2_HUMAN;tr|J3KT65|J3KT65_HUMAN	>sp|P63261|ACTG_HUMAN Actin, cytoplasmic 2 OS=Homo sapiens GN=ACTG1 PE=1 SV=1;>tr|B4E3A4|B4E3A4_HUMAN cDNA FLJ57283, highly similar to Actin, cytoplasmic 2 OS=Homo sapiens PE=2 SV=1;>tr|B4DVQ0|B4DVQ0_HUMAN cDNA FLJ58286, highly similar to Actin, cytoplasmi	-	3.9977	3.7814	0.6901	0.71126	0.17578	0.191162	8	21	1	0	41.792	375;356;333;214;214;242;164;198	14.8		1	2		1														4	3	7	6.7612e-295	By MS/MS	3.9977	3.7203	8.5194	4	0	Median	0.6901	0.66332	7.7392	4
1689	tr|R4GMT0|R4GMT0_HUMAN;tr|B4DM97|B4DM97_HUMAN;sp|P61163|ACTZ_HUMAN;tr|F5H3I4|F5H3I4_HUMAN;tr|B4DMT4|B4DMT4_HUMAN;tr|B4DXP9|B4DXP9_HUMAN;tr|Q13841|Q13841_HUMAN;sp|P42025|ACTY_HUMAN	>tr|R4GMT0|R4GMT0_HUMAN Alpha-centractin OS=Homo sapiens GN=ACTR1A PE=3 SV=1;>tr|B4DM97|B4DM97_HUMAN cDNA FLJ55002, highly similar to Alpha-centractin OS=Homo sapiens PE=2 SV=1;>sp|P61163|ACTZ_HUMAN Alpha-centractin OS=Homo sapiens GN=ACTR1A PE=1 SV=1;>tr|	-	3.9799	3.76457	1.4792	1.52456	0.42678	0.464126	8	6	6	6	37.433	332;334;376;302;302;329;329;376	18.5							2												8	1	9	1.024e-47	By MS/MS	3.9799	3.7632	14.996	4	0	Median	1.4792	1.4788	21.346	4
1504	tr|B7Z382|B7Z382_HUMAN;tr|A8K6K2|A8K6K2_HUMAN;sp|P49902|5NTC_HUMAN;tr|Q5JUV4|Q5JUV4_HUMAN;tr|B3KXN5|B3KXN5_HUMAN;tr|Q5JUV6|Q5JUV6_HUMAN;tr|H0YHR8|H0YHR8_HUMAN;tr|Q5JUV3|Q5JUV3_HUMAN	>tr|B7Z382|B7Z382_HUMAN Cytosolic purine 5-nucleotidase OS=Homo sapiens GN=NT5C2 PE=2 SV=1;>tr|A8K6K2|A8K6K2_HUMAN cDNA FLJ75877, highly similar to Homo sapiens 5-nucleotidase, cytosolic II (NT5C2), mRNA OS=Homo sapiens PE=2 SV=1;>sp|P49902|5NTC_HUMAN Cy	-	3.9246	3.71226	1.6124	1.66184	0.41298	0.449118	8	3	3	3	61.44	532;561;561;265;408;147;157;174	20																		3			3	2.8677e-10	By MS/MS	3.9246	4.0714	0.22258	2	0	Median	1.6124	1.6678	6.0172	2
1845	sp|P98160|PGBM_HUMAN;tr|Q5SZJ2|Q5SZJ2_HUMAN;tr|Q59EG0|Q59EG0_HUMAN;tr|Q2VPA1|Q2VPA1_HUMAN	>sp|P98160|PGBM_HUMAN Basement membrane-specific heparan sulfate proteoglycan core protein OS=Homo sapiens GN=HSPG2 PE=1 SV=4	-	3.9143	3.70252	1.8351	1.89137	0.48118	0.523286	4	12	12	12	468.83	4391;190;2331;351	13.4											11	7									18	3.3474e-43	By MS/MS	3.9143	3.1225	2.553	2	0	Median	1.8351	1.9925	0.052137	2
943	sp|P12814|ACTN1_HUMAN;tr|H9KV75|H9KV75_HUMAN;tr|B7Z565|B7Z565_HUMAN;tr|Q86TX4|Q86TX4_HUMAN;tr|B4DFY0|B4DFY0_HUMAN;tr|B3KUX9|B3KUX9_HUMAN;tr|B7Z2W3|B7Z2W3_HUMAN;tr|G3V2N5|G3V2N5_HUMAN;tr|B4DRP5|B4DRP5_HUMAN;tr|H7C5W8|H7C5W8_HUMAN;tr|A1L0V1|A1L0V1_HUMAN;tr|G3V2W4|G3V2W4_HUMAN;tr|B2RCS5|B2RCS5_HUMAN;sp|P35609|ACTN2_HUMAN;tr|H0YJW3|H0YJW3_HUMAN;tr|H0YJ11|H0YJ11_HUMAN;tr|B2R8Y4|B2R8Y4_HUMAN;sp|Q08043|…	>sp|P12814|ACTN1_HUMAN Alpha-actinin-1 OS=Homo sapiens GN=ACTN1 PE=1 SV=2;>tr|H9KV75|H9KV75_HUMAN Alpha-actinin-1 OS=Homo sapiens GN=ACTN1 PE=2 SV=1;>tr|B7Z565|B7Z565_HUMAN cDNA FLJ54739, highly similar to Alpha-actinin-1 OS=Homo sapiens PE=2 SV=1;>tr|Q86T	-	3.8692	3.65986	1.1043	1.13816	0.28925	0.314561	32	58	58	39	103.06	892;822;822;533;534;472;597;261;255;297;309;238;894;894;251;207;901;901;803;944;126;284;144;86;649;664;679;72;85;620;388;489	17.2	1			1	3	9	5	1						4	49	134	37	10	6	2	242	0	By MS/MS	3.8692	3.69	38.727	180	0	Median	1.1043	1.1423	27.196	180
835	sp|P08133|ANXA6_HUMAN;tr|B7Z582|B7Z582_HUMAN;tr|Q6ZP35|Q6ZP35_HUMAN;tr|E7EMC6|E7EMC6_HUMAN	>sp|P08133|ANXA6_HUMAN Annexin A6 OS=Homo sapiens GN=ANXA6 PE=1 SV=3;>tr|B7Z582|B7Z582_HUMAN Annexin OS=Homo sapiens PE=2 SV=1;>tr|Q6ZP35|Q6ZP35_HUMAN Annexin OS=Homo sapiens PE=2 SV=1;>tr|E7EMC6|E7EMC6_HUMAN Annexin OS=Homo sapiens GN=ANXA6 PE=2 SV=1	-	3.8081	3.60206	0.78096	0.804906	0.20886	0.227137	4	35	1	1	75.872	673;547;330;330	16.8						1											2	2			4	1.022e-299	By MS/MS	3.8081	4.1512	7.7743	3	0	Median	0.78096	0.8409	14.151	3
359	sp|O15270|SPTC2_HUMAN;tr|H0YJV2|H0YJV2_HUMAN	>sp|O15270|SPTC2_HUMAN Serine palmitoyltransferase 2 OS=Homo sapiens GN=SPTLC2 PE=1 SV=1;>tr|H0YJV2|H0YJV2_HUMAN Serine palmitoyltransferase 2 (Fragment) OS=Homo sapiens GN=SPTLC2 PE=3 SV=1	-	3.8074	3.6014	1.1352	1.17001	0.33404	0.363271	2	4	4	4	62.924	562;407	20																		4			4	1.9213e-30	By MS/MS	3.8074	4.0471	6.0738	2	0	Median	1.1352	1.2229	9.5476	2
237	tr|F5H6E2|F5H6E2_HUMAN;tr|B7Z3E5|B7Z3E5_HUMAN;sp|O00159|MYO1C_HUMAN;tr|B7Z9C0|B7Z9C0_HUMAN;tr|I3L204|I3L204_HUMAN;tr|I3L4D4|I3L4D4_HUMAN;tr|I3L501|I3L501_HUMAN;tr|I3L3Y6|I3L3Y6_HUMAN;tr|I3L168|I3L168_HUMAN;tr|I3L3F5|I3L3F5_HUMAN;tr|A1L180|A1L180_HUMAN	>tr|F5H6E2|F5H6E2_HUMAN Unconventional myosin-Ic OS=Homo sapiens GN=MYO1C PE=2 SV=1;>tr|B7Z3E5|B7Z3E5_HUMAN cDNA FLJ53573, highly similar to Myosin Ic OS=Homo sapiens PE=2 SV=1;>sp|O00159|MYO1C_HUMAN Unconventional myosin-Ic OS=Homo sapiens GN=MYO1C PE=1 S	-	3.8012	3.59554	0.85114	0.877238	0.2177	0.23675	11	39	39	8	118.99	1039;1039;1063;805;267;164;169;170;134;138;160	16.8							1								51	1					52	5.1721e-303	By MS/MS	3.8012	4.0768	18.311	33	0	Median	0.85114	0.91505	33.412	33
2306	tr|F5H365|F5H365_HUMAN;tr|B4DSQ5|B4DSQ5_HUMAN;sp|Q15436|SC23A_HUMAN;tr|B3KXI2|B3KXI2_HUMAN;tr|F5H6C4|F5H6C4_HUMAN;tr|B4DF60|B4DF60_HUMAN;tr|B4E0Q9|B4E0Q9_HUMAN;tr|G3V5X8|G3V5X8_HUMAN;tr|G3V4Q2|G3V4Q2_HUMAN;tr|G3V4V1|G3V4V1_HUMAN;tr|G3V1W4|G3V1W4_HUMAN;tr|G3V3G5|G3V3G5_HUMAN;tr|G3V2R6|G3V2R6_HUMAN;tr|G3V5K1|G3V5K1_HUMAN	>tr|F5H365|F5H365_HUMAN Protein transport protein Sec23A OS=Homo sapiens GN=SEC23A PE=2 SV=1;>tr|B4DSQ5|B4DSQ5_HUMAN cDNA FLJ53608, highly similar to Protein transport protein Sec23A OS=Homo sapiens PE=2 SV=1;>sp|Q15436|SC23A_HUMAN Protein transport protei	-	3.7626	3.55902	0.80918	0.833991	0.23397	0.254444	14	12	10	10	82.968	736;736;765;563;663;663;409;85;86;94;108;140;169;40	18							1										11				11	5.3654e-94	By MS/MS	3.7626	3.7829	23.412	8	0	Median	0.80918	0.84478	20.472	8
3667	sp|Q9BSJ8|ESYT1_HUMAN;tr|B3KMV5|B3KMV5_HUMAN;tr|B3KY56|B3KY56_HUMAN;tr|F8VZB1|F8VZB1_HUMAN	>sp|Q9BSJ8|ESYT1_HUMAN Extended synaptotagmin-1 OS=Homo sapiens GN=ESYT1 PE=1 SV=1;>tr|B3KMV5|B3KMV5_HUMAN cDNA FLJ12728 fis, clone NT2RP2000040, highly similar to Protein FAM62A OS=Homo sapiens PE=2 SV=1;>tr|B3KY56|B3KY56_HUMAN cDNA FLJ46898 fis, clone UT	-	3.7593	3.5559	0.80377	0.828415	0.21573	0.234608	4	26	26	26	122.85	1104;1104;1058;88	16.4							1		2					1	35	3					39	2.2014e-201	By MS/MS	3.7593	3.9631	33.581	33	0	Median	0.80377	0.85714	24.102	33
379	tr|B4DR94|B4DR94_HUMAN;tr|Q9UES0|Q9UES0_HUMAN;tr|B5BU81|B5BU81_HUMAN;tr|A4D2J0|A4D2J0_HUMAN;sp|O15498|YKT6_HUMAN	>tr|B4DR94|B4DR94_HUMAN Synaptobrevin homolog YKT6 OS=Homo sapiens GN=YKT6 PE=2 SV=1;>tr|Q9UES0|Q9UES0_HUMAN SNARE protein Ykt6 (Fragment) OS=Homo sapiens PE=2 SV=1;>tr|B5BU81|B5BU81_HUMAN YKT6 v-SNARE protein OS=Homo sapiens GN=YKT6 PE=2 SV=1;>tr|A4D2J0|A	-	3.7418	3.53935	1.2882	1.3277	0.33647	0.365913	5	1	1	1	18.58	164;191;198;198;198	14.5							1							1	1	1					3	0.00049907	By MS/MS	3.7418	3.6227	33.265	2	0	Median	1.2882	1.3047	60.304	2
3573	tr|H3BVI6|H3BVI6_HUMAN;tr|B4DDF4|B4DDF4_HUMAN;tr|Q6FHE4|Q6FHE4_HUMAN;tr|Q6FHC3|Q6FHC3_HUMAN;tr|Q53GK7|Q53GK7_HUMAN;sp|Q99439|CNN2_HUMAN;tr|B4DUT8|B4DUT8_HUMAN;tr|B4DHU5|B4DHU5_HUMAN;tr|B4DN57|B4DN57_HUMAN;tr|K7ES69|K7ES69_HUMAN;tr|H3BQH0|H3BQH0_HUMAN;tr|U3KPS3|U3KPS3_HUMAN	>tr|H3BVI6|H3BVI6_HUMAN Calponin-2 (Fragment) OS=Homo sapiens GN=CNN2 PE=2 SV=1;>tr|B4DDF4|B4DDF4_HUMAN Calponin-2 OS=Homo sapiens GN=CNN2 PE=2 SV=1;>tr|Q6FHE4|Q6FHE4_HUMAN CNN2 protein OS=Homo sapiens GN=CNN2 PE=2 SV=1;>tr|Q6FHC3|Q6FHC3_HUMAN CNN2 protein	-	3.6847	3.48534	1.2551	1.29358	0.33801	0.367588	12	3	3	3	23.851	218;298;309;309;309;309;330;284;288;148;154;103	17.2			1																	3	3	2.9922e-12	By MS/MS	3.6847	3.4461	25.981	3	0	Median	1.2551	1.2718	32.684	3
4017	sp|Q9NPQ8|RIC8A_HUMAN;tr|H0YEN0|H0YEN0_HUMAN;tr|E9PSI0|E9PSI0_HUMAN;tr|H0YE35|H0YE35_HUMAN;tr|E9PI04|E9PI04_HUMAN;tr|E9PLE5|E9PLE5_HUMAN;sp|Q9NVN3|RIC8B_HUMAN;tr|B7WPL0|B7WPL0_HUMAN	>sp|Q9NPQ8|RIC8A_HUMAN Synembryn-A OS=Homo sapiens GN=RIC8A PE=1 SV=3	-	3.6754	3.47654	1.4753	1.52054	0.34397	0.37407	8	9	9	9	59.709	531;287;183;147;148;52;520;560	18.5					1													9			9	1.2044e-49	By MS/MS	3.6754	3.9331	17.851	5	0	Median	1.4753	1.5272	26.782	5
809	tr|R4SBI6|R4SBI6_HUMAN;tr|B2R8N0|B2R8N0_HUMAN;sp|P07099|HYEP_HUMAN;tr|Q6FGZ3|Q6FGZ3_HUMAN;tr|B1AQP9|B1AQP9_HUMAN;tr|B1AQP8|B1AQP8_HUMAN	>tr|R4SBI6|R4SBI6_HUMAN EPHX1 OS=Homo sapiens GN=EPHX1 PE=2 SV=1;>tr|B2R8N0|B2R8N0_HUMAN cDNA, FLJ93975, highly similar to Homo sapiens epoxide hydrolase 1, microsomal (xenobiotic) (EPHX1), mRNA OS=Homo sapiens PE=2 SV=1;>sp|P07099|HYEP_HUMAN Epoxide hydro	-	3.6122	3.41676	0.79569	0.820088	0.21956	0.238773	6	6	6	6	52.948	455;455;455;455;161;136	21																			6		6	6.3098e-21	By MS/MS	3.6122	3.3039	29.22	4	0	Median	0.79569	0.79959	31.957	4
1628	sp|P55263|ADK_HUMAN;tr|Q86U79|Q86U79_HUMAN	>sp|P55263|ADK_HUMAN Adenosine kinase OS=Homo sapiens GN=ADK PE=1 SV=2;>tr|Q86U79|Q86U79_HUMAN Adenosine kinase OS=Homo sapiens PE=2 SV=1	-	3.5784	3.38479	1.7392	1.79253	0.48782	0.530507	2	5	5	5	40.545	362;345	21.4																			4	3	7	9.4249e-15	By MS/MS	3.5784	3.6113	50.371	2	0	Median	1.7392	1.7213	24.775	2
1356	tr|B5BTZ6|B5BTZ6_HUMAN;sp|P40763|STAT3_HUMAN;tr|K7ENL3|K7ENL3_HUMAN;tr|G8JLH9|G8JLH9_HUMAN;tr|B4DNP0|B4DNP0_HUMAN;tr|B7ZA24|B7ZA24_HUMAN;tr|B4DVR6|B4DVR6_HUMAN;tr|K7EP08|K7EP08_HUMAN;tr|Q9BXH2|Q9BXH2_HUMAN	>tr|B5BTZ6|B5BTZ6_HUMAN Signal transducer and activator of transcription OS=Homo sapiens GN=STAT3 PE=2 SV=1;>sp|P40763|STAT3_HUMAN Signal transducer and activator of transcription 3 OS=Homo sapiens GN=STAT3 PE=1 SV=2;>tr|K7ENL3|K7ENL3_HUMAN Signal transduc	-	3.549	3.35698	0.8268	0.852152	0.23715	0.257902	9	7	7	7	87.999	769;770;722;672;672;699;699;84;51	14								4		1						7					7	3.2689e-60	By MS/MS	3.549	3.4741	33.246	3	0	Median	0.8268	0.76899	25.448	3
1060	tr|B4DG62|B4DG62_HUMAN;tr|A8K7J7|A8K7J7_HUMAN;sp|P19367|HXK1_HUMAN;tr|Q59FD4|Q59FD4_HUMAN;tr|E7ENR4|E7ENR4_HUMAN;tr|B3KXY9|B3KXY9_HUMAN;tr|B3KRA9|B3KRA9_HUMAN;tr|B1AR63|B1AR63_HUMAN;tr|B1AR62|B1AR62_HUMAN;tr|B1AR61|B1AR61_HUMAN;tr|B4E0J9|B4E0J9_HUMAN;tr|B3KT70|B3KT70_HUMAN;tr|A8K4Q9|A8K4Q9_HUMAN;sp|Q2TB90|HKDC1_HUMAN	>tr|B4DG62|B4DG62_HUMAN cDNA FLJ56506, highly similar to Hexokinase-1 (EC 2.7.1.1) OS=Homo sapiens PE=2 SV=1;>tr|A8K7J7|A8K7J7_HUMAN cDNA FLJ78173, highly similar to Homo sapiens hexokinase 1 (HK1) mRNA OS=Homo sapiens PE=2 SV=1;>sp|P19367|HXK1_HUMAN Hexok	-	3.5415	3.34989	1.3105	1.35068	0.36532	0.397288	14	27	27	25	102.31	915;917;917;949;952;952;566;291;114;139;780;917;917;917	17.8															12	36	3				51	2.8974e-146	By MS/MS	3.5415	3.4091	38.125	29	0	Median	1.3105	1.3353	25.056	29
1415	sp|P46063|RECQ1_HUMAN;tr|F8WA66|F8WA66_HUMAN;tr|F8WD97|F8WD97_HUMAN;tr|F5H2L2|F5H2L2_HUMAN;tr|F5H4P4|F5H4P4_HUMAN;tr|F5H3W0|F5H3W0_HUMAN;tr|F5GYB7|F5GYB7_HUMAN	>sp|P46063|RECQ1_HUMAN ATP-dependent DNA helicase Q1 OS=Homo sapiens GN=RECQL PE=1 SV=3	-	3.5208	3.33031	0.90812	0.935965	0.25269	0.274802	7	19	19	19	73.457	649;199;211;131;97;106;72	19																	31				31	2.9773e-96	By MS/MS	3.5208	3.6727	13.993	13	0	Median	0.90812	0.93678	9.9082	13
2414	sp|Q32P28|P3H1_HUMAN;tr|B4DNM8|B4DNM8_HUMAN;tr|H7C0D1|H7C0D1_HUMAN;tr|H7C2W6|H7C2W6_HUMAN;tr|Q68CW0|Q68CW0_HUMAN;tr|E2QRI1|E2QRI1_HUMAN;tr|B4DTG8|B4DTG8_HUMAN	>sp|Q32P28|P3H1_HUMAN Prolyl 3-hydroxylase 1 OS=Homo sapiens GN=LEPRE1 PE=1 SV=2;>tr|B4DNM8|B4DNM8_HUMAN cDNA FLJ53395, highly similar to Prolyl 3-hydroxylase 1 (EC 1.14.11.7) OS=Homo sapiens PE=2 SV=1	-	3.4878	3.29909	0.61306	0.631858	0.18575	0.202004	7	7	7	7	83.393	736;601;152;222;213;207;273	18																7					7	1.549e-24	By MS/MS	3.4878	3.0746	29.804	5	0	Median	0.61306	0.61747	51.052	5
2992	sp|Q8N556|AFAP1_HUMAN;tr|Q6ZRV0|Q6ZRV0_HUMAN;tr|Q15850|Q15850_HUMAN	>sp|Q8N556|AFAP1_HUMAN Actin filament-associated protein 1 OS=Homo sapiens GN=AFAP1 PE=1 SV=2;>tr|Q6ZRV0|Q6ZRV0_HUMAN cDNA FLJ46074 fis, clone TESTI2001915, highly similar to Homo sapiens actin filament associated protein (AFAP) OS=Homo sapiens PE=2 SV=1	-	3.4862	3.29758	0.76916	0.792744	0.24196	0.263133	3	7	7	7	80.724	730;413;435	14.8									1	4						8					8	6.9137e-52	By MS/MS	3.4862	3.2745	12.605	4	0	Median	0.76916	0.79483	25.35	4
4033	sp|Q9NQW6|ANLN_HUMAN;tr|A8K5D9|A8K5D9_HUMAN;tr|B4DSL6|B4DSL6_HUMAN;tr|H7C1K5|H7C1K5_HUMAN;tr|C9JJT6|C9JJT6_HUMAN;tr|H7C3S1|H7C3S1_HUMAN;tr|H7C1C2|H7C1C2_HUMAN;tr|H7C167|H7C167_HUMAN	>sp|Q9NQW6|ANLN_HUMAN Actin-binding protein anillin OS=Homo sapiens GN=ANLN PE=1 SV=2;>tr|A8K5D9|A8K5D9_HUMAN cDNA FLJ77424, highly similar to Homo sapiens anillin, actin binding protein (scraps homolog, Drosophila), mRNA OS=Homo sapiens PE=2 SV=1;>tr|B4DS	-	3.4713	3.28348	1.4671	1.51208	0.43354	0.471477	8	19	19	19	124.2	1124;1086;1001;277;169;236;252;73	13.9				1	1		2		6	8				13	18	1	1				33	3.7308e-128	By MS/MS	3.4713	3.6366	32.104	17	0	Median	1.4671	1.4844	22.181	17
3300	sp|Q93008|USP9X_HUMAN;tr|D3DWB6|D3DWB6_HUMAN;tr|E9PFG1|E9PFG1_HUMAN;sp|O00507|USP9Y_HUMAN;tr|Q59EZ5|Q59EZ5_HUMAN;tr|Q6P468|Q6P468_HUMAN;tr|B4DGX9|B4DGX9_HUMAN;tr|Q86X58|Q86X58_HUMAN;tr|H7C2M9|H7C2M9_HUMAN	>sp|Q93008|USP9X_HUMAN Probable ubiquitin carboxyl-terminal hydrolase FAF-X OS=Homo sapiens GN=USP9X PE=1 SV=3;>tr|D3DWB6|D3DWB6_HUMAN Ubiquitin carboxyl-terminal hydrolase OS=Homo sapiens GN=USP9X PE=2 SV=1;>tr|E9PFG1|E9PFG1_HUMAN Probable ubiquitin carbo	-	3.4606	3.27336	0.94646	0.975481	0.24136	0.26248	9	16	16	16	292.28	2570;2379;1018;2555;867;918;577;473;237	15													17								17	4.4701e-79	By MS/MS	3.4606	3.3241	29.527	6	0	Median	0.94646	0.96112	44.187	6
1074	tr|B4DT77|B4DT77_HUMAN;tr|B4DWU2|B4DWU2_HUMAN;tr|B4DHY4|B4DHY4_HUMAN;tr|Q53HM8|Q53HM8_HUMAN;tr|B2R657|B2R657_HUMAN;sp|P20073|ANXA7_HUMAN;tr|B2R7L2|B2R7L2_HUMAN	>tr|B4DT77|B4DT77_HUMAN Annexin OS=Homo sapiens GN=ANXA7 PE=2 SV=1;>tr|B4DWU2|B4DWU2_HUMAN Annexin OS=Homo sapiens PE=2 SV=1;>tr|B4DHY4|B4DHY4_HUMAN Annexin OS=Homo sapiens PE=2 SV=1;>tr|Q53HM8|Q53HM8_HUMAN Annexin (Fragment) OS=Homo sapiens PE=2 SV=1;>tr|	-	3.46	3.2728	1.6307	1.6807	0.47135	0.512596	7	11	11	11	37.805	336;393;434;466;488;488;466	16.5											12	6	1						12	1	32	1.4262e-51	By MS/MS	3.46	3.2229	19.739	9	0	Median	1.6307	1.6266	18.509	9
918	tr|Q2VF42|Q2VF42_HUMAN;tr|A8K8D9|A8K8D9_HUMAN;sp|P11413|G6PD_HUMAN;tr|Q2Q9H2|Q2Q9H2_HUMAN;tr|B4DYA7|B4DYA7_HUMAN;tr|Q2Q9B7|Q2Q9B7_HUMAN;tr|E7EUI8|E7EUI8_HUMAN;tr|E7EM57|E7EM57_HUMAN;tr|E9PD92|E9PD92_HUMAN;tr|Q0PHS1|Q0PHS1_HUMAN;tr|A7IZZ3|A7IZZ3_HUMAN;tr|Q0PHS5|Q0PHS5_HUMAN;tr|Q0PHS6|Q0PHS6_HUMAN;tr|Q0PHS3|Q0PHS3_HUMAN;tr|Q0PHS2|Q0PHS2_HUMAN;tr|I3V9R4|I3V9R4_HUMAN;tr|A2IBT6|A2IBT6_HUMAN;tr|B6ZHS6|…	>tr|Q2VF42|Q2VF42_HUMAN Glucose-6-phosphate 1-dehydrogenase (Fragment) OS=Homo sapiens GN=G6PD PE=2 SV=1;>tr|A8K8D9|A8K8D9_HUMAN Glucose-6-phosphate 1-dehydrogenase OS=Homo sapiens PE=2 SV=1;>sp|P11413|G6PD_HUMAN Glucose-6-phosphate 1-dehydrogenase OS=Homo	-	3.4574	3.27034	1.3507	1.39212	0.37297	0.405607	19	15	15	15	54.823	475;515;515;475;508;475;339;320;256;297;72;72;42;49;49;36;51;52;60	20.2																		18	5		23	3.7689e-88	By MS/MS	3.4574	3.5402	23.589	19	0	Median	1.3507	1.4445	38.812	19
833	tr|A8K5I0|A8K5I0_HUMAN;sp|P08107|HSP71_HUMAN;tr|B4DNT8|B4DNT8_HUMAN;tr|Q59EJ3|Q59EJ3_HUMAN;tr|B4DWK5|B4DWK5_HUMAN;tr|B4DFN9|B4DFN9_HUMAN;tr|B4DI39|B4DI39_HUMAN;tr|E7EP94|E7EP94_HUMAN;tr|B4E1S9|B4E1S9_HUMAN;tr|B4E388|B4E388_HUMAN;tr|B4DVU9|B4DVU9_HUMAN;tr|B3KTT5|B3KTT5_HUMAN;tr|B4DNX1|B4DNX1_HUMAN;tr|B4E1T6|B4E1T6_HUMAN;tr|B4DNV4|B4DNV4_HUMAN;tr|Q9UQC1|Q9UQC1_HUMAN	>tr|A8K5I0|A8K5I0_HUMAN Heat shock 70kDa protein 1A OS=Homo sapiens GN=HSPA1B PE=2 SV=1;>sp|P08107|HSP71_HUMAN Heat shock 70 kDa protein 1A/1B OS=Homo sapiens GN=HSPA1A PE=1 SV=5;>tr|B4DNT8|B4DNT8_HUMAN cDNA FLJ54370, highly similar to Heat shock 70 kDa pr	-	3.4506	3.2639	0.65961	0.679835	0.18734	0.203733	16	28	25	13	70.051	641;641;617;709;623;572;618;550;550;563;544;476;417;398;232;151	17.8		2	1					1	4	1							38	23			61	1.7365e-214	By MS/MS	3.4506	3.7355	24.084	37	0	Median	0.65961	0.68263	37.851	37
3296	sp|Q92974|ARHG2_HUMAN;tr|Q5VY93|Q5VY93_HUMAN;tr|D3DVA5|D3DVA5_HUMAN;tr|B4DJ49|B4DJ49_HUMAN;tr|B7Z977|B7Z977_HUMAN	>sp|Q92974|ARHG2_HUMAN Rho guanine nucleotide exchange factor 2 OS=Homo sapiens GN=ARHGEF2 PE=1 SV=4;>tr|Q5VY93|Q5VY93_HUMAN Rho guanine nucleotide exchange factor 2 OS=Homo sapiens GN=ARHGEF2 PE=2 SV=1;>tr|D3DVA5|D3DVA5_HUMAN Rho/rac guanine nucleotide ex	-	3.4229	3.2377	0.99416	1.02464	0.27807	0.302403	5	17	17	17	111.54	986;987;1030;443;515	13.7							1	2	9	4					22	1					23	9.6717e-119	By MS/MS	3.4229	3.5622	20.867	9	0	Median	0.99416	1.0751	24.082	9
2078	tr|Q2TB59|Q2TB59_HUMAN;sp|Q13423|NNTM_HUMAN;tr|E9PCX7|E9PCX7_HUMAN;tr|D6RAI5|D6RAI5_HUMAN;tr|D6RHU2|D6RHU2_HUMAN;tr|B4DS88|B4DS88_HUMAN;tr|B4DMN9|B4DMN9_HUMAN;tr|D6RCR6|D6RCR6_HUMAN;tr|Q8N5H5|Q8N5H5_HUMAN	>tr|Q2TB59|Q2TB59_HUMAN Nicotinamide nucleotide transhydrogenase OS=Homo sapiens GN=NNT PE=2 SV=1;>sp|Q13423|NNTM_HUMAN NAD(P) transhydrogenase, mitochondrial OS=Homo sapiens GN=NNT PE=1 SV=3;>tr|E9PCX7|E9PCX7_HUMAN NAD(P) transhydrogenase, mitochondrial O	-	3.4118	3.2272	0.90709	0.934903	0.2313	0.25154	9	15	15	15	113.88	1086;1086;955;217;199;559;601;58;236	17															17						17	3.8005e-94	By MS/MS	3.4118	3.5867	20.328	9	0	Median	0.90709	0.97892	26.994	9
378	tr|Q05DA4|Q05DA4_HUMAN;sp|O15460|P4HA2_HUMAN;tr|Q5HYD8|Q5HYD8_HUMAN;tr|E7ENX0|E7ENX0_HUMAN;tr|E7EPI9|E7EPI9_HUMAN;tr|C9JCP0|C9JCP0_HUMAN;tr|C9JX45|C9JX45_HUMAN;tr|A8MXE0|A8MXE0_HUMAN;tr|E7ERI1|E7ERI1_HUMAN	>tr|Q05DA4|Q05DA4_HUMAN P4HA2 protein OS=Homo sapiens GN=P4HA2 PE=2 SV=1;>sp|O15460|P4HA2_HUMAN Prolyl 4-hydroxylase subunit alpha-2 OS=Homo sapiens GN=P4HA2 PE=1 SV=1;>tr|Q5HYD8|Q5HYD8_HUMAN Putative uncharacterized protein DKFZp686M0919 OS=Homo sapiens G	-	3.4002	3.21623	0.61278	0.631569	0.18028	0.196056	9	15	15	15	57.377	504;535;533;204;236;147;153;167;184	20.1																		20	3		23	2.5767e-108	By MS/MS	3.4002	3.5958	11.776	15	0	Median	0.61278	0.62668	20.555	15
680	sp|O95470|SGPL1_HUMAN;tr|H0Y3V8|H0Y3V8_HUMAN;tr|H7BXL7|H7BXL7_HUMAN	>sp|O95470|SGPL1_HUMAN Sphingosine-1-phosphate lyase 1 OS=Homo sapiens GN=SGPL1 PE=1 SV=3	-	3.3815	3.19854	1.3946	1.43736	0.38268	0.416167	3	6	6	6	63.523	568;135;202	20																		8			8	8.1252e-27	By MS/MS	3.3815	3.5391	13.852	4	0	Median	1.3946	1.454	11.732	4
2293	sp|Q15392|DHC24_HUMAN;tr|Q3LIE7|Q3LIE7_HUMAN;tr|B7ZAV4|B7ZAV4_HUMAN;tr|B7Z817|B7Z817_HUMAN;tr|B7Z943|B7Z943_HUMAN;tr|F5H0H1|F5H0H1_HUMAN;tr|B7Z919|B7Z919_HUMAN;tr|H7C4B7|H7C4B7_HUMAN;tr|B7Z546|B7Z546_HUMAN	>sp|Q15392|DHC24_HUMAN Delta(24)-sterol reductase OS=Homo sapiens GN=DHCR24 PE=1 SV=2;>tr|Q3LIE7|Q3LIE7_HUMAN Putative uncharacterized protein Nbla03646 OS=Homo sapiens GN=Nbla03646 PE=2 SV=1;>tr|B7ZAV4|B7ZAV4_HUMAN cDNA, FLJ79318, highly similar to 24-deh	-	3.3593	3.17754	0.84206	0.867879	0.30572	0.332472	9	6	6	6	60.101	516;427;475;475;242;300;300;154;159	21																			6		6	4.5305e-16	By MS/MS	3.3593	3.0558	16.512	3	0	Median	0.84206	0.83023	8.3466	3
1243	sp|P30837|AL1B1_HUMAN;tr|B4DLJ0|B4DLJ0_HUMAN	>sp|P30837|AL1B1_HUMAN Aldehyde dehydrogenase X, mitochondrial OS=Homo sapiens GN=ALDH1B1 PE=1 SV=3;>tr|B4DLJ0|B4DLJ0_HUMAN cDNA FLJ51238, highly similar to Aldehyde dehydrogenase X, mitochondrial (EC 1.2.1.3) OS=Homo sapiens PE=2 SV=1	-	3.3529	3.17149	0.87881	0.905756	0.3055	0.332233	2	6	6	6	57.206	517;218	20.9																		1	6		7	3.708e-28	By MS/MS	3.3529	3.1209	43.23	4	0	Median	0.87881	0.92897	26.26	4
1090	sp|P21333|FLNA_HUMAN;tr|Q5HY54|Q5HY54_HUMAN;tr|Q60FE6|Q60FE6_HUMAN;tr|Q60FE5|Q60FE5_HUMAN;tr|A6NDY9|A6NDY9_HUMAN;tr|Q8TES4|Q8TES4_HUMAN;tr|Q6NXF2|Q6NXF2_HUMAN;tr|Q96C61|Q96C61_HUMAN;tr|E9PHF0|E9PHF0_HUMAN;tr|B4E2F9|B4E2F9_HUMAN;tr|B4DTD5|B4DTD5_HUMAN;tr|F8WE98|F8WE98_HUMAN;tr|Q2VP91|Q2VP91_HUMAN;tr|H0Y5C6|H0Y5C6_HUMAN;tr|Q86TQ3|Q86TQ3_HUMAN;tr|H0Y5F3|H0Y5F3_HUMAN;tr|H7C2E7|H7C2E7_HUMAN	>sp|P21333|FLNA_HUMAN Filamin-A OS=Homo sapiens GN=FLNA PE=1 SV=4;>tr|Q5HY54|Q5HY54_HUMAN Filamin-A OS=Homo sapiens GN=FLNA PE=2 SV=1;>tr|Q60FE6|Q60FE6_HUMAN Filamin A OS=Homo sapiens GN=FLNA PE=2 SV=1;>tr|Q60FE5|Q60FE5_HUMAN Filamin A OS=Homo sapiens GN=F	-	3.2823	3.10471	1.0544	1.08673	0.31081	0.338008	17	129	119	116	280.74	2647;2607;2612;2620;2315;1455;983;838;780;780;678;604;307;281;177;232;90	14.7			2	1	1	5	9	9	11	3	11	179	181	103	52	28	5	1			560	0	By MS/MS	3.2823	2.8328	24.164	465	0	Median	1.0544	1.0293	25.095	464
1307	tr|E7EV99|E7EV99_HUMAN;tr|A2A3N8|A2A3N8_HUMAN;tr|E7ENY0|E7ENY0_HUMAN;sp|P35611|ADDA_HUMAN;tr|Q86XM2|Q86XM2_HUMAN;tr|H0Y9H2|H0Y9H2_HUMAN;tr|Q4TT76|Q4TT76_HUMAN;tr|B4DI79|B4DI79_HUMAN;tr|Q96D30|Q96D30_HUMAN;tr|B4DPW4|B4DPW4_HUMAN;tr|D6RJE2|D6RJE2_HUMAN;tr|Q16155|Q16155_HUMAN;tr|D6RAH3|D6RAH3_HUMAN;tr|D6RF25|D6RF25_HUMAN;tr|H0YG19|H0YG19_HUMAN	>tr|E7EV99|E7EV99_HUMAN Alpha-adducin OS=Homo sapiens GN=ADD1 PE=2 SV=1;>tr|A2A3N8|A2A3N8_HUMAN Adducin 1 (Alpha) OS=Homo sapiens GN=ADD1 PE=2 SV=1;>tr|E7ENY0|E7ENY0_HUMAN Alpha-adducin OS=Homo sapiens GN=ADD1 PE=2 SV=1;>sp|P35611|ADDA_HUMAN Alpha-adducin	-	3.2683	3.09147	1.5132	1.5596	0.46229	0.502743	15	9	9	9	70.055	632;662;663;737;662;444;417;511;400;261;69;132;137;143;114	16.5										2						9					9	7.7541e-61	By MS/MS	3.2683	3.2196	20.207	7	0	Median	1.5132	1.5735	17.855	7
1615	tr|B7ZM24|B7ZM24_HUMAN;tr|Q53ZR1|Q53ZR1_HUMAN;sp|P55011|S12A2_HUMAN;tr|G3XAL9|G3XAL9_HUMAN	>tr|B7ZM24|B7ZM24_HUMAN SLC12A2 protein OS=Homo sapiens GN=SLC12A2 PE=2 SV=1;>tr|Q53ZR1|Q53ZR1_HUMAN Bumetanide-sensitive Na-K-Cl cotransporter OS=Homo sapiens GN=SLC12A2 PE=2 SV=1;>sp|P55011|S12A2_HUMAN Solute carrier family 12 member 2 OS=Homo sapiens GN	-	3.2576	3.08135	1.7789	1.83344	0.62501	0.679702	4	3	3	3	129.72	1196;1212;1212;1150	16														3							3	1.1406e-28	By MS/MS	3.2576	3.0391	1.8527	3	0	Median	1.7789	1.7251	11.95	3
1226	sp|P30154|2AAB_HUMAN;tr|A8K8B0|A8K8B0_HUMAN;tr|J3KR29|J3KR29_HUMAN;tr|B7Z1G3|B7Z1G3_HUMAN;tr|H0YDG7|H0YDG7_HUMAN	>sp|P30154|2AAB_HUMAN Serine/threonine-protein phosphatase 2A 65 kDa regulatory subunit A beta isoform OS=Homo sapiens GN=PPP2R1B PE=1 SV=3;>tr|A8K8B0|A8K8B0_HUMAN cDNA FLJ76434, highly similar to Homo sapiens protein phosphatase 2 (formerly 2A), regulator	-	3.2542	3.07813	1.9401	1.99959	0.67379	0.732751	5	7	4	4	66.213	601;667;440;440;224	20																		6			6	7.0112e-45	By MS/MS	3.2542	3.4256	10.241	3	0	Median	1.9401	2.0083	27.095	3
3643	sp|Q9BQ70|TCF25_HUMAN;tr|H3BMJ8|H3BMJ8_HUMAN;tr|Q9H7D3|Q9H7D3_HUMAN;tr|H3BSP8|H3BSP8_HUMAN;tr|H3BTU3|H3BTU3_HUMAN;tr|H3BS87|H3BS87_HUMAN;tr|H3BQ53|H3BQ53_HUMAN;tr|B4DVF2|B4DVF2_HUMAN;tr|Q9H384|Q9H384_HUMAN	>sp|Q9BQ70|TCF25_HUMAN Transcription factor 25 OS=Homo sapiens GN=TCF25 PE=1 SV=1;>tr|H3BMJ8|H3BMJ8_HUMAN Transcription factor 25 (Fragment) OS=Homo sapiens GN=TCF25 PE=2 SV=1;>tr|Q9H7D3|Q9H7D3_HUMAN NULP1, isoform CRA_c OS=Homo sapiens GN=NULP1 PE=2 SV=1;	-	3.2527	3.07671	1.2838	1.32316	0.27715	0.301402	9	6	6	6	76.666	676;210;216;234;265;146;570;121;473	19																	6				6	4.396e-30	By MS/MS	3.2527	3.5019	34.761	3	0	Median	1.2838	1.4312	5.729	3
882	sp|P09884|DPOLA_HUMAN;tr|A6NMQ1|A6NMQ1_HUMAN	>sp|P09884|DPOLA_HUMAN DNA polymerase alpha catalytic subunit OS=Homo sapiens GN=POLA1 PE=1 SV=2;>tr|A6NMQ1|A6NMQ1_HUMAN DNA polymerase OS=Homo sapiens GN=POLA1 PE=2 SV=1	-	3.2189	3.04474	1.1989	1.23566	0.33605	0.365456	2	9	9	9	165.91	1462;1468	14.1							1		2					9							9	5.7207e-90	By MS/MS	3.2189	3.0372	15.902	5	0	Median	1.1989	1.1691	22.791	5
2167	tr|E7EX90|E7EX90_HUMAN;sp|Q14203|DCTN1_HUMAN;tr|Q6MZZ3|Q6MZZ3_HUMAN;tr|Q6AWB1|Q6AWB1_HUMAN;tr|Q6AWB3|Q6AWB3_HUMAN;tr|Q59F36|Q59F36_HUMAN;tr|E7EWF7|E7EWF7_HUMAN;tr|O95654|O95654_HUMAN;tr|H8Y0Y3|H8Y0Y3_HUMAN;tr|C9JJD0|C9JJD0_HUMAN;tr|C9JKG6|C9JKG6_HUMAN;tr|E9PCY0|E9PCY0_HUMAN	>tr|E7EX90|E7EX90_HUMAN Dynactin subunit 1 OS=Homo sapiens GN=DCTN1 PE=2 SV=1;>sp|Q14203|DCTN1_HUMAN Dynactin subunit 1 OS=Homo sapiens GN=DCTN1 PE=1 SV=3;>tr|Q6MZZ3|Q6MZZ3_HUMAN Putative uncharacterized protein DKFZp686I0746 OS=Homo sapiens GN=DKFZp686I07	-	3.1849	3.01258	1.5357	1.58279	0.47693	0.518664	12	26	26	26	139.09	1256;1278;1278;890;890;459;191;405;164;121;135;186	16.1														30	2						32	3.1643e-205	By MS/MS	3.1849	2.8688	28.254	27	0	Median	1.5357	1.4957	18.541	27
3517	tr|D3DR32|D3DR32_HUMAN;sp|Q96Q89|KI20B_HUMAN;tr|C9J6W2|C9J6W2_HUMAN;tr|A8K324|A8K324_HUMAN	>tr|D3DR32|D3DR32_HUMAN M-phase phosphoprotein 1, isoform CRA_a OS=Homo sapiens GN=MPHOSPH1 PE=3 SV=1;>sp|Q96Q89|KI20B_HUMAN Kinesin-like protein KIF20B OS=Homo sapiens GN=KIF20B PE=1 SV=3;>tr|C9J6W2|C9J6W2_HUMAN Kinesin-like protein KIF20B OS=Homo sapiens	-	3.1787	3.00672	1.3279	1.36862	0.47719	0.518947	4	7	7	7	206.16	1780;1820;1850;694	11.9						2	2						7								7	6.3618e-32	By MS/MS	3.1787	2.5908	48.726	3	0	Median	1.3279	1.3163	21.386	3
2298	sp|Q15417|CNN3_HUMAN;tr|F8WA86|F8WA86_HUMAN;tr|B4DP09|B4DP09_HUMAN;tr|B4DFK6|B4DFK6_HUMAN;tr|E9PDU6|E9PDU6_HUMAN;tr|Q9BWY6|Q9BWY6_HUMAN	>sp|Q15417|CNN3_HUMAN Calponin-3 OS=Homo sapiens GN=CNN3 PE=1 SV=1;>tr|F8WA86|F8WA86_HUMAN Calponin-3 OS=Homo sapiens GN=CNN3 PE=2 SV=1;>tr|B4DP09|B4DP09_HUMAN cDNA FLJ53072, highly similar to Calponin-3 OS=Homo sapiens PE=2 SV=1;>tr|B4DFK6|B4DFK6_HUMAN Ca	-	3.1466	2.97635	2.2137	2.28158	0.69414	0.754882	6	6	6	6	36.413	329;283;283;288;185;87	17.4		1					2	1												10	10	2.0411e-49	By MS/MS	3.1466	3.1315	30.762	7	0	Median	2.2137	2.2553	29.711	7
440	tr|E9PDF6|E9PDF6_HUMAN;tr|B0I1S9|B0I1S9_HUMAN;sp|O43795|MYO1B_HUMAN;tr|E7EPB4|E7EPB4_HUMAN;tr|B3KQI2|B3KQI2_HUMAN;tr|E7EQD9|E7EQD9_HUMAN;tr|Q05CR5|Q05CR5_HUMAN;tr|H7C2Y7|H7C2Y7_HUMAN;tr|Q14777|Q14777_HUMAN;tr|B2R643|B2R643_HUMAN;sp|Q9UBC5|MYO1A_HUMAN;tr|C9JYW1|C9JYW1_HUMAN;tr|C9JUP5|C9JUP5_HUMAN;tr|G3V342|G3V342_HUMAN;tr|F5GWY8|F5GWY8_HUMAN;tr|B4DTV4|B4DTV4_HUMAN	>tr|E9PDF6|E9PDF6_HUMAN Unconventional myosin-Ib OS=Homo sapiens GN=MYO1B PE=2 SV=1;>tr|B0I1S9|B0I1S9_HUMAN MYO1B variant protein OS=Homo sapiens GN=MYO1B PE=2 SV=1;>sp|O43795|MYO1B_HUMAN Unconventional myosin-Ib OS=Homo sapiens GN=MYO1B PE=1 SV=3	-	3.1216	2.95271	2.1827	2.24963	0.7387	0.803341	16	24	24	23	128.48	1107;1136;1136;381;381;303;307;192;90;1043;1043;163;149;688;881;881	16.6						1									26						26	3.7329e-150	By MS/MS	3.1216	3.3519	28.934	17	0	Median	2.1827	2.4244	24.765	17
3304	tr|B7Z871|B7Z871_HUMAN;tr|B7ZLW0|B7ZLW0_HUMAN;sp|Q93052|LPP_HUMAN;tr|C9JXK9|C9JXK9_HUMAN;tr|C9JUT4|C9JUT4_HUMAN;tr|B7Z8W0|B7Z8W0_HUMAN	>tr|B7Z871|B7Z871_HUMAN cDNA FLJ50930, highly similar to Lipoma-preferred partner OS=Homo sapiens PE=2 SV=1;>tr|B7ZLW0|B7ZLW0_HUMAN LPP protein OS=Homo sapiens GN=LPP PE=2 SV=1;>sp|Q93052|LPP_HUMAN Lipoma-preferred partner OS=Homo sapiens GN=LPP PE=1 SV=1;	-	3.1061	2.93804	1.2542	1.29266	0.37808	0.411164	6	3	3	3	48.517	449;612;612;252;428;465	19																	3				3	1.1682e-07	By MS/MS	3.1061	3.2602	10.853	2	0	Median	1.2542	1.2996	31.311	2
598	tr|Q5ST80|Q5ST80_HUMAN;tr|Q53HQ0|Q53HQ0_HUMAN;sp|O75955|FLOT1_HUMAN;tr|B4DVY7|B4DVY7_HUMAN;tr|Q6IB58|Q6IB58_HUMAN;tr|A2VCL5|A2VCL5_HUMAN;tr|A2AB09|A2AB09_HUMAN;tr|A2AB10|A2AB10_HUMAN;tr|A2AB12|A2AB12_HUMAN;tr|A2AB13|A2AB13_HUMAN;tr|A2AB11|A2AB11_HUMAN;tr|A2ABJ5|A2ABJ5_HUMAN	>tr|Q5ST80|Q5ST80_HUMAN FLOT1 protein OS=Homo sapiens GN=FLOT1 PE=2 SV=1;>tr|Q53HQ0|Q53HQ0_HUMAN Flotillin 1 variant (Fragment) OS=Homo sapiens PE=2 SV=1;>sp|O75955|FLOT1_HUMAN Flotillin-1 OS=Homo sapiens GN=FLOT1 PE=1 SV=3;>tr|B4DVY7|B4DVY7_HUMAN Flotilli	-	3.0906	2.92338	0.64905	0.668951	0.19178	0.208562	12	12	12	12	47.355	427;427;427;379;427;237;238;252;235;185;192;145	20.1								1											14		14	1.2648e-67	By MS/MS	3.0906	2.8179	10.399	4	0	Median	0.64905	0.65249	5.9745	4
3883	tr|B2R5U3|B2R5U3_HUMAN;sp|Q9H4M9|EHD1_HUMAN;tr|B4DMV9|B4DMV9_HUMAN;tr|B4DR44|B4DR44_HUMAN;tr|B4DTR4|B4DTR4_HUMAN;tr|B4DZH9|B4DZH9_HUMAN;tr|C9J2Z4|C9J2Z4_HUMAN;tr|C9JC03|C9JC03_HUMAN;tr|C9JDQ8|C9JDQ8_HUMAN;tr|C9JIJ3|C9JIJ3_HUMAN;tr|C9IZH1|C9IZH1_HUMAN	>tr|B2R5U3|B2R5U3_HUMAN EH-domain containing 1, isoform CRA_b OS=Homo sapiens GN=EHD1 PE=2 SV=1;>sp|Q9H4M9|EHD1_HUMAN EH domain-containing protein 1 OS=Homo sapiens GN=EHD1 PE=1 SV=2;>tr|B4DMV9|B4DMV9_HUMAN cDNA FLJ53363, highly similar to EH-domain-contai	-	3.077	2.91052	0.61342	0.632229	0.23493	0.255488	11	16	16	11	60.626	534;534;475;493;510;431;306;374;162;145;148	17.6				1	1				2									18			18	4.0695e-79	By MS/MS	3.077	3.2322	22.229	12	0	Median	0.61342	0.64558	27.44	12
1481	tr|A8K7A0|A8K7A0_HUMAN;sp|P49643|PRI2_HUMAN;tr|I0CMJ8|I0CMJ8_HUMAN;tr|U3KQB9|U3KQB9_HUMAN	>tr|A8K7A0|A8K7A0_HUMAN cDNA FLJ75753, highly similar to Homo sapiens primase, polypeptide 2A, 58kDa (PRIM2A), mRNA OS=Homo sapiens PE=2 SV=1;>sp|P49643|PRI2_HUMAN DNA primase large subunit OS=Homo sapiens GN=PRIM2 PE=1 SV=2	-	3.0733	2.90702	1.1282	1.16279	0.41602	0.452424	4	3	3	3	58.833	509;509;46;346	20																		3			3	5.1456e-11	By MS/MS	3.0733	3.2016	1.1049	2	0	Median	1.1282	1.1837	18.626	2
3536	sp|Q96RS6|NUDC1_HUMAN	>sp|Q96RS6|NUDC1_HUMAN NudC domain-containing protein 1 OS=Homo sapiens GN=NUDCD1 PE=1 SV=2	-	3.0582	2.89274	0.88961	0.916887	0.30143	0.327807	1	3	3	3	66.755	583	20																		3			3	4.6736e-13	By MS/MS	3.0582	3.1769	61.78	2	0	Median	0.88961	0.93372	61.583	2
1465	tr|B2R774|B2R774_HUMAN;sp|P49257|LMAN1_HUMAN;tr|Q53FS4|Q53FS4_HUMAN;tr|A0PJ85|A0PJ85_HUMAN;tr|B4DVV0|B4DVV0_HUMAN	>tr|B2R774|B2R774_HUMAN cDNA, FLJ93313, highly similar to Homo sapiens lectin, mannose-binding, 1 (LMAN1), mRNA OS=Homo sapiens PE=2 SV=1;>sp|P49257|LMAN1_HUMAN Protein ERGIC-53 OS=Homo sapiens GN=LMAN1 PE=1 SV=2;>tr|Q53FS4|Q53FS4_HUMAN Lectin, mannose-bin	-	3.0406	2.87609	0.55152	0.568431	0.19582	0.212955	5	8	8	8	57.518	510;510;510;311;223	19.9								1										5	10		15	3.9737e-45	By MS/MS	3.0406	2.779	19.671	7	0	Median	0.55152	0.52901	19.572	7
252	tr|Q5SRT3|Q5SRT3_HUMAN;tr|Q53FB0|Q53FB0_HUMAN;sp|O00299|CLIC1_HUMAN	>tr|Q5SRT3|Q5SRT3_HUMAN Chloride intracellular channel 1, isoform CRA_a OS=Homo sapiens GN=CLIC1 PE=2 SV=2;>tr|Q53FB0|Q53FB0_HUMAN Chloride intracellular channel 1 variant (Fragment) OS=Homo sapiens PE=2 SV=1;>sp|O00299|CLIC1_HUMAN Chloride intracellular c	-	3.0224	2.85887	1.0948	1.12837	0.34594	0.376212	3	7	7	7	26.922	241;241;241	18.6			1				1													8	8	2.0722e-71	By MS/MS	3.0224	2.8897	8.2304	7	0	Median	1.0948	1.1014	7.7363	7
2471	sp|Q5GLZ8|HERC4_HUMAN;tr|A8K9U4|A8K9U4_HUMAN;tr|H0Y6K7|H0Y6K7_HUMAN	>sp|Q5GLZ8|HERC4_HUMAN Probable E3 ubiquitin-protein ligase HERC4 OS=Homo sapiens GN=HERC4 PE=1 SV=1;>tr|A8K9U4|A8K9U4_HUMAN cDNA FLJ77205, highly similar to Homo sapiens hect domain and RLD 4 (HERC4), transcript variant 2, mRNA (Fragment) OS=Homo sapiens	-	2.9786	2.81744	0.84009	0.865849	0.30749	0.334397	3	6	6	6	118.56	1057;1027;399	17															6						6	1.5065e-14	By MS/MS	2.9786	2.9027	38.236	2	0	Median	0.84009	0.88299	18.435	2
1573	sp|P52701|MSH6_HUMAN;tr|B4DF41|B4DF41_HUMAN;tr|F5H2F9|F5H2F9_HUMAN;tr|B4E3I4|B4E3I4_HUMAN;tr|Q1L838|Q1L838_HUMAN;tr|F8WAX8|F8WAX8_HUMAN;tr|Q3SWU9|Q3SWU9_HUMAN;tr|F8W7G9|F8W7G9_HUMAN;tr|U3KQ72|U3KQ72_HUMAN;tr|C9JH55|C9JH55_HUMAN;tr|C9J8Y8|C9J8Y8_HUMAN;tr|C9J7Y7|C9J7Y7_HUMAN;tr|Q6LAI4|Q6LAI4_HUMAN	>sp|P52701|MSH6_HUMAN DNA mismatch repair protein Msh6 OS=Homo sapiens GN=MSH6 PE=1 SV=2;>tr|B4DF41|B4DF41_HUMAN DNA mismatch repair protein Msh6 OS=Homo sapiens GN=MSH6 PE=2 SV=1;>tr|F5H2F9|F5H2F9_HUMAN DNA mismatch repair protein Msh6 OS=Homo sapiens GN=	-	2.9775	2.8164	3.0314	3.12435	0.96752	1.05218	13	22	22	22	152.78	1360;1230;1058;1058;1068;160;252;104;51;101;116;151;328	14.7							2	2	1					27							27	4.9355e-130	By MS/MS	2.9775	2.6247	24.59	21	0	Median	3.0314	2.9646	25.083	21
2336	tr|Q71UA6|Q71UA6_HUMAN;sp|Q15758|AAAT_HUMAN;tr|M0QXM4|M0QXM4_HUMAN;tr|Q59ES3|Q59ES3_HUMAN;tr|B4DE27|B4DE27_HUMAN;tr|M0QX44|M0QX44_HUMAN;tr|M0R144|M0R144_HUMAN	>tr|Q71UA6|Q71UA6_HUMAN Neutral amino acid transporter OS=Homo sapiens GN=SLC1A5 PE=2 SV=1;>sp|Q15758|AAAT_HUMAN Neutral amino acid transporter B(0) OS=Homo sapiens GN=SLC1A5 PE=1 SV=2;>tr|M0QXM4|M0QXM4_HUMAN Neutral amino acid transporter B(0) OS=Homo sap	-	2.9383	2.77932	0.67938	0.700211	0.21807	0.237152	7	10	10	10	56.583	541;541;365;548;313;259;29	17.3						1		4	1					1	3	3	10	12	2		31	3.2594e-55	By MS/MS	2.9383	3.154	74.115	16	0	Median	0.67938	0.70192	25.633	16
1551	tr|G5E9A6|G5E9A6_HUMAN;tr|Q6P453|Q6P453_HUMAN;sp|P51784|UBP11_HUMAN;tr|B3KP28|B3KP28_HUMAN;tr|B4DGK3|B4DGK3_HUMAN;tr|Q53H56|Q53H56_HUMAN;tr|Q53FJ3|Q53FJ3_HUMAN;tr|Q08AK7|Q08AK7_HUMAN;sp|Q13107|UBP4_HUMAN;tr|H7C189|H7C189_HUMAN	>tr|G5E9A6|G5E9A6_HUMAN Ubiquitin carboxyl-terminal hydrolase OS=Homo sapiens GN=USP11 PE=2 SV=1;>tr|Q6P453|Q6P453_HUMAN Ubiquitin carboxyl-terminal hydrolase (Fragment) OS=Homo sapiens GN=USP11 PE=2 SV=1;>sp|P51784|UBP11_HUMAN Ubiquitin carboxyl-terminal	-	2.935	2.7762	1.1702	1.20608	0.36306	0.39483	10	4	3	3	105.03	920;923;963;689;690;916;963;963;963;621	17															3						3	7.3912e-11	By MS/MS	2.935	2.8261	3.6662	2	0	Median	1.1702	1.221	46.503	2
925	sp|P11586|C1TC_HUMAN;tr|G3V2B8|G3V2B8_HUMAN;tr|F5H2F4|F5H2F4_HUMAN;tr|B7Z809|B7Z809_HUMAN;tr|G3V3L6|G3V3L6_HUMAN	>sp|P11586|C1TC_HUMAN C-1-tetrahydrofolate synthase, cytoplasmic OS=Homo sapiens GN=MTHFD1 PE=1 SV=3;>tr|G3V2B8|G3V2B8_HUMAN C-1-tetrahydrofolate synthase, cytoplasmic OS=Homo sapiens GN=MTHFD1 PE=2 SV=1;>tr|F5H2F4|F5H2F4_HUMAN C-1-tetrahydrofolate synthas	-	2.9311	2.77251	1.831	1.88714	0.65269	0.709804	5	34	34	33	101.56	935;935;1020;1020;634	17.7															19	41	2				62	3.7425e-159	By MS/MS	2.9311	2.7516	30.242	43	0	Median	1.831	1.8979	17.919	43
4614	sp|Q9Y6G9|DC1L1_HUMAN;tr|B3KM42|B3KM42_HUMAN;tr|E9PHI6|E9PHI6_HUMAN;tr|Q6MZE7|Q6MZE7_HUMAN;tr|B4DDM4|B4DDM4_HUMAN;tr|C9JGM7|C9JGM7_HUMAN	>sp|Q9Y6G9|DC1L1_HUMAN Cytoplasmic dynein 1 light intermediate chain 1 OS=Homo sapiens GN=DYNC1LI1 PE=1 SV=3;>tr|B3KM42|B3KM42_HUMAN cDNA FLJ10219 fis, clone HEMBA1007018, highly similar to Cytoplasmic dynein 1 light intermediate chain 1 OS=Homo sapiens PE	-	2.913	2.75539	1.5508	1.59835	0.55736	0.606132	6	6	6	6	56.578	523;377;407;335;407;190	14.6								1	3	3								7			7	8.6095e-59	By MS/MS	2.913	2.999	23.85	4	0	Median	1.5508	1.6017	13.416	4
3685	tr|B4DE53|B4DE53_HUMAN;sp|Q9BTW9|TBCD_HUMAN;tr|J3KR97|J3KR97_HUMAN;tr|I6L959|I6L959_HUMAN;tr|C9J1U4|C9J1U4_HUMAN;tr|I3L0V3|I3L0V3_HUMAN;tr|I3L163|I3L163_HUMAN;tr|I3L500|I3L500_HUMAN;tr|I3L439|I3L439_HUMAN;tr|I3L4D2|I3L4D2_HUMAN;tr|I3L3H4|I3L3H4_HUMAN;tr|I3L131|I3L131_HUMAN;tr|I3L143|I3L143_HUMAN	>tr|B4DE53|B4DE53_HUMAN cDNA FLJ61213, highly similar to Tubulin-specific chaperone D OS=Homo sapiens PE=2 SV=1;>sp|Q9BTW9|TBCD_HUMAN Tubulin-specific chaperone D OS=Homo sapiens GN=TBCD PE=1 SV=2;>tr|J3KR97|J3KR97_HUMAN Tubulin-specific chaperone D OS=Hom	-	2.9055	2.7483	1.1767	1.21278	0.46775	0.508681	13	8	8	8	94.419	849;1192;1230;750;311;237;244;251;256;109;134;141;211	17															8						8	9.9746e-31	By MS/MS	2.9055	2.893	11.407	4	0	Median	1.1767	1.2247	34.205	4
2504	sp|Q5SSJ5|HP1B3_HUMAN;tr|B0QZK4|B0QZK4_HUMAN;tr|Q5SWC8|Q5SWC8_HUMAN;tr|B4E0N8|B4E0N8_HUMAN;tr|B0QZK9|B0QZK9_HUMAN;tr|B0QZK8|B0QZK8_HUMAN	>sp|Q5SSJ5|HP1B3_HUMAN Heterochromatin protein 1-binding protein 3 OS=Homo sapiens GN=HP1BP3 PE=1 SV=1;>tr|B0QZK4|B0QZK4_HUMAN Heterochromatin protein 1-binding protein 3 (Fragment) OS=Homo sapiens GN=HP1BP3 PE=2 SV=1;>tr|Q5SWC8|Q5SWC8_HUMAN Heterochromati	-	2.8865	2.73033	0.83018	0.855635	0.29597	0.321869	6	14	14	14	61.206	553;253;278;212;76;124	17.8						1			1								15	1			16	2.874e-61	By MS/MS	2.8865	3.042	21.522	11	0	Median	0.83018	0.86106	22.158	11
1885	sp|Q01970|PLCB3_HUMAN	>sp|Q01970|PLCB3_HUMAN 1-phosphatidylinositol 4,5-bisphosphate phosphodiesterase beta-3 OS=Homo sapiens GN=PLCB3 PE=1 SV=2	-	2.8758	2.7202	1.8744	1.93187	0.63143	0.686684	1	6	6	6	138.8	1234	16														7							7	1.3997e-46	By MS/MS	2.8758	2.6554	7.8332	3	0	Median	1.8744	1.9062	34.554	3
2216	sp|Q14847|LASP1_HUMAN;tr|C9J9W2|C9J9W2_HUMAN;tr|A8K1D2|A8K1D2_HUMAN;tr|B4DGQ0|B4DGQ0_HUMAN;tr|Q9NPR7|Q9NPR7_HUMAN;tr|J3KSN1|J3KSN1_HUMAN;tr|B4DIC4|B4DIC4_HUMAN;tr|B4DJI4|B4DJI4_HUMAN;tr|F6S2S5|F6S2S5_HUMAN	>sp|Q14847|LASP1_HUMAN LIM and SH3 domain protein 1 OS=Homo sapiens GN=LASP1 PE=1 SV=2;>tr|C9J9W2|C9J9W2_HUMAN LIM and SH3 domain protein 1 (Fragment) OS=Homo sapiens GN=LASP1 PE=2 SV=1;>tr|A8K1D2|A8K1D2_HUMAN cDNA FLJ76601, highly similar to Homo sapiens	-	2.8748	2.71926	1.4706	1.51569	0.57357	0.623761	9	10	10	10	29.717	261;166;261;205;144;105;125;220;91	16.8				1		2	3			1	2									15	17	1.576e-43	By MS/MS	2.8748	2.8009	45.543	13	0	Median	1.4706	1.642	22.17	13
1269	tr|Q108N1|Q108N1_HUMAN;tr|D6RER0|D6RER0_HUMAN;tr|E7EPM6|E7EPM6_HUMAN;tr|B4E0R0|B4E0R0_HUMAN;tr|B7Z452|B7Z452_HUMAN;tr|A8K9T3|A8K9T3_HUMAN;sp|P33121|ACSL1_HUMAN;tr|B7Z3Z9|B7Z3Z9_HUMAN;tr|Q108N2|Q108N2_HUMAN;tr|H0Y9Z9|H0Y9Z9_HUMAN;tr|D6RG07|D6RG07_HUMAN	>tr|Q108N1|Q108N1_HUMAN Acyl-CoA synthetase long-chain family member 1 isoform a (Fragment) OS=Homo sapiens GN=ACSL1 PE=2 SV=1;>tr|D6RER0|D6RER0_HUMAN Long-chain-fatty-acid--CoA ligase 1 OS=Homo sapiens GN=ACSL1 PE=2 SV=1;>tr|E7EPM6|E7EPM6_HUMAN Long-chain	-	2.8708	2.71547	3.2106	3.30904	0.9444	1.02704	11	4	4	4	41.562	373;388;664;664;698;698;698;527;93;94;126	19																	4				4	8.0618e-09	By MS/MS	2.8708	2.9334	32.595	2	0	Median	3.2106	3.3281	25.948	2
545	tr|Q7Z516|Q7Z516_HUMAN;sp|O75376|NCOR1_HUMAN;tr|B4DZ48|B4DZ48_HUMAN;tr|B4DJ25|B4DJ25_HUMAN;tr|Q9NSZ0|Q9NSZ0_HUMAN;tr|E7EVK1|E7EVK1_HUMAN;tr|Q86YY1|Q86YY1_HUMAN;tr|J3KS29|J3KS29_HUMAN;tr|J3QKP0|J3QKP0_HUMAN;tr|Q86YY2|Q86YY2_HUMAN	>tr|Q7Z516|Q7Z516_HUMAN Nuclear receptor co-repressor OS=Homo sapiens PE=2 SV=1;>sp|O75376|NCOR1_HUMAN Nuclear receptor corepressor 1 OS=Homo sapiens GN=NCOR1 PE=1 SV=2;>tr|B4DZ48|B4DZ48_HUMAN cDNA FLJ50924, highly similar to Nuclear receptor corepressor 1	-	2.8566	2.70204	0.90631	0.934099	0.3272	0.355832	10	2	2	2	258.88	2343;2440;1053;1024;1047;1071;959;184;217;453	9.36						1	2	1	3	2		2									2	1.379e-38	By MS/MS	2.8566	2.2555	25.894	2	0	Median	0.90631	0.98819	7.63	2
257	sp|O00410|IPO5_HUMAN;tr|H0Y8C6|H0Y8C6_HUMAN;tr|B4E0R6|B4E0R6_HUMAN;tr|B3KWG6|B3KWG6_HUMAN;tr|E7ETV3|E7ETV3_HUMAN;tr|E7EQT5|E7EQT5_HUMAN;tr|E7EV12|E7EV12_HUMAN;tr|C9JMV5|C9JMV5_HUMAN;tr|E7EWK4|E7EWK4_HUMAN;tr|E7EX05|E7EX05_HUMAN;tr|H0Y3V4|H0Y3V4_HUMAN;tr|Q9BVS9|Q9BVS9_HUMAN;tr|C9JZD8|C9JZD8_HUMAN;tr|C9J875|C9J875_HUMAN;tr|C9JZ53|C9JZ53_HUMAN;tr|C9JQT6|C9JQT6_HUMAN;tr|E7ESA1|E7ESA1_HUMAN;tr|E7ESZ1|…	>sp|O00410|IPO5_HUMAN Importin-5 OS=Homo sapiens GN=IPO5 PE=1 SV=4;>tr|H0Y8C6|H0Y8C6_HUMAN Importin-5 (Fragment) OS=Homo sapiens GN=IPO5 PE=4 SV=1;>tr|B4E0R6|B4E0R6_HUMAN Importin-5 OS=Homo sapiens GN=IPO5 PE=2 SV=1;>tr|B3KWG6|B3KWG6_HUMAN cDNA FLJ43041 fi	-	2.8355	2.68208	1.8702	1.92754	0.62435	0.678984	20	29	29	29	123.63	1097;1099;972;718;170;126;142;165;117;119;182;310;74;75;77;88;98;106;129;64	16.3						1	1	1	1						41	1	1	1			44	2.6403e-228	By MS/MS	2.8355	2.9236	20.354	35	0	Median	1.8702	2.0415	19.259	35
3651	tr|C9JQV0|C9JQV0_HUMAN;sp|Q9BRJ6|CG050_HUMAN;tr|H7C0T1|H7C0T1_HUMAN;tr|H7C2R9|H7C2R9_HUMAN	>tr|C9JQV0|C9JQV0_HUMAN Uncharacterized protein C7orf50 (Fragment) OS=Homo sapiens GN=C7orf50 PE=2 SV=1;>sp|Q9BRJ6|CG050_HUMAN Uncharacterized protein C7orf50 OS=Homo sapiens GN=C7orf50 PE=1 SV=1;>tr|H7C0T1|H7C0T1_HUMAN Uncharacterized protein C7orf50 (Fra	-	2.8347	2.68133	0.96538	0.994981	0.36396	0.395809	4	3	3	3	21.883	192;194;162;179	16.4							1		1											3	3	1.0143e-19	By MS/MS	2.8347	2.7734	34.057	3	0	Median	0.96538	1.0549	21.259	3
1388	sp|P42695|CNDD3_HUMAN;tr|Q96FA6|Q96FA6_HUMAN;tr|E9PKK4|E9PKK4_HUMAN;tr|G3V1A9|G3V1A9_HUMAN;tr|E9PQA3|E9PQA3_HUMAN;tr|E9PLE0|E9PLE0_HUMAN	>sp|P42695|CNDD3_HUMAN Condensin-2 complex subunit D3 OS=Homo sapiens GN=NCAPD3 PE=1 SV=2;>tr|Q96FA6|Q96FA6_HUMAN NCAPD3 protein (Fragment) OS=Homo sapiens GN=NCAPD3 PE=2 SV=2;>tr|E9PKK4|E9PKK4_HUMAN Condensin-2 complex subunit D3 OS=Homo sapiens GN=NCAPD3	-	2.8121	2.65995	2.0476	2.11038	0.7451	0.810301	6	7	7	7	168.89	1498;558;832;1084;195;264	13.9						1	1							7							7	7.3598e-27	By MS/MS	2.8121	2.3924	55.61	3	0	Median	2.0476	2.0813	3.7873	3
2417	tr|D3DPS3|D3DPS3_HUMAN;sp|Q3KQU3|MA7D1_HUMAN;tr|Q6NX58|Q6NX58_HUMAN;tr|B3KU03|B3KU03_HUMAN;tr|A1L1B7|A1L1B7_HUMAN;tr|C9JIR3|C9JIR3_HUMAN;tr|E9PLH3|E9PLH3_HUMAN;tr|H0YF21|H0YF21_HUMAN	>tr|D3DPS3|D3DPS3_HUMAN Arginine/proline rich coiled-coil 1, isoform CRA_b OS=Homo sapiens GN=RPRC1 PE=2 SV=1;>sp|Q3KQU3|MA7D1_HUMAN MAP7 domain-containing protein 1 OS=Homo sapiens GN=MAP7D1 PE=1 SV=1;>tr|Q6NX58|Q6NX58_HUMAN MAP7D1 protein (Fragment) OS=H	-	2.7968	2.64548	0.82392	0.849183	0.32885	0.357626	8	8	8	8	92.691	840;841;678;593;164;244;140;248	13.5								5	1	1					10						10	8.7945e-48	By MS/MS	2.7968	2.8178	14.128	3	0	Median	0.82392	0.82018	23.322	3
2157	sp|Q14160|SCRIB_HUMAN;tr|H0YCG0|H0YCG0_HUMAN;tr|A0PJK8|A0PJK8_HUMAN;tr|Q8WYU8|Q8WYU8_HUMAN	>sp|Q14160|SCRIB_HUMAN Protein scribble homolog OS=Homo sapiens GN=SCRIB PE=1 SV=4;>tr|H0YCG0|H0YCG0_HUMAN Protein scribble homolog (Fragment) OS=Homo sapiens GN=SCRIB PE=4 SV=1	-	2.7906	2.63961	1.5153	1.56176	0.61228	0.665858	4	9	9	8	174.88	1630;650;682;117	11.2		1	1		1	1	2	1	4	3			9	4							13	1.1509e-83	By MS/MS	2.7906	2.4556	42.755	7	0	Median	1.5153	1.5276	35.533	7
236	tr|B4DUX0|B4DUX0_HUMAN;sp|O00154|BACH_HUMAN;tr|F5GWE2|F5GWE2_HUMAN;tr|B7Z957|B7Z957_HUMAN;tr|K7EKP8|K7EKP8_HUMAN	>tr|B4DUX0|B4DUX0_HUMAN Cytosolic acyl coenzyme A thioester hydrolase OS=Homo sapiens GN=ACOT7 PE=2 SV=1;>sp|O00154|BACH_HUMAN Cytosolic acyl coenzyme A thioester hydrolase OS=Homo sapiens GN=ACOT7 PE=1 SV=3	-	2.7883	2.63744	1.0842	1.11744	0.40893	0.444714	5	3	3	3	29.645	265;380;223;223;280	22																				3	3	1.7934e-15	By MS/MS	2.7883	2.761	7.9139	2	0	Median	1.0842	1.1109	10.55	2
1024	tr|Q2TU84|Q2TU84_HUMAN;sp|P17174|AATC_HUMAN;tr|B7Z1I2|B7Z1I2_HUMAN;tr|B7Z7E9|B7Z7E9_HUMAN	>tr|Q2TU84|Q2TU84_HUMAN Aspartate aminotransferase OS=Homo sapiens GN=GIG18 PE=2 SV=1;>sp|P17174|AATC_HUMAN Aspartate aminotransferase, cytoplasmic OS=Homo sapiens GN=GOT1 PE=1 SV=3;>tr|B7Z1I2|B7Z1I2_HUMAN Aspartate aminotransferase OS=Homo sapiens PE=2 SV	-	2.7861	2.63536	2.6969	2.77959	0.98132	1.06719	4	8	8	8	46.319	413;413;366;392	21.2																			9	3	12	1.257e-63	By MS/MS	2.7861	2.6492	17.793	9	0	Median	2.6969	2.7184	20.06	9
3842	tr|A8K9B9|A8K9B9_HUMAN;sp|Q9H223|EHD4_HUMAN	>tr|A8K9B9|A8K9B9_HUMAN cDNA FLJ77391, highly similar to Homo sapiens EH-domain containing 4 (EHD4), mRNA OS=Homo sapiens PE=2 SV=1;>sp|Q9H223|EHD4_HUMAN EH domain-containing protein 4 OS=Homo sapiens GN=EHD4 PE=1 SV=1	-	2.7756	2.62543	1.2505	1.28884	0.5367	0.583665	2	12	10	9	61.155	541;541	16.5							2	1				1	1					9			11	5.8773e-52	By MS/MS	2.7756	2.931	80.969	6	0	Median	1.2505	1.3456	37.176	6
4437	tr|B4DMV0|B4DMV0_HUMAN;sp|Q9UQB8|BAIP2_HUMAN;tr|I3L4C2|I3L4C2_HUMAN;tr|B4DWA1|B4DWA1_HUMAN;tr|F8W878|F8W878_HUMAN;tr|B3KPV9|B3KPV9_HUMAN;tr|B4DQ43|B4DQ43_HUMAN;tr|I3L3C6|I3L3C6_HUMAN;tr|I3L0Y9|I3L0Y9_HUMAN;tr|I3L2M4|I3L2M4_HUMAN;tr|I3L1C8|I3L1C8_HUMAN;tr|I3L2J6|I3L2J6_HUMAN;tr|I3L113|I3L113_HUMAN;tr|I3L4A3|I3L4A3_HUMAN;tr|I3L3C5|I3L3C5_HUMAN;tr|I3L526|I3L526_HUMAN;tr|I3L125|I3L125_HUMAN;tr|I3L0M4…	>tr|B4DMV0|B4DMV0_HUMAN cDNA FLJ59352, highly similar to Brain-specific angiogenesis inhibitor1-associated protein 2 OS=Homo sapiens PE=2 SV=1;>sp|Q9UQB8|BAIP2_HUMAN Brain-specific angiogenesis inhibitor 1-associated protein 2 OS=Homo sapiens GN=BAIAP2 PE=	-	2.7756	2.62543	1.2354	1.27328	0.48798	0.530681	20	5	5	5	54.801	500;552;553;375;456;521;456;216;130;234;180;58;79;97;106;114;135;140;149;175	14.8							1	2		1								5			5	4.8343e-24	By MS/MS	2.7756	2.8996	25.082	4	0	Median	1.2354	1.3072	36.804	4
4535	sp|Q9Y490|TLN1_HUMAN;tr|Q5TCU6|Q5TCU6_HUMAN;tr|G1UI21|G1UI21_HUMAN;tr|H0YMT1|H0YMT1_HUMAN	>sp|Q9Y490|TLN1_HUMAN Talin-1 OS=Homo sapiens GN=TLN1 PE=1 SV=3;>tr|Q5TCU6|Q5TCU6_HUMAN Talin-1 OS=Homo sapiens GN=TLN1 PE=2 SV=1	-	2.7573	2.60812	1.1167	1.15094	0.40033	0.435361	4	96	96	88	269.76	2541;2429;1586;1471	14.8			1			1	4	3	7		1	38	139	58	15	2	2	1	1		257	0	By MS/MS	2.7573	2.4006	29.159	211	0	Median	1.1167	1.066	23.539	211
3233	tr|Q149P1|Q149P1_HUMAN;tr|Q149P0|Q149P0_HUMAN;sp|Q92538|GBF1_HUMAN;tr|Q05BW6|Q05BW6_HUMAN;tr|Q504U7|Q504U7_HUMAN	>tr|Q149P1|Q149P1_HUMAN GBF1 protein OS=Homo sapiens GN=GBF1 PE=2 SV=1;>tr|Q149P0|Q149P0_HUMAN GBF1 protein OS=Homo sapiens GN=GBF1 PE=2 SV=1;>sp|Q92538|GBF1_HUMAN Golgi-specific brefeldin A-resistance guanine nucleotide exchange factor 1 OS=Homo sapiens G	-	2.7455	2.59695	1.4141	1.45746	0.54379	0.591375	5	20	20	20	205.96	1855;1855;1859;699;340	14.1							1	1		3			21	4							25	5.5997e-119	By MS/MS	2.7455	2.3649	37.423	14	0	Median	1.4141	1.4017	54.299	14
572	sp|O75607|NPM3_HUMAN	>sp|O75607|NPM3_HUMAN Nucleoplasmin-3 OS=Homo sapiens GN=NPM3 PE=1 SV=3	-	2.7423	2.59393	1.3516	1.39304	0.48656	0.529137	1	2	2	2	19.343	178	22																				2	2	2.0993e-15	By MS/MS	2.7423	2.7476	17.239	2	0	Median	1.3516	1.3799	39.247	2
730	sp|P00387|NB5R3_HUMAN;tr|Q6ZVI6|Q6ZVI6_HUMAN;tr|B1AHF3|B1AHF3_HUMAN	>sp|P00387|NB5R3_HUMAN NADH-cytochrome b5 reductase 3 OS=Homo sapiens GN=CYB5R3 PE=1 SV=3;>tr|Q6ZVI6|Q6ZVI6_HUMAN cDNA FLJ42537 fis, clone BRACE3004058, highly similar to NADH-cytochrome B5 reductase (EC 1.6.2.2) OS=Homo sapiens PE=2 SV=1;>tr|B1AHF3|B1AHF3	-	2.7135	2.56669	0.65083	0.670786	0.2299	0.250018	3	7	7	7	34.234	301;257;147	22																				13	13	3.7798e-41	By MS/MS	2.7135	2.6666	12.513	8	0	Median	0.65083	0.66634	24.893	8
1438	tr|Q53GE2|Q53GE2_HUMAN;tr|Q53GC7|Q53GC7_HUMAN;tr|A4D0V4|A4D0V4_HUMAN;sp|P47755|CAZA2_HUMAN;tr|C9JUG7|C9JUG7_HUMAN;tr|B4DG50|B4DG50_HUMAN;tr|F8W9N7|F8W9N7_HUMAN;tr|B4DE01|B4DE01_HUMAN	>tr|Q53GE2|Q53GE2_HUMAN Capping protein (Actin filament) muscle Z-line, alpha 2 variant (Fragment) OS=Homo sapiens PE=2 SV=1;>tr|Q53GC7|Q53GC7_HUMAN Capping protein (Actin filament) muscle Z-line, alpha 2 variant (Fragment) OS=Homo sapiens PE=2 SV=1;>tr|A4	-	2.6999	2.55382	1.0662	1.09889	0.34322	0.373254	8	4	3	3	32.967	286;286;286;286;146;172;174;209	18.2							1													3	3	1.7005e-44	By MS/MS	2.6999	2.6225	14.283	2	0	Median	1.0662	1.0786	31.281	2
2077	tr|B7Z1I0|B7Z1I0_HUMAN;tr|B7Z418|B7Z418_HUMAN;sp|Q13418|ILK_HUMAN	>tr|B7Z1I0|B7Z1I0_HUMAN Integrin-linked protein kinase OS=Homo sapiens GN=ILK PE=2 SV=1;>tr|B7Z418|B7Z418_HUMAN Integrin-linked protein kinase OS=Homo sapiens GN=ILK PE=2 SV=1;>sp|Q13418|ILK_HUMAN Integrin-linked protein kinase OS=Homo sapiens GN=ILK PE=1	-	2.697	2.55108	1.5568	1.60453	0.56146	0.610591	3	3	3	3	36.467	318;391;452	21																			3		3	5.8985e-11	By MS/MS	2.697	2.5607	30.302	2	0	Median	1.5568	1.5674	19.234	2
1020	tr|Q59EB5|Q59EB5_HUMAN;sp|P16989|YBOX3_HUMAN;tr|Q96GD7|Q96GD7_HUMAN;tr|Q59HE1|Q59HE1_HUMAN	>tr|Q59EB5|Q59EB5_HUMAN CSDA protein variant (Fragment) OS=Homo sapiens PE=2 SV=1;>sp|P16989|YBOX3_HUMAN Y-box-binding protein 3 OS=Homo sapiens GN=YBX3 PE=1 SV=4;>tr|Q96GD7|Q96GD7_HUMAN CSDA protein OS=Homo sapiens PE=2 SV=1	-	2.6961	2.55023	0.57616	0.593826	0.21897	0.238131	4	5	1	1	14.786	134;372;303;268	20.5																		1	1		2	7.0884e-71	By MS/MS	2.6961	2.706	10.628	2	0	Median	0.57616	0.59425	14.032	2
1131	tr|B4DNN4|B4DNN4_HUMAN;sp|P23921|RIR1_HUMAN;tr|Q53GZ5|Q53GZ5_HUMAN;tr|E9PD78|E9PD78_HUMAN;tr|B4E0I8|B4E0I8_HUMAN;tr|E9PL69|E9PL69_HUMAN;tr|B4DXB0|B4DXB0_HUMAN;tr|B4DS95|B4DS95_HUMAN;tr|F5H861|F5H861_HUMAN;tr|B4DXD1|B4DXD1_HUMAN;tr|E9PP77|E9PP77_HUMAN;tr|H0YCY7|H0YCY7_HUMAN	>tr|B4DNN4|B4DNN4_HUMAN Ribonucleoside-diphosphate reductase OS=Homo sapiens PE=2 SV=1;>sp|P23921|RIR1_HUMAN Ribonucleoside-diphosphate reductase large subunit OS=Homo sapiens GN=RRM1 PE=1 SV=1;>tr|Q53GZ5|Q53GZ5_HUMAN Ribonucleoside-diphosphate reductase (	-	2.681	2.53594	1.9959	2.0571	0.714	0.776479	12	16	16	16	86.451	762;792;792;695;695;570;570;683;454;454;75;130	17								2								17	1				18	2.2062e-93	By MS/MS	2.681	2.5654	11.57	9	0	Median	1.9959	2.0528	14.858	9
4359	tr|Q86SZ7|Q86SZ7_HUMAN;tr|Q2TNB3|Q2TNB3_HUMAN;sp|Q9UL46|PSME2_HUMAN;tr|H0YM70|H0YM70_HUMAN;tr|Q6FHK9|Q6FHK9_HUMAN;tr|H0YLG1|H0YLG1_HUMAN;tr|H0YLD2|H0YLD2_HUMAN	>tr|Q86SZ7|Q86SZ7_HUMAN Full-length cDNA clone CS0DJ015YJ12 of T cells (Jurkat cell line) of Homo sapiens (human) OS=Homo sapiens GN=PSME2 PE=2 SV=1;>tr|Q2TNB3|Q2TNB3_HUMAN Cell migration-inducing protein 22 OS=Homo sapiens PE=2 SV=1;>sp|Q9UL46|PSME2_HUMAN	-	2.6723	2.52771	1.0698	1.1026	0.39692	0.431653	7	3	3	3	27.401	239;239;239;228;239;39;48	19.4									1											4	4	8.678e-40	By MS/MS	2.6723	2.6442	15.558	4	0	Median	1.0698	1.1166	27.826	4
868	tr|Q5T7C4|Q5T7C4_HUMAN;tr|Q5T7C6|Q5T7C6_HUMAN;tr|B7Z965|B7Z965_HUMAN;tr|Q59GW1|Q59GW1_HUMAN;sp|P09429|HMGB1_HUMAN;tr|B3KQ05|B3KQ05_HUMAN;tr|Q9NYD7|Q9NYD7_HUMAN;tr|Q5T7C0|Q5T7C0_HUMAN;tr|Q75MM1|Q75MM1_HUMAN;sp|B2RPK0|HGB1A_HUMAN;tr|D3DQY9|D3DQY9_HUMAN	>tr|Q5T7C4|Q5T7C4_HUMAN High mobility group protein B1 OS=Homo sapiens GN=HMGB1 PE=2 SV=1;>tr|Q5T7C6|Q5T7C6_HUMAN High mobility group protein B1 (Fragment) OS=Homo sapiens GN=HMGB1 PE=4 SV=1;>tr|B7Z965|B7Z965_HUMAN cDNA FLJ56337, highly similar to High mob	-	2.6712	2.52667	2.0026	2.064	0.7606	0.827157	11	5	5	5	18.311	158;162;174;176;215;176;50;97;191;211;188	20								1												6	6	1.0746e-16	By MS/MS	2.6712	2.5321	27.437	5	0	Median	2.0026	2.0427	9.9271	5
1569	sp|P52565|GDIR1_HUMAN;tr|J3KRE2|J3KRE2_HUMAN;tr|J3KTF8|J3KTF8_HUMAN;tr|J3QQX2|J3QQX2_HUMAN;tr|J3QW41|J3QW41_HUMAN;tr|J3KRY1|J3KRY1_HUMAN;tr|J3KS60|J3KS60_HUMAN	>sp|P52565|GDIR1_HUMAN Rho GDP-dissociation inhibitor 1 OS=Homo sapiens GN=ARHGDIA PE=1 SV=3;>tr|J3KRE2|J3KRE2_HUMAN Rho GDP-dissociation inhibitor 1 OS=Homo sapiens GN=ARHGDIA PE=2 SV=1;>tr|J3KTF8|J3KTF8_HUMAN Rho GDP-dissociation inhibitor 1 (Fragment) O	-	2.6631	2.51901	1.1531	1.18846	0.41773	0.454284	7	6	6	6	23.207	204;129;194;235;178;249;92	19.6					1															6	6	4.1878e-19	By MS/MS	2.6631	2.5769	10.45	4	0	Median	1.1531	1.2334	10.437	4
4748	tr|B4E1E2|B4E1E2_HUMAN;sp|O14964|HGS_HUMAN;tr|I3L1P5|I3L1P5_HUMAN;tr|B4DFP5|B4DFP5_HUMAN	>tr|B4E1E2|B4E1E2_HUMAN cDNA FLJ61530, highly similar to Hepatocyte growth factor-regulated tyrosine kinase substrate OS=Homo sapiens PE=2 SV=1;>sp|O14964|HGS_HUMAN Hepatocyte growth factor-regulated tyrosine kinase substrate OS=Homo sapiens GN=HGS PE=1 SV	-	2.6602	2.51627	1.009	1.03994	0.40729	0.44293	4	4	4	4	74.854	661;777;263;221	16.2									1							4					4	1.7203e-21	By MS/MS	2.6602	2.5591	28.002	3	0	Median	1.009	1.0496	12.705	3
958	sp|P13693|TCTP_HUMAN;tr|Q5W0H4|Q5W0H4_HUMAN;tr|Q8TBK7|Q8TBK7_HUMAN;tr|B4DKJ4|B4DKJ4_HUMAN;tr|J3KPG2|J3KPG2_HUMAN;tr|E9PJF7|E9PJF7_HUMAN;tr|Q9NXW1|Q9NXW1_HUMAN;tr|H0YCX0|H0YCX0_HUMAN;sp|Q56UQ5|TPT1L_HUMAN;tr|Q9UP43|Q9UP43_HUMAN;tr|B4DLD6|B4DLD6_HUMAN	>sp|P13693|TCTP_HUMAN Translationally-controlled tumor protein OS=Homo sapiens GN=TPT1 PE=1 SV=1;>tr|Q5W0H4|Q5W0H4_HUMAN Translationally-controlled tumor protein OS=Homo sapiens GN=TPT1 PE=2 SV=1;>tr|Q8TBK7|Q8TBK7_HUMAN TPT1 protein OS=Homo sapiens GN=TPT1	-	2.6581	2.51428	1.427	1.47075	0.47518	0.516761	11	4	4	4	19.595	172;188;138;142;160;162;412;77;140;114;153	22																				6	6	7.5625e-25	By MS/MS	2.6581	2.6422	16.46	3	0	Median	1.427	1.4335	10.384	3
2451	tr|E9PC15|E9PC15_HUMAN;tr|B4E2Z8|B4E2Z8_HUMAN;tr|A4D1U5|A4D1U5_HUMAN;sp|Q53H12|AGK_HUMAN;tr|E9PG39|E9PG39_HUMAN;tr|B4DR72|B4DR72_HUMAN	>tr|E9PC15|E9PC15_HUMAN Acylglycerol kinase, mitochondrial OS=Homo sapiens GN=AGK PE=2 SV=1;>tr|B4E2Z8|B4E2Z8_HUMAN cDNA FLJ61206, highly similar to Homo sapiens multiple substrate lipid kinase (MULK), mRNA OS=Homo sapiens PE=2 SV=1;>tr|A4D1U5|A4D1U5_HUMAN	-	2.657	2.51324	0.55072	0.567606	0.23655	0.25725	6	7	7	7	43.796	394;394;422;422;244;244	19.5									1										7		7	2.3432e-28	By MS/MS	2.657	2.4256	6.9715	4	0	Median	0.55072	0.54036	18.132	4
2501	sp|Q5SNT6|FA21B_HUMAN;tr|B4DF48|B4DF48_HUMAN	>sp|Q5SNT6|FA21B_HUMAN WASH complex subunit FAM21B OS=Homo sapiens GN=FAM21B PE=2 SV=2;>tr|B4DF48|B4DF48_HUMAN cDNA FLJ61221, highly similar to Protein FAM21C OS=Homo sapiens PE=2 SV=1	-	2.648	2.50473	1.2464	1.28462	0.48602	0.52855	2	8	8	0	136.97	1253;1023	12.4							2	3	2	1				9							9	4.5033e-92	By MS/MS	2.648	2.4957	24.643	3	0	Median	1.2464	1.2133	42.887	3
1297	tr|Q6IBK5|Q6IBK5_HUMAN;sp|P35269|T2FA_HUMAN;tr|E7EUG6|E7EUG6_HUMAN;tr|B4DXY2|B4DXY2_HUMAN;tr|M0QXD6|M0QXD6_HUMAN;tr|M0R0R9|M0R0R9_HUMAN;tr|B4DDB5|B4DDB5_HUMAN;tr|M0R0Z3|M0R0Z3_HUMAN	>tr|Q6IBK5|Q6IBK5_HUMAN GTF2F1 protein OS=Homo sapiens GN=GTF2F1 PE=2 SV=1;>sp|P35269|T2FA_HUMAN General transcription factor IIF subunit 1 OS=Homo sapiens GN=GTF2F1 PE=1 SV=2;>tr|E7EUG6|E7EUG6_HUMAN General transcription factor IIF subunit 1 OS=Homo sapie	-	2.6433	2.50028	1.24	1.27802	0.48674	0.529333	8	6	6	6	58.226	517;517;432;432;433;381;415;127	19.4																	6	1	1		8	8.3806e-29	By MS/MS	2.6433	2.5797	61.396	7	0	Median	1.24	1.2848	38.942	7
3703	tr|B2R9T9|B2R9T9_HUMAN;sp|Q9BVC6|TM109_HUMAN;tr|B4E1S3|B4E1S3_HUMAN	>tr|B2R9T9|B2R9T9_HUMAN cDNA, FLJ94551 OS=Homo sapiens PE=2 SV=1;>sp|Q9BVC6|TM109_HUMAN Transmembrane protein 109 OS=Homo sapiens GN=TMEM109 PE=1 SV=1	-	2.6411	2.4982	1.1306	1.16527	0.48894	0.531725	3	2	2	2	26.194	243;243;234	17.7									1											2	2	5.0327e-07	By MS/MS	2.6411	2.5112	5.2781	2	0	Median	1.1306	1.1617	20.97	2
1985	tr|G3V1S6|G3V1S6_HUMAN;tr|B7Z6K2|B7Z6K2_HUMAN;sp|Q10471|GALT2_HUMAN;tr|B7Z8V8|B7Z8V8_HUMAN;tr|B7Z462|B7Z462_HUMAN;tr|F8VUJ3|F8VUJ3_HUMAN;sp|Q8N4A0|GALT4_HUMAN	>tr|G3V1S6|G3V1S6_HUMAN Polypeptide N-acetylgalactosaminyltransferase 2 soluble form OS=Homo sapiens GN=GALNT2 PE=3 SV=1;>tr|B7Z6K2|B7Z6K2_HUMAN cDNA FLJ58625, highly similar to Polypeptide N-acetylgalactosaminyltransferase 2 (EC 2.4.1.41) OS=Homo sapiens	-	2.6305	2.48818	0.76521	0.788673	0.32593	0.354451	7	14	14	14	60.793	533;533;571;265;360;575;578	20																		15			15	3.3611e-78	By MS/MS	2.6305	2.7523	15.233	7	0	Median	0.76521	0.79849	18.673	7
327	tr|Q2M1V9|Q2M1V9_HUMAN;sp|O14981|BTAF1_HUMAN;tr|Q05C17|Q05C17_HUMAN	>tr|Q2M1V9|Q2M1V9_HUMAN BTAF1 RNA polymerase II, B-TFIID transcription factor-associated, 170kDa OS=Homo sapiens GN=BTAF1 PE=2 SV=1;>sp|O14981|BTAF1_HUMAN TATA-binding protein-associated factor 172 OS=Homo sapiens GN=BTAF1 PE=1 SV=2	-	2.6303	2.48799	1.4754	1.52064	0.56942	0.619248	3	5	5	5	206.89	1849;1849;560	15.8													1	5							6	1.4118e-34	By MS/MS	2.6303	2.5965	19.736	3	0	Median	1.4754	1.4373	32.606	3
4030	sp|Q9NQS7|INCE_HUMAN;tr|B3KPD3|B3KPD3_HUMAN;tr|E9PM67|E9PM67_HUMAN	>sp|Q9NQS7|INCE_HUMAN Inner centromere protein OS=Homo sapiens GN=INCENP PE=1 SV=3;>tr|B3KPD3|B3KPD3_HUMAN cDNA FLJ31633 fis, clone NT2RI2003407, highly similar to Inner centromere protein (Fragment) OS=Homo sapiens PE=2 SV=1	-	2.6241	2.48212	2.1403	2.20593	0.84082	0.914397	3	7	7	7	105.43	918;752;167	11.1						5	1	5	3	2					9						9	2.231e-84	By MS/MS	2.6241	2.5863	8.3608	3	0	Median	2.1403	2.2824	1.2585	3
3591	tr|Q96F88|Q96F88_HUMAN;sp|Q99575|POP1_HUMAN;tr|E5RK39|E5RK39_HUMAN	>tr|Q96F88|Q96F88_HUMAN Processing of 1, ribonuclease P/MRP subunit (S. cerevisiae) OS=Homo sapiens GN=POP1 PE=2 SV=1;>sp|Q99575|POP1_HUMAN Ribonucleases P/MRP protein subunit POP1 OS=Homo sapiens GN=POP1 PE=1 SV=2	-	2.6211	2.47928	0.82221	0.847421	0.29366	0.319357	3	11	11	11	114.68	1024;1024;183	15.8									1	1					11						11	1.6904e-52	By MS/MS	2.6211	2.5939	28.457	5	0	Median	0.82221	0.88418	49.876	5
4241	tr|Q2NLA0|Q2NLA0_HUMAN;sp|Q9UBF2|COPG2_HUMAN;tr|Q9H9B7|Q9H9B7_HUMAN;tr|F6X838|F6X838_HUMAN;tr|Q9NUP3|Q9NUP3_HUMAN;tr|B3KND4|B3KND4_HUMAN	>tr|Q2NLA0|Q2NLA0_HUMAN Coatomer subunit gamma OS=Homo sapiens GN=COPG2 PE=2 SV=1;>sp|Q9UBF2|COPG2_HUMAN Coatomer subunit gamma-2 OS=Homo sapiens GN=COPG2 PE=1 SV=1;>tr|Q9H9B7|Q9H9B7_HUMAN Coatomer subunit gamma OS=Homo sapiens PE=2 SV=1;>tr|F6X838|F6X838_	-	2.6103	2.46907	0.9186	0.946766	0.37589	0.408783	6	7	6	6	81.482	726;871;799;246;483;681	18																7					7	2.1848e-30	By MS/MS	2.6103	2.5139	7.3667	2	0	Median	0.9186	0.93825	10.757	2
453	tr|Q5SQH4|Q5SQH4_HUMAN;sp|O60231|DHX16_HUMAN;tr|B4DZ28|B4DZ28_HUMAN;tr|A2AB15|A2AB15_HUMAN;tr|Q9P186|Q9P186_HUMAN;tr|Q5SQH5|Q5SQH5_HUMAN;tr|Q6PKC8|Q6PKC8_HUMAN	>tr|Q5SQH4|Q5SQH4_HUMAN DBP2 protein OS=Homo sapiens GN=DHX16 PE=2 SV=1;>sp|O60231|DHX16_HUMAN Putative pre-mRNA-splicing factor ATP-dependent RNA helicase DHX16 OS=Homo sapiens GN=DHX16 PE=1 SV=2;>tr|B4DZ28|B4DZ28_HUMAN cDNA FLJ53577, highly similar to pr	-	2.5796	2.44003	0.75829	0.781541	0.30868	0.335691	7	12	12	12	119.26	1041;1041;981;295;560;560;147	15.6									2	1					14						14	2.9787e-81	By MS/MS	2.5796	2.5911	16.783	9	0	Median	0.75829	0.78397	19.558	9
1107	sp|P22314|UBA1_HUMAN;tr|B4DDE4|B4DDE4_HUMAN;tr|B4DL67|B4DL67_HUMAN;tr|Q5JRR6|Q5JRR6_HUMAN;tr|B3KUJ2|B3KUJ2_HUMAN;tr|Q5JRR9|Q5JRR9_HUMAN;tr|Q5JRS0|Q5JRS0_HUMAN;tr|Q5JRS1|Q5JRS1_HUMAN;tr|Q5JRS3|Q5JRS3_HUMAN;tr|Q5JRS2|Q5JRS2_HUMAN;tr|Q712V1|Q712V1_HUMAN;tr|Q8WY81|Q8WY81_HUMAN	>sp|P22314|UBA1_HUMAN Ubiquitin-like modifier-activating enzyme 1 OS=Homo sapiens GN=UBA1 PE=1 SV=3;>tr|B4DDE4|B4DDE4_HUMAN cDNA FLJ54582, highly similar to Ubiquitin-activating enzyme E1 OS=Homo sapiens PE=2 SV=1;>tr|B4DL67|B4DL67_HUMAN cDNA FLJ53392, hig	-	2.5751	2.43577	0.94897	0.978068	0.37298	0.405618	12	33	33	33	117.85	1058;570;603;506;506;271;284;173;195;234;38;135	16					2	1	1		1						46	2					48	0	By MS/MS	2.5751	2.7374	33.997	37	0	Median	0.94897	1.0251	29.202	37
3792	sp|Q9C0C2|TB182_HUMAN;tr|B3KXS7|B3KXS7_HUMAN;tr|Q86TK2|Q86TK2_HUMAN	>sp|Q9C0C2|TB182_HUMAN 182 kDa tankyrase-1-binding protein OS=Homo sapiens GN=TNKS1BP1 PE=1 SV=4;>tr|B3KXS7|B3KXS7_HUMAN cDNA FLJ45975 fis, clone PLACE7018479, highly similar to 182 kDa tankyrase 1-binding protein OS=Homo sapiens PE=2 SV=1	-	2.5723	2.43313	1.1989	1.23566	0.43811	0.476447	3	11	11	11	181.79	1729;1075;311	10.6			1	1		1		2	12	7			11								11	1.9384e-118	By MS/MS	2.5723	2.4356	30.901	4	0	Median	1.1989	1.2053	31.282	4
1138	sp|P24752|THIL_HUMAN;tr|E9PRQ6|E9PRQ6_HUMAN;tr|Q96FG8|Q96FG8_HUMAN;tr|G3XAB4|G3XAB4_HUMAN;tr|H0YEL7|H0YEL7_HUMAN	>sp|P24752|THIL_HUMAN Acetyl-CoA acetyltransferase, mitochondrial OS=Homo sapiens GN=ACAT1 PE=1 SV=1;>tr|E9PRQ6|E9PRQ6_HUMAN Sterol O-acyltransferase 1 OS=Homo sapiens GN=ACAT1 PE=2 SV=1;>tr|Q96FG8|Q96FG8_HUMAN ACAT1 protein OS=Homo sapiens GN=ACAT1 PE=2 S	-	2.566	2.42717	1.1339	1.16867	0.47815	0.519991	5	7	7	7	45.199	427;141;162;162;136	21.4																			7	4	11	6.0628e-51	By MS/MS	2.566	2.5861	41.185	9	0	Median	1.1339	1.1199	25.465	9
492	sp|O60701|UGDH_HUMAN;tr|E7ER83|E7ER83_HUMAN;tr|E7ETF4|E7ETF4_HUMAN;tr|E7EV97|E7EV97_HUMAN;tr|Q9NQ82|Q9NQ82_HUMAN;tr|Q9NQ81|Q9NQ81_HUMAN;tr|E7ER95|E7ER95_HUMAN;tr|D6RHF4|D6RHF4_HUMAN;tr|Q9NY20|Q9NY20_HUMAN;tr|E9PBD2|E9PBD2_HUMAN	>sp|O60701|UGDH_HUMAN UDP-glucose 6-dehydrogenase OS=Homo sapiens GN=UGDH PE=1 SV=1	-	2.5578	2.41941	1.0167	1.04787	0.36953	0.401866	10	13	13	13	55.023	494;130;153;181;144;164;85;53;54;55	19.6						1												12	7		19	3.0938e-53	By MS/MS	2.5578	2.6628	27.777	12	0	Median	1.0167	1.0514	34.858	12
2138	sp|Q14008|CKAP5_HUMAN;tr|Q8IYN5|Q8IYN5_HUMAN;tr|H0YDX5|H0YDX5_HUMAN;tr|Q8NAH3|Q8NAH3_HUMAN;tr|E9PQH5|E9PQH5_HUMAN;tr|H0YCF6|H0YCF6_HUMAN;tr|H0YEK7|H0YEK7_HUMAN	>sp|Q14008|CKAP5_HUMAN Cytoskeleton-associated protein 5 OS=Homo sapiens GN=CKAP5 PE=1 SV=3	-	2.549	2.41109	1.446	1.49034	0.55572	0.604349	7	40	40	40	225.49	2032;953;203;302;151;167;190	15.1							1						42	16							58	3.2835e-187	By MS/MS	2.549	2.3647	27.437	42	0	Median	1.446	1.3911	22.831	42
2342	tr|A8K8C2|A8K8C2_HUMAN;sp|Q15813|TBCE_HUMAN;tr|B7Z3P1|B7Z3P1_HUMAN;tr|B7Z4X8|B7Z4X8_HUMAN	>tr|A8K8C2|A8K8C2_HUMAN cDNA FLJ76932, highly similar to Homo sapiens tubulin-specific chaperone e (TBCE), mRNA OS=Homo sapiens PE=2 SV=1;>sp|Q15813|TBCE_HUMAN Tubulin-specific chaperone E OS=Homo sapiens GN=TBCE PE=1 SV=1;>tr|B7Z3P1|B7Z3P1_HUMAN Tubulin-s	-	2.5424	2.40484	1.4713	1.51641	0.57294	0.623076	4	4	4	4	59.331	527;527;578;198	20																		4			4	3.1116e-14	By MS/MS	2.5424	2.6619	21.602	2	0	Median	1.4713	1.5657	34.484	2
3512	tr|B3KY42|B3KY42_HUMAN;tr|B3KRB2|B3KRB2_HUMAN;sp|Q96PZ0|PUS7_HUMAN;tr|E7EUH7|E7EUH7_HUMAN	>tr|B3KY42|B3KY42_HUMAN cDNA FLJ46788 fis, clone TRACH3028855, highly similar to Pseudouridylate synthase 7 homolog (EC 5.4.99.-) OS=Homo sapiens PE=2 SV=1;>tr|B3KRB2|B3KRB2_HUMAN cDNA FLJ33964 fis, clone CTONG2019029, highly similar to Pseudouridylate syn	-	2.5404	2.40295	0.99633	1.02688	0.4344	0.472413	4	7	7	7	75.036	661;661;661;448	19																	7				7	1.5483e-19	By MS/MS	2.5404	2.5286	11.391	5	0	Median	0.99633	1.022	25.974	5
445	sp|O43837|IDH3B_HUMAN;tr|L0R875|L0R875_HUMAN;tr|B4DU38|B4DU38_HUMAN	>sp|O43837|IDH3B_HUMAN Isocitrate dehydrogenase [NAD] subunit beta, mitochondrial OS=Homo sapiens GN=IDH3B PE=1 SV=2;>tr|L0R875|L0R875_HUMAN Alternative protein IDH3B OS=Homo sapiens GN=IDH3B PE=4 SV=1	-	2.5364	2.39917	1.2933	1.33296	0.50795	0.552399	3	3	3	3	42.183	385;204;133	22																				3	3	6.826e-09	By MS/MS	2.5364	2.4778	26.357	2	0	Median	1.2933	1.3215	40.667	2
550	tr|B4DJV2|B4DJV2_HUMAN;sp|O75390|CISY_HUMAN;tr|B3KTN4|B3KTN4_HUMAN;tr|H0YIC4|H0YIC4_HUMAN;tr|Q0QEL2|Q0QEL2_HUMAN;tr|B7Z1E1|B7Z1E1_HUMAN;tr|F8VPF9|F8VPF9_HUMAN;tr|F8VPA1|F8VPA1_HUMAN;tr|F8W1S4|F8W1S4_HUMAN;tr|H0YH82|H0YH82_HUMAN;tr|F8VRP1|F8VRP1_HUMAN;tr|F8VX68|F8VX68_HUMAN;tr|F8VRI6|F8VRI6_HUMAN;tr|F8VR34|F8VR34_HUMAN;tr|F8VTT8|F8VTT8_HUMAN;tr|F8W4S1|F8W4S1_HUMAN;tr|F8W642|F8W642_HUMAN;tr|F8VZK9|…	>tr|B4DJV2|B4DJV2_HUMAN Citrate synthase OS=Homo sapiens GN=CS PE=2 SV=1;>sp|O75390|CISY_HUMAN Citrate synthase, mitochondrial OS=Homo sapiens GN=CS PE=1 SV=2;>tr|B3KTN4|B3KTN4_HUMAN Citrate synthase OS=Homo sapiens PE=2 SV=1	-	2.5333	2.39624	1.0263	1.05777	0.43529	0.473381	22	12	12	11	50.431	453;466;421;123;224;231;141;144;157;190;118;120;140;146;149;178;66;81;114;132;75;142	19.2			1	1															13	3	16	1.8182e-45	By MS/MS	2.5333	2.2466	22.589	13	0	Median	1.0263	1.023	23.475	13
1713	tr|H7BZT4|H7BZT4_HUMAN;sp|P61956|SUMO2_HUMAN;sp|P55854|SUMO3_HUMAN;tr|A8MUA9|A8MUA9_HUMAN;tr|B4DUW4|B4DUW4_HUMAN;tr|A8MU27|A8MU27_HUMAN;sp|Q6EEV6|SUMO4_HUMAN	>tr|H7BZT4|H7BZT4_HUMAN Uncharacterized protein OS=Homo sapiens PE=4 SV=1;>sp|P61956|SUMO2_HUMAN Small ubiquitin-related modifier 2 OS=Homo sapiens GN=SUMO2 PE=1 SV=3;>sp|P55854|SUMO3_HUMAN Small ubiquitin-related modifier 3 OS=Homo sapiens GN=SUMO3 PE=1 S	-	2.5323	2.39529	1.4932	1.53898	0.7624	0.829115	7	2	2	2	10.839	95;95;103;135;141;147;95	14.6						1			1			1	1	2			1			1	6	1.055e-13	By MS/MS	2.5323	2.43	33.305	6	0	Median	1.4932	1.4432	21.34	6
215	sp|A6NHR9|SMHD1_HUMAN;tr|J3KTL8|J3KTL8_HUMAN;tr|J3QSH1|J3QSH1_HUMAN;tr|J3KRK8|J3KRK8_HUMAN	>sp|A6NHR9|SMHD1_HUMAN Structural maintenance of chromosomes flexible hinge domain-containing protein 1 OS=Homo sapiens GN=SMCHD1 PE=1 SV=2;>tr|J3KTL8|J3KTL8_HUMAN Structural maintenance of chromosomes flexible hinge domain-containing protein 1 (Fragment)	-	2.5289	2.39207	0.86405	0.890544	0.3552	0.386282	4	30	30	30	226.37	2005;1388;150;49	15													32								32	6.6585e-216	By MS/MS	2.5289	2.3264	25.559	20	0	Median	0.86405	0.83295	21.096	20
2793	tr|B2RTX8|B2RTX8_HUMAN;sp|Q7Z5K2|WAPL_HUMAN;tr|A8K273|A8K273_HUMAN;tr|Q8WVX6|Q8WVX6_HUMAN	>tr|B2RTX8|B2RTX8_HUMAN WAPAL protein OS=Homo sapiens GN=WAPAL PE=2 SV=1;>sp|Q7Z5K2|WAPL_HUMAN Wings apart-like protein homolog OS=Homo sapiens GN=WAPAL PE=1 SV=1;>tr|A8K273|A8K273_HUMAN cDNA FLJ75534 (Fragment) OS=Homo sapiens PE=2 SV=1	-	2.5241	2.38753	1.3175	1.3579	0.58665	0.637986	4	5	5	5	132.22	1184;1190;762;402	12.4						1			2	2				5							5	7.2212e-35	By MS/MS	2.5241	2.2366	9.4298	3	0	Median	1.3175	1.3406	25.122	3
2222	tr|B2RAU8|B2RAU8_HUMAN;sp|Q14978|NOLC1_HUMAN;tr|Q96J17|Q96J17_HUMAN;tr|S4R349|S4R349_HUMAN;tr|S4R3C2|S4R3C2_HUMAN;tr|S4R402|S4R402_HUMAN	>tr|B2RAU8|B2RAU8_HUMAN cDNA, FLJ95131, highly similar to Homo sapiens nucleolar and coiled-body phosphoprotein 1 (NOLC1), mRNA OS=Homo sapiens PE=2 SV=1;>sp|Q14978|NOLC1_HUMAN Nucleolar and coiled-body phosphoprotein 1 OS=Homo sapiens GN=NOLC1 PE=1 SV=2;>	-	2.5212	2.38479	1.8431	1.89961	0.72764	0.791313	6	12	12	11	73.603	699;699;418;258;281;46	15.4								4	2	2						14	2	1	1		18	2.6606e-57	By MS/MS	2.5212	2.3684	58.592	15	0	Median	1.8431	1.8383	28.281	15
3247	sp|Q92598|HS105_HUMAN;tr|B4DYH1|B4DYH1_HUMAN;tr|B4DF68|B4DF68_HUMAN;tr|B4DY72|B4DY72_HUMAN;tr|B4DZB4|B4DZB4_HUMAN;tr|Q5TBM3|Q5TBM3_HUMAN;tr|R4GN69|R4GN69_HUMAN;tr|B4DZP3|B4DZP3_HUMAN	>sp|Q92598|HS105_HUMAN Heat shock protein 105 kDa OS=Homo sapiens GN=HSPH1 PE=1 SV=1;>tr|B4DYH1|B4DYH1_HUMAN Heat shock 105kDa/110kDa protein 1, isoform CRA_b OS=Homo sapiens GN=HSPH1 PE=2 SV=1;>tr|B4DF68|B4DF68_HUMAN cDNA FLJ55325, highly similar to Heat-	-	2.5185	2.38224	1.4045	1.44757	0.55767	0.60647	8	29	28	27	96.864	858;860;755;677;639;115;115;89	17.5								1							21	34	1				56	8.4862e-199	By MS/MS	2.5185	2.3803	19.211	44	0	Median	1.4045	1.4416	23.296	44
3527	tr|D3DWF9|D3DWF9_HUMAN;tr|B3KW08|B3KW08_HUMAN;tr|B7ZM10|B7ZM10_HUMAN;sp|Q96QU8|XPO6_HUMAN;tr|H3BPG8|H3BPG8_HUMAN	>tr|D3DWF9|D3DWF9_HUMAN Exportin 6, isoform CRA_a OS=Homo sapiens GN=XPO6 PE=2 SV=1;>tr|B3KW08|B3KW08_HUMAN cDNA FLJ41852 fis, clone NT2RI3004133, highly similar to Exportin-6 OS=Homo sapiens PE=2 SV=1;>tr|B7ZM10|B7ZM10_HUMAN XPO6 protein OS=Homo sapiens G	-	2.5017	2.36635	0.95205	0.981242	0.39612	0.430783	5	3	3	3	127.39	1111;1111;1124;1125;161	17															3						3	2.2067e-09	By MS/MS	2.5017	2.447	13.88	2	0	Median	0.95205	1.0119	22.959	2
271	tr|Q8IYQ9|Q8IYQ9_HUMAN;sp|O00505|IMA4_HUMAN;tr|Q53F09|Q53F09_HUMAN;tr|H0Y4S9|H0Y4S9_HUMAN	>tr|Q8IYQ9|Q8IYQ9_HUMAN Importin subunit alpha OS=Homo sapiens GN=KPNA3 PE=2 SV=1;>sp|O00505|IMA4_HUMAN Importin subunit alpha-4 OS=Homo sapiens GN=KPNA3 PE=1 SV=2;>tr|Q53F09|Q53F09_HUMAN Importin subunit alpha (Fragment) OS=Homo sapiens PE=2 SV=1	-	2.4988	2.3636	1.5504	1.59794	0.5758	0.626186	4	7	7	4	57.9	521;521;521;91	17.9									2									7	1		8	1.1879e-57	By MS/MS	2.4988	2.6661	30.622	6	0	Median	1.5504	1.6705	27.378	7
798	sp|P06493|CDK1_HUMAN;tr|Q5H9N4|Q5H9N4_HUMAN;tr|E5RIU6|E5RIU6_HUMAN;tr|I6L9I5|I6L9I5_HUMAN;tr|B7Z3D6|B7Z3D6_HUMAN;tr|G3V317|G3V317_HUMAN;tr|K7ELV5|K7ELV5_HUMAN	>sp|P06493|CDK1_HUMAN Cyclin-dependent kinase 1 OS=Homo sapiens GN=CDK1 PE=1 SV=3;>tr|Q5H9N4|Q5H9N4_HUMAN Putative uncharacterized protein DKFZp686L20222 OS=Homo sapiens GN=DKFZp686L20222 PE=2 SV=1;>tr|E5RIU6|E5RIU6_HUMAN Cyclin-dependent kinase 1 (Fragmen	-	2.4947	2.35972	1.9226	1.98155	0.864	0.939605	7	5	5	4	34.095	297;303;189;225;109;39;165	11.2			2		1	2	2	3	1											5	5	1.142e-21	By MS/MS	2.4947	2.4072	16.911	4	0	Median	1.9226	1.9712	26.417	4
1898	tr|B2R5M9|B2R5M9_HUMAN;sp|Q02809|PLOD1_HUMAN;tr|B4DR87|B4DR87_HUMAN;tr|B4DGN8|B4DGN8_HUMAN;tr|B4DHT1|B4DHT1_HUMAN;tr|Q5JXB9|Q5JXB9_HUMAN;tr|Q5JXB7|Q5JXB7_HUMAN;tr|Q5JXB8|Q5JXB8_HUMAN	>tr|B2R5M9|B2R5M9_HUMAN cDNA, FLJ92537, highly similar to Homo sapiens procollagen-lysine, 2-oxoglutarate 5-dioxygenase (lysine hydroxylase, Ehlers-Danlos syndrome type VI) (PLOD), mRNA OS=Homo sapiens PE=2 SV=1;>sp|Q02809|PLOD1_HUMAN Procollagen-lysine,2-	-	2.4878	2.3532	0.64672	0.66655	0.24365	0.264971	8	17	17	17	83.503	727;727;774;690;391;199;283;225	18.9																2	25				27	5.0799e-97	By MS/MS	2.4878	2.5973	17.137	14	0	Median	0.64672	0.66502	21.026	14
1311	sp|P35659|DEK_HUMAN;tr|B4DFG0|B4DFG0_HUMAN;tr|B4DNW3|B4DNW3_HUMAN;tr|D6RDA2|D6RDA2_HUMAN;tr|H0Y993|H0Y993_HUMAN;tr|D6R9L5|D6R9L5_HUMAN;tr|Q6MZJ9|Q6MZJ9_HUMAN;tr|H0Y8X0|H0Y8X0_HUMAN	>sp|P35659|DEK_HUMAN Protein DEK OS=Homo sapiens GN=DEK PE=1 SV=1;>tr|B4DFG0|B4DFG0_HUMAN Protein DEK OS=Homo sapiens GN=DEK PE=2 SV=1;>tr|B4DNW3|B4DNW3_HUMAN cDNA FLJ51914, highly similar to Protein DEK OS=Homo sapiens PE=2 SV=1	-	2.4847	2.35026	0.89815	0.925689	0.34963	0.380225	8	10	10	10	42.674	375;347;351;122;156;151;38;161	21																			13		13	4.6588e-42	By MS/MS	2.4847	2.237	18.577	11	0	Median	0.89815	0.92511	18.782	11
4608	tr|Q2NKK4|Q2NKK4_HUMAN;sp|Q9Y6A5|TACC3_HUMAN;tr|B4DYJ1|B4DYJ1_HUMAN;tr|B4E355|B4E355_HUMAN;tr|E7EMT0|E7EMT0_HUMAN;tr|C9JA91|C9JA91_HUMAN;tr|Q8IX09|Q8IX09_HUMAN;tr|C9JWI7|C9JWI7_HUMAN;tr|F8WC55|F8WC55_HUMAN;tr|H0Y8F2|H0Y8F2_HUMAN	>tr|Q2NKK4|Q2NKK4_HUMAN Transforming, acidic coiled-coil containing protein 3 OS=Homo sapiens GN=TACC3 PE=2 SV=1;>sp|Q9Y6A5|TACC3_HUMAN Transforming acidic coiled-coil-containing protein 3 OS=Homo sapiens GN=TACC3 PE=1 SV=1;>tr|B4DYJ1|B4DYJ1_HUMAN cDNA FLJ	-	2.4675	2.334	1.948	2.00773	0.79945	0.869407	10	3	3	3	90.521	838;838;742;690;221;231;145;193;63;217	12									5						3						3	1.2332e-25	By MS/MS	2.4675	2.4394	28.197	3	0	Median	1.948	2.0671	9.3233	3
1295	sp|P35251|RFC1_HUMAN;tr|Q14756|Q14756_HUMAN;tr|D6RAD2|D6RAD2_HUMAN;tr|Q14297|Q14297_HUMAN;tr|H0Y8U4|H0Y8U4_HUMAN;tr|E0CX09|E0CX09_HUMAN	>sp|P35251|RFC1_HUMAN Replication factor C subunit 1 OS=Homo sapiens GN=RFC1 PE=1 SV=4;>tr|Q14756|Q14756_HUMAN LLDBP (Fragment) OS=Homo sapiens GN=LLDBP PE=2 SV=1	-	2.4673	2.33381	1.1525	1.18784	0.52302	0.568787	6	8	8	8	128.25	1148;521;132;398;187;130	13.3							2	1	5	1				9	5						14	4.1229e-81	By MS/MS	2.4673	2.3153	35.88	10	0	Median	1.1525	1.2022	17.296	10
1092	sp|P21399|ACOC_HUMAN;tr|Q9HBB2|Q9HBB2_HUMAN;tr|Q5VZA6|Q5VZA6_HUMAN;tr|Q59FI0|Q59FI0_HUMAN	>sp|P21399|ACOC_HUMAN Cytoplasmic aconitate hydratase OS=Homo sapiens GN=ACO1 PE=1 SV=3;>tr|Q9HBB2|Q9HBB2_HUMAN Cytoplasmic aconitate hydratase OS=Homo sapiens GN=IRP1 PE=2 SV=1	-	2.4635	2.33021	1.5197	1.5663	0.53496	0.581772	4	6	6	6	98.398	889;790;434;781	18																6					6	9.6427e-32	By MS/MS	2.4635	2.3729	22.012	5	0	Median	1.5197	1.5638	53.289	5
1127	sp|P23528|COF1_HUMAN;tr|E9PP50|E9PP50_HUMAN;tr|G3V1A4|G3V1A4_HUMAN;tr|E9PK25|E9PK25_HUMAN;tr|B4E112|B4E112_HUMAN;tr|E9PQB7|E9PQB7_HUMAN;tr|E9PS23|E9PS23_HUMAN;tr|E9PLJ3|E9PLJ3_HUMAN	>sp|P23528|COF1_HUMAN Cofilin-1 OS=Homo sapiens GN=CFL1 PE=1 SV=3;>tr|E9PP50|E9PP50_HUMAN Cofilin-1 (Fragment) OS=Homo sapiens GN=CFL1 PE=2 SV=1;>tr|G3V1A4|G3V1A4_HUMAN Cofilin 1 (Non-muscle), isoform CRA_a OS=Homo sapiens GN=CFL1 PE=4 SV=1;>tr|E9PK25|E9PK	-	2.456	2.32312	1.3846	1.42705	0.58433	0.635462	8	11	11	8	18.502	166;160;149;204;112;122;91;79	14.5			1	2		5	2		1		1									13	14	7.5912e-92	By MS/MS	2.456	2.3768	19.778	13	0	Median	1.3846	1.4075	15.516	13
1586	sp|P53396|ACLY_HUMAN;tr|Q4LE36|Q4LE36_HUMAN;tr|B4E3P0|B4E3P0_HUMAN;tr|Q8N9C4|Q8N9C4_HUMAN;tr|K7EIE7|K7EIE7_HUMAN;tr|K7ESG8|K7ESG8_HUMAN	>sp|P53396|ACLY_HUMAN ATP-citrate synthase OS=Homo sapiens GN=ACLY PE=1 SV=3;>tr|Q4LE36|Q4LE36_HUMAN ACLY variant protein (Fragment) OS=Homo sapiens GN=ACLY variant protein PE=2 SV=1;>tr|B4E3P0|B4E3P0_HUMAN ATP-citrate synthase OS=Homo sapiens GN=ACLY PE=2	-	2.4482	2.31574	1.5719	1.6201	0.62179	0.6762	6	39	39	39	120.84	1101;1137;830;701;133;109	16.3							1	1	3	1					64						64	1.6519e-233	By MS/MS	2.4482	2.5931	16.87	42	0	Median	1.5719	1.668	13.056	42
955	sp|P13639|EF2_HUMAN;tr|B4DPU3|B4DPU3_HUMAN;tr|Q8TA90|Q8TA90_HUMAN;tr|Q6PK56|Q6PK56_HUMAN;tr|B4DRE8|B4DRE8_HUMAN;tr|B4DMC6|B4DMC6_HUMAN;tr|Q6W6M8|Q6W6M8_HUMAN;tr|M0R0I6|M0R0I6_HUMAN	>sp|P13639|EF2_HUMAN Elongation factor 2 OS=Homo sapiens GN=EEF2 PE=1 SV=4;>tr|B4DPU3|B4DPU3_HUMAN cDNA FLJ56548, highly similar to Elongation factor 2 OS=Homo sapiens PE=2 SV=1;>tr|Q8TA90|Q8TA90_HUMAN Similar to Elongation factor 2b (Fragment) OS=Homo sap	-	2.4378	2.3059	1.214	1.25122	0.5067	0.551039	8	44	44	44	95.337	858;566;517;583;505;387;151;85	17.1		1			1	3	2	2	2	2	1				6	68	18	6	4	2	105	0	By MS/MS	2.4378	2.2508	25.63	85	0	Median	1.214	1.2345	16.654	85
518	sp|O75131|CPNE3_HUMAN;tr|Q05DL8|Q05DL8_HUMAN;tr|E5RG68|E5RG68_HUMAN;tr|H0YB26|H0YB26_HUMAN;tr|E5RHZ0|E5RHZ0_HUMAN;tr|E5RJ85|E5RJ85_HUMAN;tr|Q4G168|Q4G168_HUMAN;tr|E5RG97|E5RG97_HUMAN;tr|Q86VY2|Q86VY2_HUMAN;tr|Q7Z6C8|Q7Z6C8_HUMAN;tr|B3KWK1|B3KWK1_HUMAN;tr|Q719H8|Q719H8_HUMAN;tr|B2RD40|B2RD40_HUMAN;tr|A8K8A4|A8K8A4_HUMAN;sp|Q96FN4|CPNE2_HUMAN;tr|E7ENV7|E7ENV7_HUMAN;sp|Q8IYJ1|CPNE9_HUMAN;sp|Q96A23|C…	>sp|O75131|CPNE3_HUMAN Copine-3 OS=Homo sapiens GN=CPNE3 PE=1 SV=1;>tr|Q05DL8|Q05DL8_HUMAN CPNE3 protein (Fragment) OS=Homo sapiens GN=CPNE3 PE=2 SV=1;>tr|E5RG68|E5RG68_HUMAN Copine-3 (Fragment) OS=Homo sapiens GN=CPNE3 PE=2 SV=1	-	2.4374	2.30552	0.91602	0.944107	0.33995	0.369698	25	11	11	11	60.13	537;262;234;262;153;139;108;135;233;301;382;446;532;548;548;552;553;557;557;564;575;593;612;612;633	18.7							1				1							12	1		14	3.2045e-32	By MS/MS	2.4374	2.5867	23.74	8	0	Median	0.91602	0.94634	17.121	8
4563	tr|D3DUJ0|D3DUJ0_HUMAN;sp|Q9Y4W6|AFG32_HUMAN;tr|Q8TA92|Q8TA92_HUMAN;tr|K7EP56|K7EP56_HUMAN;tr|Q658U5|Q658U5_HUMAN;tr|B7Z651|B7Z651_HUMAN;tr|B7Z636|B7Z636_HUMAN;tr|E9PHW9|E9PHW9_HUMAN;tr|I6L894|I6L894_HUMAN;sp|Q01484|ANK2_HUMAN	>tr|D3DUJ0|D3DUJ0_HUMAN AFG3 ATPase family gene 3-like 2 (Yeast), isoform CRA_a (Fragment) OS=Homo sapiens GN=AFG3L2 PE=2 SV=1;>sp|Q9Y4W6|AFG32_HUMAN AFG3-like protein 2 OS=Homo sapiens GN=AFG3L2 PE=1 SV=2;>tr|Q8TA92|Q8TA92_HUMAN Similar to AFG3 ATPase fam	-	2.4336	2.30193	1.3014	1.3413	0.4376	0.475893	10	16	16	16	84.444	759;797;812;209;126;1114;1726;1730;3924;3957	19																	17				17	3.8484e-68	By MS/MS	2.4336	2.6377	18.247	9	0	Median	1.3014	1.3425	12.879	9
1448	sp|P48449|ERG7_HUMAN;tr|B2R694|B2R694_HUMAN;tr|C9J315|C9J315_HUMAN;tr|H7C3A5|H7C3A5_HUMAN	>sp|P48449|ERG7_HUMAN Lanosterol synthase OS=Homo sapiens GN=LSS PE=1 SV=1;>tr|B2R694|B2R694_HUMAN cDNA, FLJ92849, highly similar to Homo sapiens lanosterol synthase (2,3-oxidosqualene-lanosterol cyclase) (LSS), mRNA OS=Homo sapiens PE=2 SV=1	-	2.4328	2.30117	1.3361	1.37707	0.54102	0.588363	4	14	14	14	83.308	732;732;262;136	19																	14				14	1.3571e-49	By MS/MS	2.4328	2.3795	26.996	12	0	Median	1.3361	1.3976	10.247	12
562	sp|O75475|PSIP1_HUMAN;tr|Q05CM9|Q05CM9_HUMAN;tr|Q8N4N4|Q8N4N4_HUMAN	>sp|O75475|PSIP1_HUMAN PC4 and SFRS1-interacting protein OS=Homo sapiens GN=PSIP1 PE=1 SV=1;>tr|Q05CM9|Q05CM9_HUMAN PSIP1 protein (Fragment) OS=Homo sapiens GN=PSIP1 PE=2 SV=1	-	2.4322	2.30061	1.1442	1.17928	0.48888	0.53166	3	18	18	18	60.103	530;263;50	18.1						1			1	3					1		21	4	5	1	32	8.7714e-131	By MS/MS	2.4322	2.6746	49.164	27	0	Median	1.1442	1.2099	25.177	27
2777	sp|Q7Z406|MYH14_HUMAN;tr|F2Z2U8|F2Z2U8_HUMAN;tr|G8JLL9|G8JLL9_HUMAN;tr|M0QY43|M0QY43_HUMAN;tr|B3KWH4|B3KWH4_HUMAN	>sp|Q7Z406|MYH14_HUMAN Myosin-14 OS=Homo sapiens GN=MYH14 PE=1 SV=2;>tr|F2Z2U8|F2Z2U8_HUMAN Myosin-14 OS=Homo sapiens GN=MYH14 PE=2 SV=1;>tr|G8JLL9|G8JLL9_HUMAN Myosin-14 OS=Homo sapiens GN=MYH14 PE=2 SV=1;>tr|M0QY43|M0QY43_HUMAN Myosin-14 (Fragment) OS=Ho	-	2.432	2.30042	1.1427	1.17774	0.47519	0.516772	5	12	2	2	227.87	1995;2028;2036;1003;629	15.3													2	1							3	1.5033e-53	By MS/MS	2.432	1.7271	21.17	3	0	Median	1.1427	0.96751	21.664	3
2248	sp|Q15043|S39AE_HUMAN;tr|E5RFZ8|E5RFZ8_HUMAN;tr|E5RGA7|E5RGA7_HUMAN;tr|E5RJ40|E5RJ40_HUMAN;tr|E5RJG5|E5RJG5_HUMAN;tr|E5RIP4|E5RIP4_HUMAN;tr|E5RFT1|E5RFT1_HUMAN	>sp|Q15043|S39AE_HUMAN Zinc transporter ZIP14 OS=Homo sapiens GN=SLC39A14 PE=1 SV=3;>tr|E5RFZ8|E5RFZ8_HUMAN Zinc transporter ZIP14 (Fragment) OS=Homo sapiens GN=SLC39A14 PE=2 SV=1;>tr|E5RGA7|E5RGA7_HUMAN Zinc transporter ZIP14 (Fragment) OS=Homo sapiens GN	-	2.4316	2.30004	1.396	1.4388	0.44598	0.485006	7	2	2	2	54.212	492;89;90;122;127;155;202	15.7						1												1	1		2	5.3846e-13	By MS/MS	2.4316	2.4351	25.439	2	0	Median	1.396	1.4281	5.7454	2
1222	sp|P30084|ECHM_HUMAN	>sp|P30084|ECHM_HUMAN Enoyl-CoA hydratase, mitochondrial OS=Homo sapiens GN=ECHS1 PE=1 SV=4	-	2.4263	2.29502	1.6234	1.67318	0.56984	0.619705	1	2	2	2	31.387	290	16.2							1	1												3	3	2.0122e-24	By MS/MS	2.4263	2.3761	17.005	3	0	Median	1.6234	1.6761	2.9815	3
3111	sp|Q8TAQ2|SMRC2_HUMAN;tr|Q59G16|Q59G16_HUMAN;tr|F8VXC8|F8VXC8_HUMAN;tr|B4DF22|B4DF22_HUMAN;tr|Q658P9|Q658P9_HUMAN;tr|F8VZW6|F8VZW6_HUMAN	>sp|Q8TAQ2|SMRC2_HUMAN SWI/SNF complex subunit SMARCC2 OS=Homo sapiens GN=SMARCC2 PE=1 SV=1;>tr|Q59G16|Q59G16_HUMAN SWI/SNF-related matrix-associated actin-dependent regulator of chromatin c2 isoform b variant (Fragment) OS=Homo sapiens PE=2 SV=1;>tr|F8VXC	-	2.4189	2.28802	0.99655	1.02711	0.37115	0.403628	6	24	24	19	132.88	1214;1156;1245;1019;105;105	15.1								3		2				26	4						30	2.4211e-115	By MS/MS	2.4189	2.298	61.978	18	0	Median	0.99655	0.98167	14.814	18
1434	sp|P46939|UTRO_HUMAN;tr|A8K8Z1|A8K8Z1_HUMAN;tr|Q5T097|Q5T097_HUMAN;tr|Q6LBS5|Q6LBS5_HUMAN;tr|Q5SYY2|Q5SYY2_HUMAN;tr|H0Y337|H0Y337_HUMAN	>sp|P46939|UTRO_HUMAN Utrophin OS=Homo sapiens GN=UTRN PE=1 SV=2	-	2.4171	2.28632	0.71141	0.733223	0.27622	0.300391	6	39	39	39	394.46	3433;1120;988;490;47;251	13.9						1						41	2								43	1.2842e-179	By MS/MS	2.4171	1.9872	26.095	22	0	Median	0.71141	0.75148	18.662	21
2102	tr|F5H223|F5H223_HUMAN;sp|Q13561|DCTN2_HUMAN;tr|Q53H88|Q53H88_HUMAN;tr|F5H2S7|F5H2S7_HUMAN;tr|A8K8J9|A8K8J9_HUMAN;tr|B3KTX4|B3KTX4_HUMAN;tr|H0YI98|H0YI98_HUMAN;tr|F8W1I6|F8W1I6_HUMAN;tr|F8VW18|F8VW18_HUMAN;tr|H0YHL1|H0YHL1_HUMAN;tr|F8VX93|F8VX93_HUMAN;tr|F8VRV7|F8VRV7_HUMAN	>tr|F5H223|F5H223_HUMAN Dynactin subunit 2 OS=Homo sapiens GN=DCTN2 PE=2 SV=1;>sp|Q13561|DCTN2_HUMAN Dynactin subunit 2 OS=Homo sapiens GN=DCTN2 PE=1 SV=4;>tr|Q53H88|Q53H88_HUMAN Dynactin 2 variant (Fragment) OS=Homo sapiens PE=2 SV=1;>tr|F5H2S7|F5H2S7_HUM	-	2.4156	2.2849	1.2032	1.24009	0.45025	0.48965	12	10	10	10	41.703	378;401;406;406;314;378;268;315;278;128;135;153	19.9							1												12		12	5.0376e-88	By MS/MS	2.4156	2.3117	32.375	9	0	Median	1.2032	1.213	22.557	9
4454	sp|Q9Y277|VDAC3_HUMAN;tr|F5H740|F5H740_HUMAN;tr|E5RFP6|E5RFP6_HUMAN;tr|E5RJN6|E5RJN6_HUMAN;tr|E5RHZ6|E5RHZ6_HUMAN;tr|E5RHE1|E5RHE1_HUMAN;tr|E5RK27|E5RK27_HUMAN;tr|E5RFL1|E5RFL1_HUMAN	>sp|Q9Y277|VDAC3_HUMAN Voltage-dependent anion-selective channel protein 3 OS=Homo sapiens GN=VDAC3 PE=1 SV=1;>tr|F5H740|F5H740_HUMAN Voltage-dependent anion-selective channel protein 3 OS=Homo sapiens GN=VDAC3 PE=2 SV=1;>tr|E5RFP6|E5RFP6_HUMAN Voltage-dep	-	2.4132	2.28263	1.029	1.06055	0.44649	0.485561	8	4	4	4	30.658	283;284;134;159;165;100;108;57	15				1	1			1												4	4	1.1764e-49	By MS/MS	2.4132	2.2544	4.6354	3	0	Median	1.029	1.0356	10.948	3
1304	sp|P35579|MYH9_HUMAN;tr|Q86XU5|Q86XU5_HUMAN;tr|B4E3S1|B4E3S1_HUMAN;tr|Q6ZNL4|Q6ZNL4_HUMAN;tr|Q5BKV1|Q5BKV1_HUMAN;tr|Q99529|Q99529_HUMAN;tr|B1AH99|B1AH99_HUMAN;tr|Q9UMJ0|Q9UMJ0_HUMAN;tr|Q2PS10|Q2PS10_HUMAN;tr|B4E177|B4E177_HUMAN;tr|A1L2Z2|A1L2Z2_HUMAN;tr|Q16085|Q16085_HUMAN;tr|Q16086|Q16086_HUMAN;REV__tr|B4DQZ7|B4DQZ7_HUMAN;REV__tr|S4R3H4|S4R3H4_HUMAN;REV__tr|E7EQT4|E7EQT4_HUMAN;REV__sp|Q9UKV3|ACI…	>sp|P35579|MYH9_HUMAN Myosin-9 OS=Homo sapiens GN=MYH9 PE=1 SV=4;>tr|Q86XU5|Q86XU5_HUMAN MYH9 protein (Fragment) OS=Homo sapiens GN=MYH9 PE=2 SV=1	-	2.413	2.28244	1.2264	1.264	0.51351	0.558445	17	127	127	103	226.53	1960;1374;964;563;218;208;103;37;71;638;638;296;330;1096;1283;1301;1341	14.9			4		3	4	18	14	7	6	13	41	262	116	75	28	11	4	1		551	0	By MS/MS	2.413	1.9429	25.179	458	0	Median	1.2264	1.1679	21.264	458
4093	sp|Q9NVD7|PARVA_HUMAN;tr|F5H1R9|F5H1R9_HUMAN;tr|J3KNQ4|J3KNQ4_HUMAN;tr|B7Z952|B7Z952_HUMAN;tr|E9PS97|E9PS97_HUMAN;sp|Q9HBI1|PARVB_HUMAN	>sp|Q9NVD7|PARVA_HUMAN Alpha-parvin OS=Homo sapiens GN=PARVA PE=1 SV=1;>tr|F5H1R9|F5H1R9_HUMAN Alpha-parvin OS=Homo sapiens GN=PARVA PE=2 SV=1;>tr|J3KNQ4|J3KNQ4_HUMAN Alpha-parvin OS=Homo sapiens GN=PARVA PE=2 SV=1;>tr|B7Z952|B7Z952_HUMAN Alpha-parvin OS=H	-	2.4108	2.28036	1.6822	1.73378	0.74208	0.807017	6	5	5	5	42.243	372;372;412;290;209;364	18.2										2									6		6	3.0447e-57	By MS/MS	2.4108	2.1754	21.388	5	0	Median	1.6822	1.6927	38.289	5
3714	sp|Q9BW19|KIFC1_HUMAN;tr|B4DMA8|B4DMA8_HUMAN;tr|B4E063|B4E063_HUMAN;tr|A2AB20|A2AB20_HUMAN	>sp|Q9BW19|KIFC1_HUMAN Kinesin-like protein KIFC1 OS=Homo sapiens GN=KIFC1 PE=1 SV=2;>tr|B4DMA8|B4DMA8_HUMAN cDNA FLJ53841, highly similar to Kinesin-like protein KIFC1 OS=Homo sapiens PE=2 SV=1;>tr|B4E063|B4E063_HUMAN cDNA FLJ54292, highly similar to Kine	-	2.4056	2.27544	1.2088	1.24586	0.52109	0.566689	4	10	10	10	73.747	673;549;665;203	16.7					2												10				10	3.0929e-62	By MS/MS	2.4056	2.4373	23.816	8	0	Median	1.2088	1.3219	37.537	8
1412	sp|P46013|KI67_HUMAN;tr|Q70L73|Q70L73_HUMAN;tr|B4DRH3|B4DRH3_HUMAN;tr|Q70L74|Q70L74_HUMAN	>sp|P46013|KI67_HUMAN Antigen KI-67 OS=Homo sapiens GN=MKI67 PE=1 SV=2	-	2.4028	2.2728	2.058	2.1211	0.85956	0.934777	4	90	90	90	358.69	3256;416;187;162	13.6					1	4	4	16	7	17		109	55	43	7	1					215	0	By MS/MS	2.4028	2.0948	49.146	172	0	Median	2.058	1.9697	26.781	172
3999	sp|Q9HDC9|APMAP_HUMAN;tr|H0Y512|H0Y512_HUMAN	>sp|Q9HDC9|APMAP_HUMAN Adipocyte plasma membrane-associated protein OS=Homo sapiens GN=APMAP PE=1 SV=2;>tr|H0Y512|H0Y512_HUMAN Adipocyte plasma membrane-associated protein (Fragment) OS=Homo sapiens GN=APMAP PE=4 SV=1	-	2.3999	2.27005	0.60146	0.619902	0.23592	0.256564	2	13	13	13	46.48	416;409	21																			15		15	2.3425e-68	By MS/MS	2.3999	2.1922	20.125	9	0	Median	0.60146	0.606	28.815	9
289	sp|O14578|CTRO_HUMAN;tr|H7BYJ3|H7BYJ3_HUMAN;tr|F5H4K4|F5H4K4_HUMAN	>sp|O14578|CTRO_HUMAN Citron Rho-interacting kinase OS=Homo sapiens GN=CIT PE=1 SV=2;>tr|H7BYJ3|H7BYJ3_HUMAN Citron Rho-interacting kinase (Fragment) OS=Homo sapiens GN=CIT PE=4 SV=1	-	2.3797	2.25095	1.111	1.14507	0.45972	0.499948	3	7	7	7	231.43	2027;1640;162	13.2							1		2				8								8	3.4439e-31	By MS/MS	2.3797	2.1973	18.696	5	0	Median	1.111	1.0991	20.608	5
1902	sp|Q02952|AKA12_HUMAN;tr|Q86TJ9|Q86TJ9_HUMAN	>sp|Q02952|AKA12_HUMAN A-kinase anchor protein 12 OS=Homo sapiens GN=AKAP12 PE=1 SV=4	-	2.3782	2.24953	1.1761	1.21216	0.56497	0.614408	2	46	46	22	191.48	1782;330	13.4				1	1	3	2	3	3	6		53	27	8	3						91	0	By MS/MS	2.3782	1.9576	58.558	78	0	Median	1.1761	1.1327	29.083	78
1170	tr|Q53YD7|Q53YD7_HUMAN;sp|P26641|EF1G_HUMAN;tr|B4DTG2|B4DTG2_HUMAN;tr|B4DUP0|B4DUP0_HUMAN;tr|B4DUK7|B4DUK7_HUMAN;tr|B4DSR4|B4DSR4_HUMAN;tr|Q2F838|Q2F838_HUMAN;tr|Q2F840|Q2F840_HUMAN	>tr|Q53YD7|Q53YD7_HUMAN EEF1G protein OS=Homo sapiens GN=EEF1G PE=2 SV=1;>sp|P26641|EF1G_HUMAN Elongation factor 1-gamma OS=Homo sapiens GN=EEF1G PE=1 SV=3;>tr|B4DTG2|B4DTG2_HUMAN Elongation factor 1-gamma OS=Homo sapiens GN=EEF1G PE=2 SV=1;>tr|B4DUP0|B4DU	-	2.372	2.24366	1.4072	1.45035	0.6159	0.669795	8	21	21	21	50.118	437;437;487;206;208;166;87;61	19.9		1		1	1														31	7	38	1.4817e-115	By MS/MS	2.372	2.0687	13.661	23	0	Median	1.4072	1.466	13.723	23
1645	sp|P56589|PEX3_HUMAN	>sp|P56589|PEX3_HUMAN Peroxisomal biogenesis factor 3 OS=Homo sapiens GN=PEX3 PE=1 SV=1	-	2.3659	2.23789	1.3894	1.432	0.59652	0.648719	1	1	1	1	42.139	373	21.2																			3	1	4	0.0063466	By MS/MS	2.3659	2.2447	31.941	4	0	Median	1.3894	1.4037	25.948	4
4885	tr|J9JID7|J9JID7_HUMAN;sp|Q03252|LMNB2_HUMAN	>tr|J9JID7|J9JID7_HUMAN Lamin B2, isoform CRA_a OS=Homo sapiens GN=LMNB2 PE=2 SV=1;>sp|Q03252|LMNB2_HUMAN Lamin-B2 OS=Homo sapiens GN=LMNB2 PE=1 SV=3	-	2.3629	2.23505	0.91026	0.938171	0.36469	0.396603	2	31	27	27	69.948	620;600	17.8				1		1	3	2	2	4							34	37	1		72	6.7268e-161	By MS/MS	2.3629	2.4862	17.256	48	0	Median	0.91026	0.93614	18.416	48
1626	tr|F8VY35|F8VY35_HUMAN;tr|B3KNT8|B3KNT8_HUMAN;tr|F8W0J6|F8W0J6_HUMAN;tr|F5H4R6|F5H4R6_HUMAN;tr|B7Z2V4|B7Z2V4_HUMAN;tr|H0YIV4|H0YIV4_HUMAN;sp|P55209|NP1L1_HUMAN;tr|F8W020|F8W020_HUMAN;tr|F8VUX1|F8VUX1_HUMAN;tr|H0YHC3|H0YHC3_HUMAN;tr|F8W118|F8W118_HUMAN;tr|F8VXI6|F8VXI6_HUMAN;tr|F8VV59|F8VV59_HUMAN;tr|B7Z9C2|B7Z9C2_HUMAN;tr|B7Z5H0|B7Z5H0_HUMAN;tr|H0YH88|H0YH88_HUMAN;tr|B3KV44|B3KV44_HUMAN;tr|F8VVB5…	>tr|F8VY35|F8VY35_HUMAN Nucleosome assembly protein 1-like 1 (Fragment) OS=Homo sapiens GN=NAP1L1 PE=2 SV=1;>tr|B3KNT8|B3KNT8_HUMAN Nucleosome assembly protein 1-like 1 OS=Homo sapiens GN=NAP1L1 PE=2 SV=1;>tr|F8W0J6|F8W0J6_HUMAN Nucleosome assembly protein	-	2.3591	2.23146	1.1659	1.20165	0.48818	0.530899	21	10	9	3	31.02	264;368;379;383;383;385;391;207;237;198;209;215;327;349;154;177;323;161;114;200;208	18.2				3	1													6	13	2	21	2.6354e-78	By MS/MS	2.3591	2.1773	30.627	17	0	Median	1.1659	1.176	21.2	17
2590	tr|B2RMV2|B2RMV2_HUMAN;sp|Q69YQ0|CYTSA_HUMAN;tr|C9J8U1|C9J8U1_HUMAN;tr|F8WAN1|F8WAN1_HUMAN;tr|Q59GT7|Q59GT7_HUMAN;tr|C9JLY8|C9JLY8_HUMAN	>tr|B2RMV2|B2RMV2_HUMAN CYTSA protein OS=Homo sapiens GN=CYTSA PE=2 SV=1;>sp|Q69YQ0|CYTSA_HUMAN Cytospin-A OS=Homo sapiens GN=SPECC1L PE=1 SV=2;>tr|C9J8U1|C9J8U1_HUMAN Cytospin-A (Fragment) OS=Homo sapiens GN=SPECC1L PE=2 SV=1;>tr|F8WAN1|F8WAN1_HUMAN Uncha	-	2.3587	2.23108	1.0178	1.04901	0.34332	0.373363	6	5	5	5	124.57	1117;1117;789;911;939;175	12.6								1	2	4					5						5	2.4345e-47	By MS/MS	2.3587	2.326	8.0103	3	0	Median	1.0178	1.0929	25.247	3
641	sp|O94973|AP2A2_HUMAN;tr|B7Z5S9|B7Z5S9_HUMAN;tr|B7Z1Q4|B7Z1Q4_HUMAN;tr|B3KMI7|B3KMI7_HUMAN;tr|E9PR62|E9PR62_HUMAN;tr|Q8N2F8|Q8N2F8_HUMAN;tr|Q59FN8|Q59FN8_HUMAN;tr|E9PQP4|E9PQP4_HUMAN;tr|H0YEG0|H0YEG0_HUMAN;tr|H0YDE9|H0YDE9_HUMAN;tr|E9PNC4|E9PNC4_HUMAN;tr|Q9UFK5|Q9UFK5_HUMAN	>sp|O94973|AP2A2_HUMAN AP-2 complex subunit alpha-2 OS=Homo sapiens GN=AP2A2 PE=1 SV=2;>tr|B7Z5S9|B7Z5S9_HUMAN cDNA FLJ61359, highly similar to Adapter-relatedprotein complex 2 alpha- 2 subunit OS=Homo sapiens PE=2 SV=1;>tr|B7Z1Q4|B7Z1Q4_HUMAN cDNA FLJ5795	-	2.3497	2.22257	1.003	1.03375	0.4211	0.457949	12	22	14	14	103.96	939;930;678;353;378;467;143;90;185;185;125;107	18																16					16	5.451e-106	By MS/MS	2.3497	2.2785	30.049	8	0	Median	1.003	1.014	18.875	8
4922	tr|Q59EF6|Q59EF6_HUMAN;sp|P17655|CAN2_HUMAN;tr|B4E1R7|B4E1R7_HUMAN;tr|B4DN77|B4DN77_HUMAN;tr|B3KUH9|B3KUH9_HUMAN;tr|Q6ZVC6|Q6ZVC6_HUMAN	>tr|Q59EF6|Q59EF6_HUMAN Calpain 2, large [catalytic] subunit variant (Fragment) OS=Homo sapiens PE=2 SV=1;>sp|P17655|CAN2_HUMAN Calpain-2 catalytic subunit OS=Homo sapiens GN=CAPN2 PE=1 SV=6;>tr|B4E1R7|B4E1R7_HUMAN cDNA FLJ58224, highly similar to Calpain-	-	2.3436	2.2168	0.71153	0.733347	0.30864	0.335648	6	17	17	3	83.108	729;700;523;622;283;210	18.6									1								23				23	3.8317e-125	By MS/MS	2.3436	2.3962	16.307	12	0	Median	0.71153	0.74524	28.491	12
1814	sp|P78527|PRKDC_HUMAN;tr|E7EUY0|E7EUY0_HUMAN;tr|B4DL41|B4DL41_HUMAN;tr|F5GX40|F5GX40_HUMAN;tr|H0YG84|H0YG84_HUMAN	>sp|P78527|PRKDC_HUMAN DNA-dependent protein kinase catalytic subunit OS=Homo sapiens GN=PRKDC PE=1 SV=3;>tr|E7EUY0|E7EUY0_HUMAN DNA-dependent protein kinase catalytic subunit OS=Homo sapiens GN=PRKDC PE=2 SV=1	-	2.3431	2.21633	0.75109	0.77412	0.30947	0.336551	5	138	138	138	469.08	4128;4096;1130;70;90	14.4				1		2	1		6	4	6	212	109	56	14			1			398	0	By MS/MS	2.3431	2.0232	23.65	290	0	Median	0.75109	0.8071	33.043	291
3847	sp|Q9H2G2|SLK_HUMAN;tr|B4DZC9|B4DZC9_HUMAN	>sp|Q9H2G2|SLK_HUMAN STE20-like serine/threonine-protein kinase OS=Homo sapiens GN=SLK PE=1 SV=1;>tr|B4DZC9|B4DZC9_HUMAN cDNA FLJ61681, highly similar to STE20-like serine/threonine-protein kinase (EC2.7.11.1) (Fragment) OS=Homo sapiens PE=2 SV=1	-	2.3317	2.20554	0.89235	0.919711	0.39161	0.425878	2	7	7	7	142.69	1235;1048	12.5							2		2	2		1		6							7	2.0964e-75	By MS/MS	2.3317	1.9717	57.525	3	0	Median	0.89235	0.86887	50.776	3
3161	tr|A8K923|A8K923_HUMAN;sp|Q8TF05|PP4R1_HUMAN;tr|B2RCG9|B2RCG9_HUMAN;tr|J3QL26|J3QL26_HUMAN;tr|J3KSB0|J3KSB0_HUMAN;tr|J3QLA6|J3QLA6_HUMAN;tr|B4DID3|B4DID3_HUMAN;tr|B4DEZ8|B4DEZ8_HUMAN;tr|J3QQV0|J3QQV0_HUMAN;tr|J3KRU1|J3KRU1_HUMAN	>tr|A8K923|A8K923_HUMAN cDNA FLJ78690, highly similar to Homo sapiens protein phosphatase 4, regulatory subunit 1 (PPP4R1), mRNA OS=Homo sapiens PE=2 SV=1;>sp|Q8TF05|PP4R1_HUMAN Serine/threonine-protein phosphatase 4 regulatory subunit 1 OS=Homo sapiens GN	-	2.3261	2.20025	1.4065	1.44963	0.60293	0.65569	10	5	5	5	105.22	933;950;933;135;143;151;367;470;190;97	15.5								1							5						5	2.9233e-31	By MS/MS	2.3261	2.2652	28.098	4	0	Median	1.4065	1.4922	33.252	4
3677	sp|Q9BTE3|MCMBP_HUMAN	>sp|Q9BTE3|MCMBP_HUMAN Mini-chromosome maintenance complex-binding protein OS=Homo sapiens GN=MCMBP PE=1 SV=2	-	2.322	2.19637	1.2355	1.27338	0.67537	0.734469	1	5	5	5	72.979	642	16.4							1			1							6				6	9.0775e-35	By MS/MS	2.322	2.2654	8.7127	3	0	Median	1.2355	1.3223	14.164	3
947	tr|J3K000|J3K000_HUMAN;sp|P12955|PEPD_HUMAN;tr|K7EQ51|K7EQ51_HUMAN	>tr|J3K000|J3K000_HUMAN PEPD protein OS=Homo sapiens GN=PEPD PE=2 SV=1;>sp|P12955|PEPD_HUMAN Xaa-Pro dipeptidase OS=Homo sapiens GN=PEPD PE=1 SV=3	-	2.318	2.19258	1.5829	1.63144	0.6719	0.730695	3	3	3	3	54.582	493;493;186	21																			3		3	4.25e-08	By MS/MS	2.318	2.1643	16.201	2	0	Median	1.5829	1.5967	6.4048	2
1868	tr|B2ZZ89|B2ZZ89_HUMAN;sp|Q01082|SPTB2_HUMAN;tr|D6W5C0|D6W5C0_HUMAN;tr|K9MS24|K9MS24_HUMAN;tr|F8W6C1|F8W6C1_HUMAN;tr|B4DIF8|B4DIF8_HUMAN;tr|A4QPE4|A4QPE4_HUMAN;tr|B2RMN7|B2RMN7_HUMAN;sp|P11277|SPTB1_HUMAN;tr|Q59FP5|Q59FP5_HUMAN;tr|Q53RC4|Q53RC4_HUMAN;tr|Q8WYB3|Q8WYB3_HUMAN;tr|Q59FA9|Q59FA9_HUMAN	>tr|B2ZZ89|B2ZZ89_HUMAN Spectrin beta non-erythrocytic 1 OS=Homo sapiens GN=SPTBN1 PE=2 SV=1;>sp|Q01082|SPTB2_HUMAN Spectrin beta chain, non-erythrocytic 1 OS=Homo sapiens GN=SPTBN1 PE=1 SV=2;>tr|D6W5C0|D6W5C0_HUMAN Spectrin, beta, non-erythrocytic 1, isof	-	2.313	2.18785	1.1752	1.21123	0.49082	0.53377	13	110	110	104	274.61	2364;2364;2278;2364;690;354;934;2137;2137;2332;49;67;75	14.9					1	1		3	3	6		24	161	60	7	4					256	0	By MS/MS	2.313	1.9608	38.662	210	0	Median	1.1752	1.1503	22.038	210
2356	tr|A8K4T6|A8K4T6_HUMAN;sp|Q16401|PSMD5_HUMAN;tr|F2Z3J2|F2Z3J2_HUMAN;tr|S4R382|S4R382_HUMAN;tr|Q4VXH0|Q4VXH0_HUMAN	>tr|A8K4T6|A8K4T6_HUMAN cDNA FLJ76282, highly similar to Homo sapiens proteasome (prosome, macropain) 26S subunit, non-ATPase, 5 (PSMD5), mRNA OS=Homo sapiens PE=2 SV=1;>sp|Q16401|PSMD5_HUMAN 26S proteasome non-ATPase regulatory subunit 5 OS=Homo sapiens G	-	2.2946	2.17045	1.4233	1.46694	0.69955	0.760765	5	7	7	7	56.223	504;504;72;97;113	21																			7		7	3.3246e-18	By MS/MS	2.2946	2.2163	28.733	3	0	Median	1.4233	1.4253	24.367	3
2555	sp|Q5VV42|CDKAL_HUMAN	>sp|Q5VV42|CDKAL_HUMAN Threonylcarbamoyladenosine tRNA methylthiotransferase OS=Homo sapiens GN=CDKAL1 PE=1 SV=1	-	2.2888	2.16496	0.81176	0.83665	0.40587	0.441386	1	3	3	3	65.111	579	20																		3			3	1.3624e-14	By MS/MS	2.2888	2.3704	38.919	3	0	Median	0.81176	0.83663	26.944	3
4069	tr|C9JDG0|C9JDG0_HUMAN;sp|Q9NSV4|DIAP3_HUMAN;tr|B7ZB09|B7ZB09_HUMAN;tr|B4DPV3|B4DPV3_HUMAN	>tr|C9JDG0|C9JDG0_HUMAN Protein diaphanous homolog 3 OS=Homo sapiens GN=DIAPH3 PE=2 SV=1;>sp|Q9NSV4|DIAP3_HUMAN Protein diaphanous homolog 3 OS=Homo sapiens GN=DIAPH3 PE=1 SV=4;>tr|B7ZB09|B7ZB09_HUMAN cDNA, FLJ79373, highly similar to Protein diaphanous ho	-	2.2888	2.16496	1.2139	1.25112	0.56177	0.610928	4	6	6	6	136.88	1193;1193;1016;1016	14							1	1	1						6						6	6.3778e-50	By MS/MS	2.2888	2.2358	13.535	6	0	Median	1.2139	1.2442	36.825	6
2781	sp|Q7Z460|CLAP1_HUMAN;tr|F5GWS0|F5GWS0_HUMAN;tr|A2RU21|A2RU21_HUMAN;tr|F8WA11|F8WA11_HUMAN;tr|F5GWM7|F5GWM7_HUMAN;tr|F5H2E2|F5H2E2_HUMAN;tr|B7Z4E5|B7Z4E5_HUMAN;tr|B7Z7Q8|B7Z7Q8_HUMAN;tr|B7Z4J0|B7Z4J0_HUMAN;tr|B7Z7C4|B7Z7C4_HUMAN;tr|Q68D09|Q68D09_HUMAN;tr|B7Z2P0|B7Z2P0_HUMAN;tr|H0Y5T1|H0Y5T1_HUMAN;tr|H0YHV8|H0YHV8_HUMAN;tr|Q6TAR3|Q6TAR3_HUMAN	>sp|Q7Z460|CLAP1_HUMAN CLIP-associating protein 1 OS=Homo sapiens GN=CLASP1 PE=1 SV=1;>tr|F5GWS0|F5GWS0_HUMAN CLIP-associating protein 1 OS=Homo sapiens GN=CLASP1 PE=2 SV=1;>tr|A2RU21|A2RU21_HUMAN CLASP1 protein OS=Homo sapiens GN=CLASP1 PE=2 SV=1;>tr|F8WA	-	2.2827	2.15919	1.3142	1.3545	0.48031	0.52234	15	6	6	0	169.45	1538;1478;1479;1494;1255;1245;1246;1255;440;520;561;692;704;178;141	12.6					1	1			1	1				6							6	1.1788e-41	By MS/MS	2.2827	2.2434	41.463	4	0	Median	1.3142	1.2785	22.317	4
4214	tr|B4E318|B4E318_HUMAN;tr|B4DUS0|B4DUS0_HUMAN;sp|Q9P287|BCCIP_HUMAN	>tr|B4E318|B4E318_HUMAN BRCA2 and CDKN1A-interacting protein OS=Homo sapiens GN=BCCIP PE=2 SV=1;>tr|B4DUS0|B4DUS0_HUMAN BRCA2 and CDKN1A-interacting protein OS=Homo sapiens PE=2 SV=1;>sp|Q9P287|BCCIP_HUMAN BRCA2 and CDKN1A-interacting protein OS=Homo sapie	-	2.2784	2.15513	1.5149	1.56135	0.66987	0.728488	3	3	3	3	29.797	262;290;314	21.7																			1	2	3	3.6112e-10	By MS/MS	2.2784	2.1065	0.069459	2	0	Median	1.5149	1.5832	10.992	2
1112	sp|P22681|CBL_HUMAN	>sp|P22681|CBL_HUMAN E3 ubiquitin-protein ligase CBL OS=Homo sapiens GN=CBL PE=1 SV=2	-	2.2743	2.15125	1.3654	1.40727	0.63021	0.685357	1	1	1	1	99.632	906	11.8							1	1	1						1	1					2	1.4615e-08	By MS/MS	2.2743	2.5745	59.71	2	0	Median	1.3654	1.4703	19.297	2
4740	tr|E9PKU7|E9PKU7_HUMAN;tr|B4DZ53|B4DZ53_HUMAN;tr|E9PNH1|E9PNH1_HUMAN	>tr|E9PKU7|E9PKU7_HUMAN Neutral alpha-glucosidase AB OS=Homo sapiens GN=GANAB PE=2 SV=1;>tr|B4DZ53|B4DZ53_HUMAN cDNA FLJ59643, highly similar to Neutral alpha-glucosidase AB OS=Homo sapiens PE=2 SV=1	-	2.2711	2.14822	1.5949	1.6438	0.69831	0.759416	3	36	2	2	96.543	852;852;119	17.3															2	1					3	0	By MS/MS	2.2711	2.3048	45.786	3	0	Median	1.5949	1.7487	24.863	3
4326	sp|Q9UJW0|DCTN4_HUMAN;tr|E5RGG1|E5RGG1_HUMAN;tr|H9KVE0|H9KVE0_HUMAN;tr|E5RK21|E5RK21_HUMAN;tr|Q9NSJ5|Q9NSJ5_HUMAN;tr|B4DL03|B4DL03_HUMAN;tr|B4DS07|B4DS07_HUMAN	>sp|Q9UJW0|DCTN4_HUMAN Dynactin subunit 4 OS=Homo sapiens GN=DCTN4 PE=1 SV=1;>tr|E5RGG1|E5RGG1_HUMAN Dynactin subunit 4 (Fragment) OS=Homo sapiens GN=DCTN4 PE=2 SV=1;>tr|H9KVE0|H9KVE0_HUMAN Dynactin subunit 4 (Fragment) OS=Homo sapiens GN=DCTN4 PE=2 SV=1	-	2.2702	2.14737	1.9066	1.96506	0.72953	0.793368	7	3	3	3	52.337	460;114;134;91;144;145;238	16.2					1													3			3	1.7691e-09	By MS/MS	2.2702	2.4316	17.895	3	0	Median	1.9066	2.0259	31.109	3
2323	sp|Q15645|PCH2_HUMAN;tr|H0YAL2|H0YAL2_HUMAN	>sp|Q15645|PCH2_HUMAN Pachytene checkpoint protein 2 homolog OS=Homo sapiens GN=TRIP13 PE=1 SV=2;>tr|H0YAL2|H0YAL2_HUMAN Pachytene checkpoint protein 2 homolog (Fragment) OS=Homo sapiens GN=TRIP13 PE=4 SV=1	-	2.2634	2.14094	1.4471	1.49147	0.55969	0.608666	2	5	5	5	48.55	432;249	21																			5		5	1.71e-13	By MS/MS	2.2634	2.0418	28.01	3	0	Median	1.4471	1.4351	22.232	3
817	tr|Q5JP53|Q5JP53_HUMAN;tr|Q5SU16|Q5SU16_HUMAN;sp|P07437|TBB5_HUMAN;tr|B7ZAF0|B7ZAF0_HUMAN;tr|B4DY90|B4DY90_HUMAN;tr|Q6LC01|Q6LC01_HUMAN;tr|Q5ST81|Q5ST81_HUMAN;tr|Q9BUU9|Q9BUU9_HUMAN;tr|B4E052|B4E052_HUMAN;tr|B7ZAK1|B7ZAK1_HUMAN;tr|B4DQN9|B4DQN9_HUMAN;tr|B4DMU8|B4DMU8_HUMAN;tr|Q96B85|Q96B85_HUMAN;tr|B4DXZ5|B4DXZ5_HUMAN;tr|Q1KSF8|Q1KSF8_HUMAN;tr|B4DMJ5|B4DMJ5_HUMAN;tr|E9PBJ4|E9PBJ4_HUMAN;tr|Q6P602|…	>tr|Q5JP53|Q5JP53_HUMAN Tubulin beta chain OS=Homo sapiens GN=TUBB PE=2 SV=1;>tr|Q5SU16|Q5SU16_HUMAN Beta 5-tubulin OS=Homo sapiens GN=TUBB PE=2 SV=1;>sp|P07437|TBB5_HUMAN Tubulin beta chain OS=Homo sapiens GN=TUBB PE=1 SV=2;>tr|B7ZAF0|B7ZAF0_HUMAN cDNA, F	-	2.2596	2.13734	1.1961	1.23278	0.59365	0.645598	21	20	5	4	47.766	426;444;444;415;464;437;372;340;353;372;372;317;266;271;208;242;243;124;451;536;82	19.1	1	1				1					2					1	1	3	17	9	33	1.4746e-209	By MS/MS	2.2596	2.0084	34.137	28	0	Median	1.1961	1.2182	21.693	28
1332	sp|P37802|TAGL2_HUMAN;tr|B7Z5A2|B7Z5A2_HUMAN;tr|C9J5W6|C9J5W6_HUMAN;sp|Q9UI15|TAGL3_HUMAN	>sp|P37802|TAGL2_HUMAN Transgelin-2 OS=Homo sapiens GN=TAGLN2 PE=1 SV=3	-	2.2584	2.13621	1.1706	1.20649	0.49828	0.541883	4	10	10	10	22.391	199;134;115;199	15.1			1	1	1	4	2	2	1		5									17	22	7.3119e-87	By MS/MS	2.2584	2.1886	22.086	16	0	Median	1.1706	1.2614	24.218	16
1604	tr|A6NJA2|A6NJA2_HUMAN;tr|B7Z4N8|B7Z4N8_HUMAN;tr|B2RD79|B2RD79_HUMAN;sp|P54578|UBP14_HUMAN;tr|D3DUG9|D3DUG9_HUMAN;tr|B3KTG4|B3KTG4_HUMAN;tr|J3QQT6|J3QQT6_HUMAN;tr|J3KS55|J3KS55_HUMAN	>tr|A6NJA2|A6NJA2_HUMAN Ubiquitin carboxyl-terminal hydrolase OS=Homo sapiens GN=USP14 PE=2 SV=2;>tr|B7Z4N8|B7Z4N8_HUMAN Ubiquitin carboxyl-terminal hydrolase OS=Homo sapiens GN=USP14 PE=2 SV=1;>tr|B2RD79|B2RD79_HUMAN Ubiquitin carboxyl-terminal hydrolase	-	2.2571	2.13498	1.4483	1.49271	0.64819	0.704911	8	15	15	15	51.086	448;483;494;494;468;375;20;28	18.8								1		1								17			17	4.852e-91	By MS/MS	2.2571	2.4195	15.201	11	0	Median	1.4483	1.5124	17.696	11
914	tr|B3KRY3|B3KRY3_HUMAN;sp|P11279|LAMP1_HUMAN;tr|B4DWL3|B4DWL3_HUMAN;tr|Q59FZ0|Q59FZ0_HUMAN	>tr|B3KRY3|B3KRY3_HUMAN cDNA FLJ35079 fis, clone PLACE6005283, highly similar to Lysosome-associated membrane glycoprotein 1 OS=Homo sapiens PE=2 SV=1;>sp|P11279|LAMP1_HUMAN Lysosome-associated membrane glycoprotein 1 OS=Homo sapiens GN=LAMP1 PE=1 SV=3;>tr	-	2.2543	2.13233	1.8044	1.85973	0.75488	0.820937	4	5	5	5	42.585	395;417;364;392	17.7															6	6		1			13	3.0488e-25	By MS/MS	2.2543	2.2711	31.893	10	0	Median	1.8044	1.8715	15.004	10
2765	tr|A8K9U6|A8K9U6_HUMAN;sp|Q7Z2W4|ZCCHV_HUMAN;tr|C9J6P4|C9J6P4_HUMAN;tr|Q05DV5|Q05DV5_HUMAN	>tr|A8K9U6|A8K9U6_HUMAN cDNA FLJ76121, highly similar to Homo sapiens zinc finger CCCH-type, antiviral 1 (ZC3HAV1), transcript variant 1, mRNA OS=Homo sapiens PE=2 SV=1;>sp|Q7Z2W4|ZCCHV_HUMAN Zinc finger CCCH-type antiviral protein 1 OS=Homo sapiens GN=ZC3	-	2.2532	2.13129	0.88966	0.916939	0.34171	0.371612	4	6	6	6	101.46	902;902;1024;447	11.6				1	1		1	3		6						6					6	1.5671e-71	By MS/MS	2.2532	2.1677	8.8936	5	0	Median	0.88966	0.90268	25.138	5
3932	sp|Q9H8V3|ECT2_HUMAN;tr|G5E9L8|G5E9L8_HUMAN;tr|H7C3G1|H7C3G1_HUMAN;tr|Q96SJ9|Q96SJ9_HUMAN	>sp|Q9H8V3|ECT2_HUMAN Protein ECT2 OS=Homo sapiens GN=ECT2 PE=1 SV=4;>tr|G5E9L8|G5E9L8_HUMAN Epithelial cell transforming sequence 2 oncogene, isoform CRA_b OS=Homo sapiens GN=ECT2 PE=2 SV=1;>tr|H7C3G1|H7C3G1_HUMAN Protein ECT2 (Fragment) OS=Homo sapiens G	-	2.2525	2.13063	1.3657	1.40758	0.63537	0.690969	4	3	3	3	103.5	914;927;209;359	18																3					3	2.0137e-06	By MS/MS	2.2525	2.1811	22.128	3	0	Median	1.3657	1.2746	8.8151	3
2140	tr|H3BT58|H3BT58_HUMAN;sp|Q14019|COTL1_HUMAN	>tr|H3BT58|H3BT58_HUMAN Coactosin-like protein OS=Homo sapiens GN=COTL1 PE=2 SV=1;>sp|Q14019|COTL1_HUMAN Coactosin-like protein OS=Homo sapiens GN=COTL1 PE=1 SV=3	-	2.2502	2.12845	0.89193	0.919279	0.4441	0.482961	2	2	2	2	8.2242	73;142	22																				3	3	6.7896e-22	By MS/MS	2.2502	2.2263	22.536	3	0	Median	0.89193	0.92113	31.174	3
3740	tr|A8K4B4|A8K4B4_HUMAN;sp|Q9BXS6|NUSAP_HUMAN;tr|E9PB35|E9PB35_HUMAN	>tr|A8K4B4|A8K4B4_HUMAN cDNA FLJ78441, highly similar to Homo sapiens nucleolar and spindle associated protein 1 (NUSAP1),mRNA OS=Homo sapiens PE=2 SV=1;>sp|Q9BXS6|NUSAP_HUMAN Nucleolar and spindle-associated protein 1 OS=Homo sapiens GN=NUSAP1 PE=1 SV=1;>	-	2.2492	2.12751	1.6225	1.67225	0.73886	0.803515	3	2	2	2	49.438	441;441;402	20																		2			2	1.4009e-22	By MS/MS	2.2492	2.3594	8.7012	2	0	Median	1.6225	1.7105	1.6549	2
2571	sp|Q63HN8|RN213_HUMAN;tr|H3BLU6|H3BLU6_HUMAN;tr|J3QTP8|J3QTP8_HUMAN	>sp|Q63HN8|RN213_HUMAN E3 ubiquitin-protein ligase RNF213 OS=Homo sapiens GN=RNF213 PE=1 SV=3;>tr|H3BLU6|H3BLU6_HUMAN E3 ubiquitin-protein ligase RNF213 OS=Homo sapiens GN=RNF213 PE=2 SV=1	-	2.2451	2.12363	0.98044	1.0105	0.39519	0.429772	3	6	6	6	591.4	5207;3280;1550	14												6									6	1.9271e-11	By MS/MS	2.2451	1.9053	17.34	3	0	Median	0.98044	1.0961	39.415	3
603	sp|O76003|GLRX3_HUMAN	>sp|O76003|GLRX3_HUMAN Glutaredoxin-3 OS=Homo sapiens GN=GLRX3 PE=1 SV=2	-	2.2325	2.11171	2.1449	2.21067	1.121	1.21909	1	5	5	5	37.432	335	22																				5	5	1.1275e-21	By MS/MS	2.2325	2.1618	26.886	4	0	Median	2.1449	2.1664	41.021	4
1052	tr|Q6P6D7|Q6P6D7_HUMAN;tr|Q6FHU2|Q6FHU2_HUMAN;tr|Q6FHK8|Q6FHK8_HUMAN;tr|Q53G35|Q53G35_HUMAN;sp|P18669|PGAM1_HUMAN;tr|B4DKL5|B4DKL5_HUMAN;tr|Q0D2Q6|Q0D2Q6_HUMAN;tr|B4DMJ7|B4DMJ7_HUMAN;tr|B7Z9E5|B7Z9E5_HUMAN;tr|B4DJA4|B4DJA4_HUMAN;tr|B7ZW15|B7ZW15_HUMAN;tr|A4D2J6|A4D2J6_HUMAN;sp|P15259|PGAM2_HUMAN;sp|Q8N0Y7|PGAM4_HUMAN	>tr|Q6P6D7|Q6P6D7_HUMAN Phosphoglycerate mutase 1 (Brain) OS=Homo sapiens GN=PGAM1 PE=2 SV=1;>tr|Q6FHU2|Q6FHU2_HUMAN HCG2015269, isoform CRA_a (Fragment) OS=Homo sapiens GN=PGAM1 PE=2 SV=1;>tr|Q6FHK8|Q6FHK8_HUMAN PGAM1 protein OS=Homo sapiens GN=PGAM1 PE=2	-	2.2229	2.10263	1.9845	2.04535	0.90499	0.984182	14	6	6	6	28.82	254;254;254;254;254;239;254;129;129;144;125;252;253;254	16.6							1	1	4											9	9	3.5304e-32	By MS/MS	2.2229	2.1432	9.264	8	0	Median	1.9845	1.9886	8.7869	8
1473	sp|P49454|CENPF_HUMAN;tr|Q9UHT7|Q9UHT7_HUMAN	>sp|P49454|CENPF_HUMAN Centromere protein F OS=Homo sapiens GN=CENPF PE=1 SV=2	-	2.2218	2.10159	1.3387	1.37975	0.62635	0.681159	2	24	24	24	367.76	3210;175	12.4		1	1			1	2	2	1	1		27					1				28	7.3323e-147	By MS/MS	2.2218	1.8435	22.315	12	0	Median	1.3387	1.456	20.93	12
1510	tr|H0YMU3|H0YMU3_HUMAN;tr|B4DJB4|B4DJB4_HUMAN;tr|Q53GF8|Q53GF8_HUMAN;sp|P50213|IDH3A_HUMAN;tr|H0YLI6|H0YLI6_HUMAN;tr|H0YL72|H0YL72_HUMAN;tr|B4DSY4|B4DSY4_HUMAN;tr|H0YKD0|H0YKD0_HUMAN;tr|B7Z9J8|B7Z9J8_HUMAN;tr|H0YM64|H0YM64_HUMAN	>tr|H0YMU3|H0YMU3_HUMAN Isocitrate dehydrogenase [NAD] subunit alpha, mitochondrial (Fragment) OS=Homo sapiens GN=IDH3A PE=2 SV=1;>tr|B4DJB4|B4DJB4_HUMAN cDNA FLJ55931, highly similar to Isocitrate dehydrogenase OS=Homo sapiens PE=2 SV=1;>tr|Q53GF8|Q53GF8_	-	2.2193	2.09922	0.74567	0.768534	0.33765	0.367196	10	5	5	5	19.247	175;316;366;366;134;331;331;109;257;46	22																				5	5	1.8134e-15	By MS/MS	2.2193	2.1704	10.323	4	0	Median	0.74567	0.76606	30.965	4
2297	sp|Q15404|RSU1_HUMAN;tr|Q32Q10|Q32Q10_HUMAN;tr|B0YJ73|B0YJ73_HUMAN	>sp|Q15404|RSU1_HUMAN Ras suppressor protein 1 OS=Homo sapiens GN=RSU1 PE=1 SV=3;>tr|Q32Q10|Q32Q10_HUMAN RSU1 protein (Fragment) OS=Homo sapiens GN=RSU1 PE=2 SV=1;>tr|B0YJ73|B0YJ73_HUMAN Ras suppressor protein 1 variant 5 OS=Homo sapiens GN=RSU1 PE=4 SV=1	-	2.2166	2.09667	1.5861	1.63473	0.67473	0.733773	3	2	2	2	31.54	277;280;229	22																				2	2	2.2649e-32	By MS/MS	2.2166	2.1486	11.523	2	0	Median	1.5861	1.6221	19.713	2
2787	sp|Q7Z4V5|HDGR2_HUMAN;tr|K7EQZ6|K7EQZ6_HUMAN;tr|K7EPS6|K7EPS6_HUMAN;tr|M0R0J3|M0R0J3_HUMAN;tr|K7ERA4|K7ERA4_HUMAN;tr|Q59H67|Q59H67_HUMAN;tr|K7EQT0|K7EQT0_HUMAN;tr|K7EIG6|K7EIG6_HUMAN;tr|K7EJP7|K7EJP7_HUMAN;tr|H3BTV7|H3BTV7_HUMAN;tr|K7ERN8|K7ERN8_HUMAN;sp|Q9Y3E1|HDGR3_HUMAN	>sp|Q7Z4V5|HDGR2_HUMAN Hepatoma-derived growth factor-related protein 2 OS=Homo sapiens GN=HDGFRP2 PE=1 SV=1;>tr|K7EQZ6|K7EQZ6_HUMAN Hepatoma-derived growth factor-related protein 2 OS=Homo sapiens GN=HDGFRP2 PE=2 SV=1;>tr|K7EPS6|K7EPS6_HUMAN Hepatoma-deri	-	2.2164	2.09648	0.89335	0.920742	0.40063	0.435688	12	6	6	6	74.316	671;675;172;97;175;472;473;73;121;148;158;203	13.6							3		1					1		5					6	3.8302e-28	By MS/MS	2.2164	1.9632	4.0601	4	0	Median	0.89335	0.8376	15.03	4
1209	sp|P29692|EF1D_HUMAN;tr|D3DWK1|D3DWK1_HUMAN;tr|B2RAR6|B2RAR6_HUMAN;tr|E9PRY8|E9PRY8_HUMAN;tr|E9PK01|E9PK01_HUMAN;tr|Q9BW34|Q9BW34_HUMAN;tr|E9PPR1|E9PPR1_HUMAN;tr|E9PL12|E9PL12_HUMAN;tr|E9PQ49|E9PQ49_HUMAN;tr|E9PI39|E9PI39_HUMAN;tr|E9PQZ1|E9PQZ1_HUMAN;tr|Q71RH4|Q71RH4_HUMAN;tr|Q9H7G6|Q9H7G6_HUMAN;tr|E9PMW7|E9PMW7_HUMAN;tr|E9PL71|E9PL71_HUMAN;tr|E9PN91|E9PN91_HUMAN;tr|H0YCK7|H0YCK7_HUMAN;tr|E9PIZ1|…	>sp|P29692|EF1D_HUMAN Elongation factor 1-delta OS=Homo sapiens GN=EEF1D PE=1 SV=5;>tr|D3DWK1|D3DWK1_HUMAN Eukaryotic translation elongation factor 1 delta (Guanine nucleotide exchange protein), isoform CRA_b OS=Homo sapiens GN=EEF1D PE=3 SV=1;>tr|B2RAR6|B	-	2.2131	2.09336	1.3282	1.36893	0.58076	0.63158	26	9	9	9	31.121	281;647;647;697;261;550;166;168;199;204;238;632;647;130;187;106;210;137;140;156;39;63;35;36;99;119	18.1									2	3										11	11	5.6297e-77	By MS/MS	2.2131	2.108	13.934	10	0	Median	1.3282	1.3787	13.094	10
2202	sp|Q14684|RRP1B_HUMAN;tr|Q6PJM8|Q6PJM8_HUMAN	>sp|Q14684|RRP1B_HUMAN Ribosomal RNA processing protein 1 homolog B OS=Homo sapiens GN=RRP1B PE=1 SV=3;>tr|Q6PJM8|Q6PJM8_HUMAN RRP1B protein (Fragment) OS=Homo sapiens GN=RRP1B PE=2 SV=1	-	2.2073	2.08787	1.165	1.20072	0.48217	0.524363	2	10	10	10	84.427	758;408	13.8							1	2	5	1						11					11	4.5075e-51	By MS/MS	2.2073	2.1541	16.901	8	0	Median	1.165	1.2113	25.818	8
4916	tr|Q4LE60|Q4LE60_HUMAN;tr|B4DRY5|B4DRY5_HUMAN;sp|O14787|TNPO2_HUMAN;tr|Q05D48|Q05D48_HUMAN;tr|B3KPC8|B3KPC8_HUMAN;tr|K7ESG1|K7ESG1_HUMAN	>tr|Q4LE60|Q4LE60_HUMAN TNPO2 variant protein (Fragment) OS=Homo sapiens GN=TNPO2 variant protein PE=2 SV=1;>tr|B4DRY5|B4DRY5_HUMAN cDNA FLJ54538, highly similar to Transportin-2 OS=Homo sapiens PE=2 SV=1;>sp|O14787|TNPO2_HUMAN Transportin-2 OS=Homo sapien	-	2.2041	2.08485	0.89496	0.922401	0.37319	0.405846	6	10	6	6	117.68	1051;880;897;771;699;117	18																7					7	2.6983e-35	By MS/MS	2.2041	2.2293	14.233	4	0	Median	0.89496	0.9386	24.716	4
320	tr|Q53X45|Q53X45_HUMAN;sp|P19105|ML12A_HUMAN;sp|O14950|ML12B_HUMAN;tr|J3QRS3|J3QRS3_HUMAN;tr|Q53HL1|Q53HL1_HUMAN;tr|Q2F834|Q2F834_HUMAN;tr|J3KTJ1|J3KTJ1_HUMAN	>tr|Q53X45|Q53X45_HUMAN Myosin regulatory light chain OS=Homo sapiens GN=MRLC3 PE=2 SV=1;>sp|P19105|ML12A_HUMAN Myosin regulatory light chain 12A OS=Homo sapiens GN=MYL12A PE=1 SV=2;>sp|O14950|ML12B_HUMAN Myosin regulatory light chain 12B OS=Homo sapiens G	-	2.2034	2.08418	1.3265	1.36717	0.56132	0.610439	7	7	7	2	19.794	171;171;172;177;171;142;114	13.4			2		1	2	4	7	1											13	13	1.2042e-45	By MS/MS	2.2034	2.13	11.925	7	0	Median	1.3265	1.3755	8.7004	7
525	sp|O75153|CLU_HUMAN;tr|I3L318|I3L318_HUMAN;tr|I3L3A3|I3L3A3_HUMAN;tr|I3L350|I3L350_HUMAN;tr|I3L4B5|I3L4B5_HUMAN;tr|Q6P4R2|Q6P4R2_HUMAN;sp|Q9Y5I4|PCDC2_HUMAN	>sp|O75153|CLU_HUMAN Clustered mitochondria protein homolog OS=Homo sapiens GN=CLUH PE=1 SV=2	-	2.1915	2.07293	1.3791	1.42139	0.61673	0.670698	7	19	19	1	146.67	1309;165;73;91;160;1007;1007	16													1	20							21	1.2317e-77	By MS/MS	2.1915	1.9402	19.663	18	0	Median	1.3791	1.3609	30.687	18
602	sp|O75976|CBPD_HUMAN;tr|B7Z843|B7Z843_HUMAN;tr|J3QQJ4|J3QQJ4_HUMAN;tr|J3QRJ9|J3QRJ9_HUMAN	>sp|O75976|CBPD_HUMAN Carboxypeptidase D OS=Homo sapiens GN=CPD PE=1 SV=2;>tr|B7Z843|B7Z843_HUMAN cDNA FLJ59794, highly similar to Carboxypeptidase D (EC 3.4.17.22) OS=Homo sapiens PE=2 SV=1	-	2.1903	2.07179	0.59482	0.613058	0.21892	0.238077	4	12	12	12	152.93	1380;905;184;82	15.5									1					13							13	1.1952e-38	By MS/MS	2.1903	2.0412	10.641	6	0	Median	0.59482	0.59351	80.521	6
891	tr|Q5LJA0|Q5LJA0_HUMAN;sp|P10155|RO60_HUMAN;tr|H0Y9N5|H0Y9N5_HUMAN	>tr|Q5LJA0|Q5LJA0_HUMAN 60 kDa SS-A/Ro ribonucleoprotein OS=Homo sapiens GN=TROVE2 PE=2 SV=1;>sp|P10155|RO60_HUMAN 60 kDa SS-A/Ro ribonucleoprotein OS=Homo sapiens GN=TROVE2 PE=1 SV=2	-	2.1874	2.06905	1.0126	1.04365	0.39234	0.426672	3	5	5	2	59.269	525;538;194	20																		5			5	3.4632e-19	By MS/MS	2.1874	2.2743	16.95	2	0	Median	1.0126	1.0646	1.9637	2
1089	tr|Q9BTA4|Q9BTA4_HUMAN;tr|B4DY28|B4DY28_HUMAN;tr|Q6ZMS3|Q6ZMS3_HUMAN;tr|Q5U0J2|Q5U0J2_HUMAN;sp|P21291|CSRP1_HUMAN;tr|B4E2T4|B4E2T4_HUMAN;tr|E9PS42|E9PS42_HUMAN;tr|E9PND2|E9PND2_HUMAN;tr|Q6AI18|Q6AI18_HUMAN;tr|Q59EQ5|Q59EQ5_HUMAN;tr|E9PP21|E9PP21_HUMAN;tr|A8K268|A8K268_HUMAN;tr|B3KVC9|B3KVC9_HUMAN;tr|Q6AWD1|Q6AWD1_HUMAN	>tr|Q9BTA4|Q9BTA4_HUMAN Similar to cysteine and glycine-rich protein 1 (Fragment) OS=Homo sapiens PE=2 SV=1;>tr|B4DY28|B4DY28_HUMAN cDNA FLJ61189, highly similar to Cysteine and glycine-rich protein 1 OS=Homo sapiens PE=2 SV=1;>tr|Q6ZMS3|Q6ZMS3_HUMAN cDNA	-	2.1783	2.06044	1.3808	1.42314	0.58833	0.639813	14	4	4	4	17.822	168;187;191;193;193;140;153;153;155;159;160;193;170;56	19.3							1												1	4	5	1.4902e-16	By MS/MS	2.1783	2.0881	16.708	3	0	Median	1.3808	1.3993	10.595	3
3925	sp|Q9H845|ACAD9_HUMAN;tr|Q9H9W4|Q9H9W4_HUMAN;tr|Q9BUX5|Q9BUX5_HUMAN;tr|H0Y8Z9|H0Y8Z9_HUMAN;tr|Q59FN3|Q59FN3_HUMAN;tr|B4DGH4|B4DGH4_HUMAN;tr|D6RCD8|D6RCD8_HUMAN	>sp|Q9H845|ACAD9_HUMAN Acyl-CoA dehydrogenase family member 9, mitochondrial OS=Homo sapiens GN=ACAD9 PE=1 SV=1;>tr|Q9H9W4|Q9H9W4_HUMAN Acyl-Coenzyme A dehydrogenase family, member 9, isoform CRA_b OS=Homo sapiens GN=ACAD9 PE=2 SV=1;>tr|Q9BUX5|Q9BUX5_HUMAN	-	2.1765	2.05874	0.83665	0.862304	0.41697	0.453457	7	10	10	10	68.76	621;498;343;384;274;143;173	20																		10			10	2.6679e-47	By MS/MS	2.1765	2.2449	15.492	6	0	Median	0.83665	0.88357	30.352	6
3204	sp|Q8WX93|PALLD_HUMAN;tr|B2RTX2|B2RTX2_HUMAN;tr|Q7L8P5|Q7L8P5_HUMAN;tr|Q4W5A6|Q4W5A6_HUMAN;tr|H0YA05|H0YA05_HUMAN;tr|F8WA26|F8WA26_HUMAN;tr|D6R9F5|D6R9F5_HUMAN;tr|L0R8B3|L0R8B3_HUMAN	>sp|Q8WX93|PALLD_HUMAN Palladin OS=Homo sapiens GN=PALLD PE=1 SV=3;>tr|B2RTX2|B2RTX2_HUMAN Palladin, cytoskeletal associated protein OS=Homo sapiens GN=PALLD PE=2 SV=1	-	2.1759	2.05817	1.8556	1.9125	0.74885	0.814379	8	9	9	9	150.56	1383;1106;145;103;160;164;90;97	15.6						1			3	1					1		10				11	8.6806e-42	By MS/MS	2.1759	2.3648	39.755	4	0	Median	1.8556	1.9563	17.068	4
1114	sp|P23193|TCEA1_HUMAN;tr|E5RIS7|E5RIS7_HUMAN;tr|B7Z4W0|B7Z4W0_HUMAN;tr|E5RJ93|E5RJ93_HUMAN;tr|E5RK46|E5RK46_HUMAN;tr|E5RFI1|E5RFI1_HUMAN;tr|B7Z4S1|B7Z4S1_HUMAN	>sp|P23193|TCEA1_HUMAN Transcription elongation factor A protein 1 OS=Homo sapiens GN=TCEA1 PE=1 SV=2;>tr|E5RIS7|E5RIS7_HUMAN Transcription elongation factor A protein 1 OS=Homo sapiens GN=TCEA1 PE=2 SV=1;>tr|B7Z4W0|B7Z4W0_HUMAN cDNA FLJ51911, highly simil	-	2.1741	2.05647	0.87964	0.906612	0.39351	0.427945	7	3	3	3	33.969	301;111;280;90;45;47;117	16										3										3	3	1.7522e-19	By MS/MS	2.1741	2.1572	4.6425	2	0	Median	0.87964	0.90263	10.69	2
954	sp|P13489|RINI_HUMAN;tr|E9PMJ3|E9PMJ3_HUMAN;tr|E9PLZ3|E9PLZ3_HUMAN;tr|E9PIM9|E9PIM9_HUMAN;tr|E9PMA9|E9PMA9_HUMAN;tr|E9PMN0|E9PMN0_HUMAN;tr|E9PIK5|E9PIK5_HUMAN;tr|E9PR82|E9PR82_HUMAN;tr|E9PMI1|E9PMI1_HUMAN;tr|H0YCR7|H0YCR7_HUMAN	>sp|P13489|RINI_HUMAN Ribonuclease inhibitor OS=Homo sapiens GN=RNH1 PE=1 SV=2;>tr|E9PMJ3|E9PMJ3_HUMAN Ribonuclease H1 (Fragment) OS=Homo sapiens GN=RNH1 PE=2 SV=1;>tr|E9PLZ3|E9PLZ3_HUMAN Ribonuclease H1 (Fragment) OS=Homo sapiens GN=RNH1 PE=2 SV=1;>tr|E9P	-	2.1728	2.05524	1.2955	1.33522	0.64136	0.697483	10	3	3	3	49.973	461;189;194;199;77;168;181;35;40;285	14						1	2	1											4		4	1.1429e-37	By MS/MS	2.1728	1.8845	1.791	2	0	Median	1.2955	1.327	4.6112	2
4798	tr|E5KLK1|E5KLK1_HUMAN;tr|E5KLK2|E5KLK2_HUMAN;tr|E5KLJ9|E5KLJ9_HUMAN;tr|E5KLM1|E5KLM1_HUMAN;tr|E5KLJ7|E5KLJ7_HUMAN;tr|E5KLL9|E5KLL9_HUMAN;tr|E5KLJ5|E5KLJ5_HUMAN;tr|E5KLK0|E5KLK0_HUMAN;tr|E5KLM2|E5KLM2_HUMAN;sp|O60313|OPA1_HUMAN;tr|E5KLM0|E5KLM0_HUMAN;tr|E5KLJ6|E5KLJ6_HUMAN;tr|Q6PEK6|Q6PEK6_HUMAN;tr|H7C141|H7C141_HUMAN;tr|H7C3G2|H7C3G2_HUMAN;tr|A8MXB6|A8MXB6_HUMAN;tr|H7C321|H7C321_HUMAN	>tr|E5KLK1|E5KLK1_HUMAN Dynamin-like 120 kDa protein, mitochondrial OS=Homo sapiens GN=OPA1 PE=2 SV=1;>tr|E5KLK2|E5KLK2_HUMAN Mitochondrial dynamin-like 120 kDa protein OS=Homo sapiens GN=OPA1 PE=3 SV=1;>tr|E5KLJ9|E5KLJ9_HUMAN Dynamin-like 120 kDa protein,	-	2.171	2.05354	0.92165	0.94991	0.44435	0.483233	17	15	15	15	111.82	961;924;979;997;997;1015;1015;942;960;960;978;978;276;183;131;166;185	18.2																14			1		15	1.0676e-66	By MS/MS	2.171	2.0417	13.785	8	0	Median	0.92165	0.867	22.708	9
3975	tr|D6RBL0|D6RBL0_HUMAN;tr|D6RD79|D6RD79_HUMAN;sp|Q9HC07|TM165_HUMAN	>tr|D6RBL0|D6RBL0_HUMAN Transmembrane protein 165 OS=Homo sapiens GN=TMEM165 PE=2 SV=1;>tr|D6RD79|D6RD79_HUMAN Transmembrane protein 165 OS=Homo sapiens GN=TMEM165 PE=2 SV=1;>sp|Q9HC07|TM165_HUMAN Transmembrane protein 165 OS=Homo sapiens GN=TMEM165 PE=1 S	-	2.1692	2.05184	0.55748	0.574574	0.29968	0.325904	3	1	1	1	8.1112	76;129;324	20																	1	1	1		3	2.844e-10	By MS/MS	2.1692	2.1434	0.11725	2	0	Median	0.55748	0.60524	23.273	2
2485	tr|B3KMR5|B3KMR5_HUMAN;sp|Q5JTH9|RRP12_HUMAN;tr|F5H456|F5H456_HUMAN;tr|B3KY97|B3KY97_HUMAN;tr|B3KPQ2|B3KPQ2_HUMAN	>tr|B3KMR5|B3KMR5_HUMAN cDNA FLJ12434 fis, clone NT2RM1000037, highly similar to Homo sapiens KIAA0690 protein OS=Homo sapiens PE=2 SV=1;>sp|Q5JTH9|RRP12_HUMAN RRP12-like protein OS=Homo sapiens GN=RRP12 PE=1 SV=2;>tr|F5H456|F5H456_HUMAN RRP12-like protein	-	2.1659	2.04871	1.1745	1.21051	0.62203	0.676461	5	21	21	20	143.67	1297;1297;1015;1015;312	15.6							1			2			1	27	6						34	1.0903e-142	By MS/MS	2.1659	1.9197	23.594	26	0	Median	1.1745	1.1567	17.866	26
4195	tr|Q53F27|Q53F27_HUMAN;sp|Q9P0S9|TM14C_HUMAN	>tr|Q53F27|Q53F27_HUMAN Transmembrane protein 14C variant (Fragment) OS=Homo sapiens PE=2 SV=1;>sp|Q9P0S9|TM14C_HUMAN Transmembrane protein 14C OS=Homo sapiens GN=TMEM14C PE=1 SV=1	-	2.1658	2.04862	0.81769	0.842762	0.39301	0.427401	2	1	1	1	11.58	112;112	22																				3	3	1.6823e-15	By MS/MS	2.1658	2.1581	6.0292	2	0	Median	0.81769	0.82021	36.448	2
2173	tr|Q6FG43|Q6FG43_HUMAN;tr|J3QLD9|J3QLD9_HUMAN;sp|Q14254|FLOT2_HUMAN;tr|E7EMK3|E7EMK3_HUMAN;tr|Q9BTI6|Q9BTI6_HUMAN;tr|K7EKW9|K7EKW9_HUMAN	>tr|Q6FG43|Q6FG43_HUMAN FLOT2 protein OS=Homo sapiens GN=FLOT2 PE=2 SV=1;>tr|J3QLD9|J3QLD9_HUMAN Flotillin-2 OS=Homo sapiens GN=FLOT2 PE=2 SV=1;>sp|Q14254|FLOT2_HUMAN Flotillin-2 OS=Homo sapiens GN=FLOT2 PE=1 SV=2;>tr|E7EMK3|E7EMK3_HUMAN Flotillin-2 OS=Hom	-	2.1624	2.0454	0.77494	0.798701	0.31655	0.34425	6	11	11	11	41.685	379;428;428;483;385;249	19.8						1													11		11	2.2689e-35	By MS/MS	2.1624	2.0355	26.494	6	0	Median	0.77494	0.77333	27.219	6
4072	sp|Q9NTJ3|SMC4_HUMAN;tr|E9PD53|E9PD53_HUMAN;tr|B3KXX5|B3KXX5_HUMAN;tr|B3KVJ5|B3KVJ5_HUMAN;tr|Q6NSG3|Q6NSG3_HUMAN;tr|Q58F29|Q58F29_HUMAN;tr|Q6P169|Q6P169_HUMAN;tr|C9JR83|C9JR83_HUMAN;tr|C9JWF0|C9JWF0_HUMAN;tr|C9IYK2|C9IYK2_HUMAN;tr|C9JJ64|C9JJ64_HUMAN;tr|C9J9E4|C9J9E4_HUMAN;tr|C9JVD8|C9JVD8_HUMAN;tr|C9J578|C9J578_HUMAN;tr|F8WCB7|F8WCB7_HUMAN	>sp|Q9NTJ3|SMC4_HUMAN Structural maintenance of chromosomes protein 4 OS=Homo sapiens GN=SMC4 PE=1 SV=2;>tr|E9PD53|E9PD53_HUMAN Structural maintenance of chromosomes protein OS=Homo sapiens GN=SMC4 PE=2 SV=1;>tr|B3KXX5|B3KXX5_HUMAN Structural maintenance o	-	2.1588	2.042	1.5952	1.64411	0.72234	0.785549	15	37	37	37	147.18	1288;1263;1263;883;459;459;423;423;170;173;180;157;119;139;50	15.7										2				42							42	2.1793e-149	By MS/MS	2.1588	1.9038	20.159	33	0	Median	1.5952	1.5889	18.372	33
4452	sp|Q9Y266|NUDC_HUMAN;tr|Q9H2R7|Q9H2R7_HUMAN	>sp|Q9Y266|NUDC_HUMAN Nuclear migration protein nudC OS=Homo sapiens GN=NUDC PE=1 SV=1;>tr|Q9H2R7|Q9H2R7_HUMAN NPD011 OS=Homo sapiens GN=NUDC PE=2 SV=1	-	2.1578	2.04105	1.2966	1.33636	0.55216	0.600477	2	12	12	12	38.242	331;211	19.6						1		1											13	3	16	9.3111e-44	By MS/MS	2.1578	2.0518	8.0354	11	0	Median	1.2966	1.2469	18.837	11
1270	sp|P33176|KINH_HUMAN;tr|D3DRX6|D3DRX6_HUMAN;tr|M1VE91|M1VE91_HUMAN;tr|C1PHA2|C1PHA2_HUMAN;tr|A8K048|A8K048_HUMAN;tr|M1VRN1|M1VRN1_HUMAN;tr|M1VKJ2|M1VKJ2_HUMAN;tr|M1V490|M1V490_HUMAN;tr|M1VPF9|M1VPF9_HUMAN;tr|M1V481|M1V481_HUMAN;tr|M1VKI9|M1VKI9_HUMAN;tr|M1VE89|M1VE89_HUMAN;tr|M1VPF7|M1VPF7_HUMAN;tr|M1VRN0|M1VRN0_HUMAN;tr|B4DS27|B4DS27_HUMAN;tr|Q6P164|Q6P164_HUMAN;tr|Q2TA90|Q2TA90_HUMAN;tr|Q66K46|…	>sp|P33176|KINH_HUMAN Kinesin-1 heavy chain OS=Homo sapiens GN=KIF5B PE=1 SV=1;>tr|D3DRX6|D3DRX6_HUMAN Kinesin family member 5B, isoform CRA_a OS=Homo sapiens GN=KIF5B PE=3 SV=1;>tr|M1VE91|M1VE91_HUMAN KIF5B-RET(NM_020630)_K24R11 fusion protein OS=Homo sap	-	2.1559	2.03925	1.265	1.30379	0.58744	0.638845	35	33	33	33	109.68	963;963;1366;1483;881;1208;1250;1173;1215;1240;998;1040;935;977;438;345;350;351;957;1032;1032;862;863;943;943;1032;287;351;352;684;76;265;99;114;289	16.2					1	1	1								41						41	2.3795e-264	By MS/MS	2.1559	2.2785	17.844	30	0	Median	1.265	1.3383	18.456	30
1717	sp|P61981|1433G_HUMAN;tr|B3KNB4|B3KNB4_HUMAN;tr|B4DE78|B4DE78_HUMAN;tr|B4DHC4|B4DHC4_HUMAN	>sp|P61981|1433G_HUMAN 14-3-3 protein gamma OS=Homo sapiens GN=YWHAG PE=1 SV=2;>tr|B3KNB4|B3KNB4_HUMAN cDNA FLJ14168 fis, clone NT2RP2001440, highly similar to 14-3-3 protein gamma OS=Homo sapiens PE=2 SV=1;>tr|B4DE78|B4DE78_HUMAN cDNA FLJ52141, highly sim	-	2.1508	2.03443	0.84422	0.870106	0.40782	0.443507	4	10	6	6	28.302	247;247;207;225	17.8								1		3										8	8	1.3863e-85	By MS/MS	2.1508	2.073	9.4851	8	0	Median	0.84422	0.85609	19.124	8
4958	tr|Q8IWP6|Q8IWP6_HUMAN;tr|B4DFH6|B4DFH6_HUMAN;tr|I3L2F9|I3L2F9_HUMAN;sp|A6NNZ2|TBB8L_HUMAN;tr|A4UCT2|A4UCT2_HUMAN;tr|M0R2D3|M0R2D3_HUMAN;sp|A6NKZ8|YI016_HUMAN;tr|M0QY85|M0QY85_HUMAN;tr|M0QZL7|M0QZL7_HUMAN;tr|B4DNW1|B4DNW1_HUMAN;tr|M0R0X0|M0R0X0_HUMAN;tr|M0QY37|M0QY37_HUMAN;tr|M0QX14|M0QX14_HUMAN;tr|M0QYM7|M0QYM7_HUMAN;tr|M0R042|M0R042_HUMAN;tr|M0R2T4|M0R2T4_HUMAN;tr|I0CMK4|I0CMK4_HUMAN	>tr|Q8IWP6|Q8IWP6_HUMAN Class IVb beta tubulin OS=Homo sapiens PE=2 SV=1	-	2.1498	2.03348	1.3799	1.42221	0.71124	0.773478	17	21	21	1	49.752	445;236;410;444;88;155;372;107;158;193;103;109;110;161;144;104;218	17.5	5	4	3	1	1	2	1	4	2		1			1	1	1	3	10	45	26	88	1.4444e-233	By MS/MS	2.1498	1.9672	38.174	72	0	Median	1.3799	1.3976	29.475	72
3284	sp|Q92896|GSLG1_HUMAN;tr|H3BM42|H3BM42_HUMAN;tr|H3BQU9|H3BQU9_HUMAN;tr|Q6ZMF1|Q6ZMF1_HUMAN;tr|H3BRD8|H3BRD8_HUMAN;tr|H3BQT1|H3BQT1_HUMAN	>sp|Q92896|GSLG1_HUMAN Golgi apparatus protein 1 OS=Homo sapiens GN=GLG1 PE=1 SV=2;>tr|H3BM42|H3BM42_HUMAN Golgi apparatus protein 1 OS=Homo sapiens GN=GLG1 PE=2 SV=1	-	2.1441	2.02809	0.59891	0.617274	0.27241	0.296248	6	11	11	11	134.55	1179;698;305;309;152;74	16.1														13	1						14	8.7247e-43	By MS/MS	2.1441	1.8426	19.957	5	0	Median	0.59891	0.59909	10.633	5
2129	sp|Q13813|SPTN1_HUMAN;tr|A6NG51|A6NG51_HUMAN;tr|B4DGT1|B4DGT1_HUMAN;tr|Q14917|Q14917_HUMAN	>sp|Q13813|SPTN1_HUMAN Spectrin alpha chain, non-erythrocytic 1 OS=Homo sapiens GN=SPTAN1 PE=1 SV=3;>tr|A6NG51|A6NG51_HUMAN Spectrin alpha chain, non-erythrocytic 1 OS=Homo sapiens GN=SPTAN1 PE=2 SV=2;>tr|B4DGT1|B4DGT1_HUMAN cDNA FLJ59116, highly similar t	-	2.142	2.02611	1.1909	1.22742	0.55924	0.608177	4	133	133	7	284.54	2472;2477;1312;475	15.1							3		2			72	171	104	19	2					368	0	By MS/MS	2.142	1.8305	30.509	277	0	Median	1.1909	1.1548	23.682	278
1072	sp|P20020|AT2B1_HUMAN;tr|E7ERY9|E7ERY9_HUMAN;tr|Q59H63|Q59H63_HUMAN;tr|Q58F24|Q58F24_HUMAN;tr|F8W1V5|F8W1V5_HUMAN	>sp|P20020|AT2B1_HUMAN Plasma membrane calcium-transporting ATPase 1 OS=Homo sapiens GN=ATP2B1 PE=1 SV=3;>tr|E7ERY9|E7ERY9_HUMAN Plasma membrane calcium-transporting ATPase 1 OS=Homo sapiens GN=ATP2B1 PE=2 SV=2;>tr|Q59H63|Q59H63_HUMAN Plasma membrane calci	-	2.1401	2.02431	0.84035	0.866117	0.43801	0.476339	5	12	4	4	138.75	1258;963;840;313;101	14.3									2						4						4	1.4543e-129	By MS/MS	2.1401	2.16	18.545	4	0	Median	0.84035	0.87858	7.1047	4
656	sp|O95239|KIF4A_HUMAN;tr|Q59HG1|Q59HG1_HUMAN;tr|B3KNC0|B3KNC0_HUMAN;tr|Q6PKB2|Q6PKB2_HUMAN;tr|B4DYE2|B4DYE2_HUMAN;sp|Q2VIQ3|KIF4B_HUMAN;tr|Q5JRK0|Q5JRK0_HUMAN;tr|Q8IWH8|Q8IWH8_HUMAN;tr|Q05CT3|Q05CT3_HUMAN;tr|D3DQ90|D3DQ90_HUMAN;tr|E2QRG3|E2QRG3_HUMAN;tr|H0Y718|H0Y718_HUMAN;tr|Q17RI8|Q17RI8_HUMAN;tr|F6VGH2|F6VGH2_HUMAN;tr|E7EUN7|E7EUN7_HUMAN;tr|B7ZKX5|B7ZKX5_HUMAN;sp|Q6ZMV9|KIF6_HUMAN	>sp|O95239|KIF4A_HUMAN Chromosome-associated kinesin KIF4A OS=Homo sapiens GN=KIF4A PE=1 SV=3;>tr|Q59HG1|Q59HG1_HUMAN Chromosome-associated kinesin KIF4A variant (Fragment) OS=Homo sapiens PE=2 SV=1;>tr|B3KNC0|B3KNC0_HUMAN cDNA FLJ14204 fis, clone NT2RP300	-	2.138	2.02232	1.3742	1.41634	0.64531	0.701779	17	25	25	24	139.88	1232;1235;535;787;1234;1234;161;408;409;423;653;689;758;758;797;797;814	13.2			1	2	2		3	1	2	2				30							30	8.3605e-113	By MS/MS	2.138	2.0004	11.587	16	0	Median	1.3742	1.3468	12.845	16
4708	tr|E7ETU9|E7ETU9_HUMAN;tr|B4DHG3|B4DHG3_HUMAN;tr|B3KWS3|B3KWS3_HUMAN;tr|Q96AR9|Q96AR9_HUMAN;tr|Q96QU5|Q96QU5_HUMAN;tr|Q9Y6D3|Q9Y6D3_HUMAN	>tr|E7ETU9|E7ETU9_HUMAN Procollagen-lysine,2-oxoglutarate 5-dioxygenase 2 OS=Homo sapiens GN=PLOD2 PE=2 SV=1;>tr|B4DHG3|B4DHG3_HUMAN cDNA FLJ55329, highly similar to Procollagen-lysine,2-oxoglutarate5-dioxygenase 2 (EC 1.14.11.4) OS=Homo sapiens PE=2 SV=1;	-	2.1376	2.02194	0.74467	0.767503	0.33757	0.367109	6	21	21	2	81.169	703;703;418;210;21;45	17.6							1									25					25	7.3009e-129	By MS/MS	2.1376	1.9835	12.17	14	0	Median	0.74467	0.77613	28.547	14
1104	tr|Q3B7A7|Q3B7A7_HUMAN;sp|P22102|PUR2_HUMAN;tr|Q59HH3|Q59HH3_HUMAN;tr|B4DJ93|B4DJ93_HUMAN;tr|Q15374|Q15374_HUMAN;tr|F8WD69|F8WD69_HUMAN;tr|C9JBJ1|C9JBJ1_HUMAN;tr|C9JTV6|C9JTV6_HUMAN;tr|O14660|O14660_HUMAN;tr|C9JZG2|C9JZG2_HUMAN;tr|C9JKQ7|C9JKQ7_HUMAN;tr|Q71VH3|Q71VH3_HUMAN;tr|H7C366|H7C366_HUMAN	>tr|Q3B7A7|Q3B7A7_HUMAN Phosphoribosylglycinamide formyltransferase, phosphoribosylglycinamide synthetase, phosphoribosylaminoimidazole synthetase OS=Homo sapiens GN=GART PE=2 SV=1;>sp|P22102|PUR2_HUMAN Trifunctional purine biosynthetic protein adenosine-3	-	2.1331	2.01769	1.4186	1.4621	0.66434	0.722474	13	20	20	20	107.72	1010;1010;1046;562;433;306;232;241;101;136;138;102;145	17															24	1					25	1.7527e-104	By MS/MS	2.1331	2.1836	22.76	16	0	Median	1.4186	1.511	14.941	16
1534	tr|B4DXZ6|B4DXZ6_HUMAN;sp|P51114|FXR1_HUMAN;tr|B4DM78|B4DM78_HUMAN;tr|E7EU85|E7EU85_HUMAN;tr|B4DGH9|B4DGH9_HUMAN;tr|E9PFF5|E9PFF5_HUMAN;tr|B4DM21|B4DM21_HUMAN;tr|C9JAJ4|C9JAJ4_HUMAN;tr|C9JZE0|C9JZE0_HUMAN;tr|C9JY20|C9JY20_HUMAN;tr|H7C4S4|H7C4S4_HUMAN;tr|C9IZ22|C9IZ22_HUMAN	>tr|B4DXZ6|B4DXZ6_HUMAN Fragile X mental retardation syndrome-related protein 1 OS=Homo sapiens GN=FXR1 PE=2 SV=1;>sp|P51114|FXR1_HUMAN Fragile X mental retardation syndrome-related protein 1 OS=Homo sapiens GN=FXR1 PE=1 SV=3;>tr|B4DM78|B4DM78_HUMAN cDNA F	-	2.1316	2.01627	0.96782	0.997495	0.41191	0.447955	12	12	12	10	68.326	608;621;565;454;454;490;490;151;119;123;247;94	18.5							1			1						1	12	9			22	6.0188e-69	By MS/MS	2.1316	2.1507	21.719	16	0	Median	0.96782	1.0102	20.966	16
3897	sp|Q9H6F5|CCD86_HUMAN;tr|H0YG79|H0YG79_HUMAN;tr|Q6ZW18|Q6ZW18_HUMAN;tr|B4DY99|B4DY99_HUMAN	>sp|Q9H6F5|CCD86_HUMAN Coiled-coil domain-containing protein 86 OS=Homo sapiens GN=CCDC86 PE=1 SV=1;>tr|H0YG79|H0YG79_HUMAN Coiled-coil domain-containing protein 86 (Fragment) OS=Homo sapiens GN=CCDC86 PE=4 SV=1;>tr|Q6ZW18|Q6ZW18_HUMAN cDNA FLJ41781 fis, c	-	2.1304	2.01513	1.1777	1.21381	0.59853	0.650905	4	6	6	6	40.235	360;88;163;104	12								5	9	5								7			7	3.5161e-45	By MS/MS	2.1304	2.4277	23.234	5	0	Median	1.1777	1.2777	8.5557	5
1364	sp|P41091|IF2G_HUMAN;tr|A8K2Y2|A8K2Y2_HUMAN;tr|B2R5N2|B2R5N2_HUMAN;tr|Q53HK3|Q53HK3_HUMAN;sp|Q2VIR3|IF2GL_HUMAN;tr|F8W810|F8W810_HUMAN;tr|H7BZU1|H7BZU1_HUMAN	>sp|P41091|IF2G_HUMAN Eukaryotic translation initiation factor 2 subunit 3 OS=Homo sapiens GN=EIF2S3 PE=1 SV=3;>tr|A8K2Y2|A8K2Y2_HUMAN cDNA FLJ78120, highly similar to Homo sapiens eukaryotic translation initiation factor 2, subunit 3 gamma, 52kDa (EIF2S3)	-	2.1277	2.01258	0.92242	0.950703	0.43377	0.471728	7	11	11	11	51.109	472;472;472;472;472;466;183	21.1																			17	1	18	6.1243e-79	By MS/MS	2.1277	2.0158	18.849	12	0	Median	0.92242	0.92438	17.298	12
3112	sp|Q8TAT6|NPL4_HUMAN;tr|B4DG89|B4DG89_HUMAN;tr|I3L4U9|I3L4U9_HUMAN;tr|I3L283|I3L283_HUMAN;tr|I3L3I1|I3L3I1_HUMAN;tr|I3L281|I3L281_HUMAN	>sp|Q8TAT6|NPL4_HUMAN Nuclear protein localization protein 4 homolog OS=Homo sapiens GN=NPLOC4 PE=1 SV=3;>tr|B4DG89|B4DG89_HUMAN Nuclear protein localization protein 4 homolog OS=Homo sapiens GN=NPLOC4 PE=2 SV=1	-	2.1271	2.01201	0.64924	0.669147	0.3279	0.356593	6	9	9	9	68.119	608;456;135;110;182;145	19.1																	12	2			14	2.3009e-73	By MS/MS	2.1271	2.0805	24.752	7	0	Median	0.64924	0.66702	16.564	7
2707	sp|Q6ZRP7|QSOX2_HUMAN;tr|H0Y430|H0Y430_HUMAN;tr|B3KY64|B3KY64_HUMAN	>sp|Q6ZRP7|QSOX2_HUMAN Sulfhydryl oxidase 2 OS=Homo sapiens GN=QSOX2 PE=1 SV=3	-	2.1127	1.99839	0.99074	1.02112	0.55561	0.604229	3	9	9	9	77.528	698;284;323	17									1	1						11	2				13	2.9795e-42	By MS/MS	2.1127	2.0248	19.025	9	0	Median	0.99074	1.016	24.645	10
2049	sp|Q13177|PAK2_HUMAN;tr|A8K5M4|A8K5M4_HUMAN;tr|Q9Y6B5|Q9Y6B5_HUMAN;tr|H7C1X3|H7C1X3_HUMAN;sp|O75914|PAK3_HUMAN;tr|H9XFB4|H9XFB4_HUMAN;tr|B1AKS5|B1AKS5_HUMAN;tr|B2RCU6|B2RCU6_HUMAN;tr|Q59FN2|Q59FN2_HUMAN	>sp|Q13177|PAK2_HUMAN Serine/threonine-protein kinase PAK 2 OS=Homo sapiens GN=PAK2 PE=1 SV=3;>tr|A8K5M4|A8K5M4_HUMAN cDNA FLJ75088, highly similar to Homo sapiens p21 (CDKN1A)-activated kinase 2 (PAK2), mRNA OS=Homo sapiens PE=2 SV=1	-	2.1045	1.99064	1.3434	1.38459	0.6242	0.678821	9	15	15	12	58.042	524;524;540;221;559;49;181;544;279	15.2					1	2	1	2	4									16			16	8.3272e-113	By MS/MS	2.1045	2.2207	12.15	13	0	Median	1.3434	1.4164	17.178	13
2223	sp|Q14980|NUMA1_HUMAN;tr|Q4LE64|Q4LE64_HUMAN;tr|Q59HB8|Q59HB8_HUMAN;tr|Q7Z757|Q7Z757_HUMAN;tr|Q96HN5|Q96HN5_HUMAN;tr|H0YFY6|H0YFY6_HUMAN;tr|Q9BTE9|Q9BTE9_HUMAN;tr|F5H4J1|F5H4J1_HUMAN;tr|A8K394|A8K394_HUMAN;tr|Q3SYK8|Q3SYK8_HUMAN;tr|F5H6Y5|F5H6Y5_HUMAN;tr|Q9UNL7|Q9UNL7_HUMAN;tr|K4DIE0|K4DIE0_HUMAN;tr|Q9UPG3|Q9UPG3_HUMAN;tr|F5H763|F5H763_HUMAN;tr|Q86XH4|Q86XH4_HUMAN;tr|F5H0Z7|F5H0Z7_HUMAN;tr|F5H1L0…	>sp|Q14980|NUMA1_HUMAN Nuclear mitotic apparatus protein 1 OS=Homo sapiens GN=NUMA1 PE=1 SV=2;>tr|Q4LE64|Q4LE64_HUMAN NUMA1 variant protein (Fragment) OS=Homo sapiens GN=NUMA1 variant protein PE=2 SV=1;>tr|Q59HB8|Q59HB8_HUMAN Nuclear mitotic apparatus prot	-	2.1039	1.99007	1.0291	1.06065	0.48845	0.531192	29	72	72	72	238.26	2115;2121;1585;1193;963;964;979;852;852;691;691;294;353;173;220;235;201;109;146;158;159;174;56;59;61;72;75;83;91	14.2				2	2	1	3	4	1	3			97	20	1						118	0	By MS/MS	2.1039	1.9112	41.023	92	0	Median	1.0291	1.0029	21.794	92
3565	sp|Q96T76|MMS19_HUMAN;tr|Q5T454|Q5T454_HUMAN;tr|H0Y746|H0Y746_HUMAN;tr|H7C1W5|H7C1W5_HUMAN;tr|O43410|O43410_HUMAN;tr|H0Y7V3|H0Y7V3_HUMAN	>sp|Q96T76|MMS19_HUMAN MMS19 nucleotide excision repair protein homolog OS=Homo sapiens GN=MMS19 PE=1 SV=2	-	2.1027	1.98893	1.5929	1.64174	0.717	0.779742	6	10	10	10	113.29	1030;302;598;149;341;90	18																12					12	2.9326e-27	By MS/MS	2.1027	2.0908	12.097	5	0	Median	1.5929	1.6176	18.694	5
2229	tr|E9PHA2|E9PHA2_HUMAN;sp|Q15003|CND2_HUMAN;tr|B4DRG7|B4DRG7_HUMAN;tr|A8K4T8|A8K4T8_HUMAN;tr|C9J470|C9J470_HUMAN;tr|B4E189|B4E189_HUMAN;tr|C9JZP1|C9JZP1_HUMAN;tr|H7C415|H7C415_HUMAN	>tr|E9PHA2|E9PHA2_HUMAN Condensin complex subunit 2 OS=Homo sapiens GN=NCAPH PE=2 SV=1;>sp|Q15003|CND2_HUMAN Condensin complex subunit 2 OS=Homo sapiens GN=NCAPH PE=1 SV=3;>tr|B4DRG7|B4DRG7_HUMAN Condensin complex subunit 2 OS=Homo sapiens PE=2 SV=1;>tr|A8	-	2.1024	1.98865	1.6245	1.67431	0.81328	0.884447	8	8	8	8	81.572	730;741;717;741;608;605;216;182	15.2					1	1				1						9					9	3.5056e-34	By MS/MS	2.1024	1.9805	20.232	7	0	Median	1.6245	1.6978	14.508	7
3636	tr|Q6NUR1|Q6NUR1_HUMAN;sp|Q9BPX3|CND3_HUMAN;tr|H0Y9Z8|H0Y9Z8_HUMAN;tr|D6RA93|D6RA93_HUMAN	>tr|Q6NUR1|Q6NUR1_HUMAN Non-SMC condensin I complex, subunit G OS=Homo sapiens GN=NCAPG PE=2 SV=1;>sp|Q9BPX3|CND3_HUMAN Condensin complex subunit 3 OS=Homo sapiens GN=NCAPG PE=1 SV=1	-	2.1007	1.98704	1.5922	1.64102	0.77299	0.840631	4	18	18	18	114.19	1015;1015;269;232	15.1			1		1	1	1			1					22	1					23	9.1774e-141	By MS/MS	2.1007	2.1198	13.507	19	0	Median	1.5922	1.7199	20.174	19
4806	tr|E7EVA0|E7EVA0_HUMAN;sp|P27816|MAP4_HUMAN;tr|B4DM10|B4DM10_HUMAN;tr|B9ZVR1|B9ZVR1_HUMAN;tr|Q86Y04|Q86Y04_HUMAN;tr|E9PGM5|E9PGM5_HUMAN;tr|B5MEG9|B5MEG9_HUMAN;tr|H0Y2V1|H0Y2V1_HUMAN;tr|H7C4C5|H7C4C5_HUMAN;tr|F8W9U4|F8W9U4_HUMAN;tr|Q6NX68|Q6NX68_HUMAN;tr|Q05D06|Q05D06_HUMAN;tr|B4DSQ1|B4DSQ1_HUMAN;tr|Q8NDS5|Q8NDS5_HUMAN;tr|H7C456|H7C456_HUMAN	>tr|E7EVA0|E7EVA0_HUMAN Microtubule-associated protein OS=Homo sapiens GN=MAP4 PE=2 SV=1;>sp|P27816|MAP4_HUMAN Microtubule-associated protein 4 OS=Homo sapiens GN=MAP4 PE=1 SV=3;>tr|B4DM10|B4DM10_HUMAN cDNA FLJ58263, highly similar to Microtubule-associate	-	2.0995	1.98591	1.0197	1.05097	0.46423	0.504853	15	30	30	30	245.44	2297;1152;740;811;857;887;712;463;493;828;492;382;249;187;290	12.2			1	2	5	8	8	7	10	9			2	37	9	6	2				56	1.056e-229	By MS/MS	2.0995	1.8679	36.801	38	0	Median	1.0197	1.0172	19.836	38
937	tr|Q6I9V5|Q6I9V5_HUMAN;sp|P12236|ADT3_HUMAN;tr|Q59EI9|Q59EI9_HUMAN;tr|I7HJJ0|I7HJJ0_HUMAN	>tr|Q6I9V5|Q6I9V5_HUMAN SLC25A6 protein OS=Homo sapiens GN=SLC25A6 PE=2 SV=1;>sp|P12236|ADT3_HUMAN ADP/ATP translocase 3 OS=Homo sapiens GN=SLC25A6 PE=1 SV=4;>tr|Q59EI9|Q59EI9_HUMAN ADP,ATP carrier protein, liver isoform T2 variant (Fragment) OS=Homo sapie	-	2.0965	1.98307	1.2223	1.25978	0.51833	0.563687	4	11	4	3	32.866	298;298;323;158	17.7		1												1						4	5	3.4756e-36	By MS/MS	2.0965	2.0543	42.956	5	0	Median	1.2223	1.2256	17.696	5
4468	tr|G5E9X3|G5E9X3_HUMAN;sp|Q9Y2H6|FND3A_HUMAN	>tr|G5E9X3|G5E9X3_HUMAN Fibronectin type III domain containing 3A, isoform CRA_f OS=Homo sapiens GN=FNDC3A PE=2 SV=1;>sp|Q9Y2H6|FND3A_HUMAN Fibronectin type-III domain-containing protein 3A OS=Homo sapiens GN=FNDC3A PE=1 SV=4	-	2.0807	1.96812	1.1716	1.20752	0.53116	0.57764	2	2	2	2	74.717	684;1198	17															2						2	2.0381e-05	By MS/MS	2.0807	2.1096	25.891	2	0	Median	1.1716	1.2287	21.309	2
2391	sp|Q1KMD3|HNRL2_HUMAN;tr|H3BQZ7|H3BQZ7_HUMAN	>sp|Q1KMD3|HNRL2_HUMAN Heterogeneous nuclear ribonucleoprotein U-like protein 2 OS=Homo sapiens GN=HNRNPUL2 PE=1 SV=1;>tr|H3BQZ7|H3BQZ7_HUMAN HCG2044799 OS=Homo sapiens GN=hCG_2044799 PE=4 SV=1	-	2.0805	1.96793	1.014	1.04509	0.47497	0.516533	2	19	19	19	85.104	747;746	17						1		1		1					6	24	1				31	1.54e-155	By MS/MS	2.0805	1.9503	16.746	23	0	Median	1.014	1.0412	16.478	23
4684	tr|B3KM58|B3KM58_HUMAN;tr|Q68D38|Q68D38_HUMAN;tr|B8ZZA8|B8ZZA8_HUMAN;tr|B8ZZC5|B8ZZC5_HUMAN;tr|H7BZD1|H7BZD1_HUMAN;tr|Q53S89|Q53S89_HUMAN;tr|Q53RX0|Q53RX0_HUMAN;tr|C9JIJ6|C9JIJ6_HUMAN;tr|B7Z2P1|B7Z2P1_HUMAN	>tr|B3KM58|B3KM58_HUMAN cDNA FLJ10358 fis, clone NT2RM2001238, highly similar to Glutaminase kidney isoform, mitochondrial (Fragment) OS=Homo sapiens PE=2 SV=1;>tr|Q68D38|Q68D38_HUMAN Putative uncharacterized protein DKFZp686O15119 (Fragment) OS=Homo sapie	-	2.0775	1.9651	1.1771	1.21319	0.57555	0.625914	9	7	2	2	41.135	371;252;169;103;114;292;31;164;201	20																		2			2	7.3262e-48	By MS/MS	2.0775	2.1966	3.1154	2	0	Median	1.1771	1.2083	7.1187	2
1644	sp|P56545|CTBP2_HUMAN;tr|Q5SQP8|Q5SQP8_HUMAN;tr|Q8IY44|Q8IY44_HUMAN;tr|Q1WIS0|Q1WIS0_HUMAN	>sp|P56545|CTBP2_HUMAN C-terminal-binding protein 2 OS=Homo sapiens GN=CTBP2 PE=1 SV=1;>tr|Q5SQP8|Q5SQP8_HUMAN C-terminal-binding protein 2 OS=Homo sapiens GN=CTBP2 PE=2 SV=1;>tr|Q8IY44|Q8IY44_HUMAN CTBP2 protein OS=Homo sapiens GN=CTBP2 PE=2 SV=1	-	2.0773	1.96491	1.014	1.04509	0.45961	0.499829	4	6	6	5	48.944	445;513;513;104	21																			7		7	1.5366e-20	By MS/MS	2.0773	1.8835	20.843	2	0	Median	1.014	0.99909	5.4092	2
998	sp|P15531|NDKA_HUMAN	>sp|P15531|NDKA_HUMAN Nucleoside diphosphate kinase A OS=Homo sapiens GN=NME1 PE=1 SV=1	-	2.073	1.96084	1.2468	1.28503	0.56854	0.618291	1	7	1	1	17.149	152	17.7									1											2	2	4.6498e-28	By MS/MS	2.073	1.9719	12.379	2	0	Median	1.2468	1.2564	9.7192	2
2388	tr|B7Z2S5|B7Z2S5_HUMAN;tr|E7ESI6|E7ESI6_HUMAN;tr|B7Z904|B7Z904_HUMAN;sp|Q16881|TRXR1_HUMAN;tr|E9PIR7|E9PIR7_HUMAN;tr|B2R5P6|B2R5P6_HUMAN;tr|E2QRB9|E2QRB9_HUMAN;tr|E9PNQ6|E9PNQ6_HUMAN;tr|Q6ZR44|Q6ZR44_HUMAN;tr|E7EW10|E7EW10_HUMAN;tr|F5H780|F5H780_HUMAN;tr|B7Z1F4|B7Z1F4_HUMAN;tr|E9PMY9|E9PMY9_HUMAN;tr|B7Z3Y8|B7Z3Y8_HUMAN;tr|E9PKD3|E9PKD3_HUMAN;tr|E9PIZ5|E9PIZ5_HUMAN;tr|E9PQI3|E9PQI3_HUMAN;tr|E9PLT3…	>tr|B7Z2S5|B7Z2S5_HUMAN Thioredoxin reductase 1, cytoplasmic OS=Homo sapiens GN=TXNRD1 PE=2 SV=1;>tr|E7ESI6|E7ESI6_HUMAN Thioredoxin reductase 1, cytoplasmic OS=Homo sapiens GN=TXNRD1 PE=2 SV=2;>tr|B7Z904|B7Z904_HUMAN Thioredoxin reductase 1 OS=Homo sapien	-	2.0693	1.95734	1.0814	1.11456	0.52187	0.567537	20	15	15	15	60.021	547;581;647;649;482;497;541;568;581;612;459;459;461;459;175;139;53;70;72;44	20.2																		22	7		29	3.2691e-143	By MS/MS	2.0693	2.0572	19.642	18	0	Median	1.0814	1.1083	21.219	18
897	tr|H9ZYJ2|H9ZYJ2_HUMAN;sp|P10599|THIO_HUMAN	>tr|H9ZYJ2|H9ZYJ2_HUMAN Thioredoxin OS=Homo sapiens GN=TXN PE=2 SV=1;>sp|P10599|THIO_HUMAN Thioredoxin OS=Homo sapiens GN=TXN PE=1 SV=3	-	2.0685	1.95658	1.0168	1.04798	0.50796	0.55241	2	3	3	3	11.737	105;105	16.8					1						1									3	4	8.1817e-10	By MS/MS	2.0685	1.9315	7.3394	2	0	Median	1.0168	1.0238	10.479	2
4686	tr|B3KMS0|B3KMS0_HUMAN;sp|Q15021|CND1_HUMAN;tr|B3KY03|B3KY03_HUMAN;tr|F5GZJ1|F5GZJ1_HUMAN;tr|B4E0B7|B4E0B7_HUMAN;tr|E7EN77|E7EN77_HUMAN;tr|Q6ZV00|Q6ZV00_HUMAN;tr|A0PJ76|A0PJ76_HUMAN;tr|F5GZK7|F5GZK7_HUMAN;tr|F5H431|F5H431_HUMAN;REV__tr|B2R9U2|B2R9U2_HUMAN;REV__sp|Q02790|FKBP4_HUMAN	>tr|B3KMS0|B3KMS0_HUMAN Condensin complex subunit 1 OS=Homo sapiens PE=2 SV=1;>sp|Q15021|CND1_HUMAN Condensin complex subunit 1 OS=Homo sapiens GN=NCAPD2 PE=1 SV=3;>tr|B3KY03|B3KY03_HUMAN Condensin complex subunit 1 OS=Homo sapiens PE=2 SV=1;>tr|F5GZJ1|F5G	-	2.0638	1.95214	1.631	1.68101	0.79185	0.861142	12	38	38	38	157.19	1401;1401;1362;1356;1356;919;939;394;118;81;459;459	15.8									2					46	2	1					49	3.3835e-187	By MS/MS	2.0638	1.8912	26.563	44	0	Median	1.631	1.6335	17.32	44
3159	sp|Q8TEX9|IPO4_HUMAN;tr|B3KQ33|B3KQ33_HUMAN;tr|Q59FI4|Q59FI4_HUMAN;tr|D3DS63|D3DS63_HUMAN;tr|B3KTB3|B3KTB3_HUMAN;tr|B3KT38|B3KT38_HUMAN;tr|B3KPS9|B3KPS9_HUMAN;tr|B3KPY9|B3KPY9_HUMAN;tr|Q6I9Y8|Q6I9Y8_HUMAN;tr|B3KSQ4|B3KSQ4_HUMAN;tr|Q59H62|Q59H62_HUMAN;tr|H0YN14|H0YN14_HUMAN;tr|B4DXR7|B4DXR7_HUMAN;tr|H0YMR4|H0YMR4_HUMAN;tr|H0YN07|H0YN07_HUMAN;tr|H0YLV0|H0YLV0_HUMAN;tr|H0YL92|H0YL92_HUMAN;tr|H0YK93|…	>sp|Q8TEX9|IPO4_HUMAN Importin-4 OS=Homo sapiens GN=IPO4 PE=1 SV=2;>tr|B3KQ33|B3KQ33_HUMAN cDNA FLJ32715 fis, clone TESTI2000784, highly similar to Importin-4 OS=Homo sapiens PE=2 SV=1;>tr|Q59FI4|Q59FI4_HUMAN Importin 4 variant (Fragment) OS=Homo sapiens P	-	2.0614	1.94987	1.4856	1.53115	0.73852	0.803145	19	13	13	13	118.71	1081;1081;1264;945;945;945;945;743;757;757;758;911;651;547;312;98;101;48;154	17															14						14	2.7756e-107	By MS/MS	2.0614	2.0614	23.314	11	0	Median	1.4856	1.5937	27.572	11
4707	tr|B4DH07|B4DH07_HUMAN;tr|B4DRW8|B4DRW8_HUMAN;sp|Q5JRX3|PREP_HUMAN;tr|B3KM51|B3KM51_HUMAN;tr|B3KN37|B3KN37_HUMAN;tr|H0Y7L7|H0Y7L7_HUMAN;tr|B1APQ0|B1APQ0_HUMAN;tr|B4DEU0|B4DEU0_HUMAN;tr|B1APQ1|B1APQ1_HUMAN;tr|Q68DT6|Q68DT6_HUMAN;tr|H0Y4F7|H0Y4F7_HUMAN	>tr|B4DH07|B4DH07_HUMAN cDNA FLJ53321, highly similar to Homo sapiens pitrilysin metallopeptidase 1 (PITRM1), mRNA OS=Homo sapiens PE=2 SV=1;>tr|B4DRW8|B4DRW8_HUMAN cDNA FLJ54537, highly similar to Homo sapiens pitrilysin metallopeptidase 1 (PITRM1), mRNA	-	2.0607	1.94921	1.0876	1.12095	0.51628	0.561458	11	20	20	20	116.29	1030;972;1037;443;602;259;184;171;86;100;233	16.6					1										25	1					26	7.6188e-84	By MS/MS	2.0607	2.1478	32.663	23	0	Median	1.0876	1.1469	22.977	23
3166	tr|A8K905|A8K905_HUMAN;tr|A6NJZ9|A6NJZ9_HUMAN;sp|Q8WTT2|NOC3L_HUMAN;tr|F5H677|F5H677_HUMAN;tr|B4DXL4|B4DXL4_HUMAN	>tr|A8K905|A8K905_HUMAN cDNA FLJ77615, highly similar to Homo sapiens nucleolar complex associated 3 homolog (S. cerevisiae) (NOC3L), mRNA OS=Homo sapiens PE=2 SV=1;>tr|A6NJZ9|A6NJZ9_HUMAN Nucleolar complex protein 3 homolog OS=Homo sapiens GN=NOC3L PE=2 S	-	2.0569	1.94561	0.87211	0.898851	0.47358	0.515021	5	6	6	6	92.548	800;800;800;501;501	16.8								1								7					7	3.5908e-47	By MS/MS	2.0569	1.9688	42.243	5	0	Median	0.87211	0.91006	36.062	5
1889	sp|Q02241|KIF23_HUMAN;tr|H7BYN4|H7BYN4_HUMAN;tr|H0YKQ5|H0YKQ5_HUMAN;tr|H0YME6|H0YME6_HUMAN;tr|H0YMJ4|H0YMJ4_HUMAN	>sp|Q02241|KIF23_HUMAN Kinesin-like protein KIF23 OS=Homo sapiens GN=KIF23 PE=1 SV=3;>tr|H7BYN4|H7BYN4_HUMAN Kinesin-like protein KIF23 OS=Homo sapiens GN=KIF23 PE=2 SV=1	-	2.0458	1.93511	0.96756	0.997228	0.46549	0.506223	5	8	8	1	110.06	960;952;267;371;109	13.6					1	1			5	4					5	7		1			13	2.8223e-56	By MS/MS	2.0458	2.0765	24.131	8	0	Median	0.96756	0.98571	18.348	8
1100	tr|T1WHH0|T1WHH0_HUMAN;sp|P22033|MUTA_HUMAN;tr|B2R6K1|B2R6K1_HUMAN;tr|S4UML7|S4UML7_HUMAN;tr|S4UM43|S4UM43_HUMAN;tr|Q59HB4|Q59HB4_HUMAN	>tr|T1WHH0|T1WHH0_HUMAN Methylmalonyl-CoA mutase (Fragment) OS=Homo sapiens GN=MUT PE=2 SV=1;>sp|P22033|MUTA_HUMAN Methylmalonyl-CoA mutase, mitochondrial OS=Homo sapiens GN=MUT PE=1 SV=4;>tr|B2R6K1|B2R6K1_HUMAN cDNA, FLJ92992, highly similar to Homo sapie	-	2.0453	1.93464	0.68343	0.704385	0.32085	0.348926	6	12	12	12	78.453	708;750;750;128;128;197	19																	12				12	1.7808e-67	By MS/MS	2.0453	2.277	9.2086	3	0	Median	0.68343	0.7012	5.636	3
395	tr|I3L1D4|I3L1D4_HUMAN;tr|B0QYY7|B0QYY7_HUMAN;tr|S4R3K7|S4R3K7_HUMAN;tr|S4R469|S4R469_HUMAN;tr|Q8TCM0|Q8TCM0_HUMAN;tr|F8VR27|F8VR27_HUMAN;tr|F8VZY7|F8VZY7_HUMAN;tr|Q59HD3|Q59HD3_HUMAN;tr|B0QYV1|B0QYV1_HUMAN;tr|B7ZLH9|B7ZLH9_HUMAN;tr|B0QYY4|B0QYY4_HUMAN;sp|O43251|RFOX2_HUMAN;tr|F8WSN4|F8WSN4_HUMAN;sp|Q9NWB1|RFOX1_HUMAN;tr|J3KNW3|J3KNW3_HUMAN;tr|B7Z1U7|B7Z1U7_HUMAN;tr|F8VZG9|F8VZG9_HUMAN	>tr|I3L1D4|I3L1D4_HUMAN RNA-binding protein fox-1 homolog 1 (Fragment) OS=Homo sapiens GN=RBFOX1 PE=2 SV=1;>tr|B0QYY7|B0QYY7_HUMAN RNA-binding protein fox-1 homolog 2 (Fragment) OS=Homo sapiens GN=RBFOX2 PE=2 SV=1;>tr|S4R3K7|S4R3K7_HUMAN RNA-binding protei	-	2.0396	1.92925	0.9657	0.99531	0.39483	0.42938	17	1	1	1	20.66	189;200;230;234;262;262;263;303;357;370;370;390;391;397;402;425;466	20.5																		1	1		2	5.6117e-09	By MS/MS	2.0396	2.0594	6.6058	2	0	Median	0.9657	0.99957	6.2729	2
3665	tr|B3KTU7|B3KTU7_HUMAN;tr|B4DS45|B4DS45_HUMAN;tr|Q53EQ3|Q53EQ3_HUMAN;sp|Q9BSJ2|GCP2_HUMAN;tr|F2Z2B9|F2Z2B9_HUMAN;tr|B3KRS1|B3KRS1_HUMAN	>tr|B3KTU7|B3KTU7_HUMAN Gamma-tubulin complex component 2 OS=Homo sapiens GN=TUBGCP2 PE=2 SV=1;>tr|B4DS45|B4DS45_HUMAN cDNA FLJ58259, highly similar to Gamma-tubulin complex component 2 OS=Homo sapiens PE=2 SV=1;>tr|Q53EQ3|Q53EQ3_HUMAN Tubulin, gamma compl	-	2.0322	1.92225	1.5451	1.59248	0.81585	0.887242	6	3	3	3	57.183	495;743;901;902;721;721	18																3					3	1.4891e-09	By MS/MS	2.0322	1.9132	4.8722	3	0	Median	1.5451	1.5843	25.431	3
1707	tr|Q59GC9|Q59GC9_HUMAN;tr|B7Z1V5|B7Z1V5_HUMAN;tr|Q68CM6|Q68CM6_HUMAN;sp|P61764|STXB1_HUMAN;tr|B7Z3F4|B7Z3F4_HUMAN;tr|B7Z2V7|B7Z2V7_HUMAN	>tr|Q59GC9|Q59GC9_HUMAN Syntaxin binding protein 1 variant (Fragment) OS=Homo sapiens PE=2 SV=1;>tr|B7Z1V5|B7Z1V5_HUMAN cDNA FLJ55678, highly similar to Syntaxin-binding protein 1 OS=Homo sapiens PE=2 SV=1;>tr|Q68CM6|Q68CM6_HUMAN STXBP1 protein OS=Homo sap	-	2.0313	1.9214	1.183	1.21927	0.58983	0.641444	6	4	4	4	47.334	414;557;594;594;435;557	20																		4			4	4.6307e-20	By MS/MS	2.0313	2.1329	13.964	4	0	Median	1.183	1.2438	17.943	4
1906	tr|Q2TNI1|Q2TNI1_HUMAN;sp|Q03135|CAV1_HUMAN;tr|A9XTE5|A9XTE5_HUMAN;tr|Q59E85|Q59E85_HUMAN;tr|E9PCT5|E9PCT5_HUMAN;sp|P56539|CAV3_HUMAN	>tr|Q2TNI1|Q2TNI1_HUMAN Caveolin OS=Homo sapiens GN=CAV1 PE=2 SV=1;>sp|Q03135|CAV1_HUMAN Caveolin-1 OS=Homo sapiens GN=CAV1 PE=1 SV=4;>tr|A9XTE5|A9XTE5_HUMAN Caveolin (Fragment) OS=Homo sapiens PE=2 SV=1;>tr|Q59E85|Q59E85_HUMAN Caveolin (Fragment) OS=Homo	-	2.0301	1.92026	0.52025	0.536202	0.25864	0.281273	6	8	8	3	20.471	178;178;176;217;167;151	14.3						1	3		2		3	7	2							6	18	1.5454e-45	By MS/MS	2.0301	1.8576	26.776	9	0	Median	0.52025	0.49264	32.811	9
1117	sp|P23258|TBG1_HUMAN;sp|Q9NRH3|TBG2_HUMAN;tr|K7EIS0|K7EIS0_HUMAN;tr|K7EKE5|K7EKE5_HUMAN	>sp|P23258|TBG1_HUMAN Tubulin gamma-1 chain OS=Homo sapiens GN=TUBG1 PE=1 SV=2;>sp|Q9NRH3|TBG2_HUMAN Tubulin gamma-2 chain OS=Homo sapiens GN=TUBG2 PE=1 SV=1;>tr|K7EIS0|K7EIS0_HUMAN Tubulin gamma chain (Fragment) OS=Homo sapiens GN=TUBG1 PE=2 SV=1;>tr|K7EK	-	2.0252	1.91563	1.2452	1.28338	0.65495	0.712262	4	6	6	6	51.169	451;451;265;135	20.5															1				7		8	3.525e-28	By MS/MS	2.0252	1.9213	17.784	6	0	Median	1.2452	1.2531	32.869	6
4042	sp|Q9NR45|SIAS_HUMAN;tr|Q5TBR0|Q5TBR0_HUMAN;tr|Q5TBR1|Q5TBR1_HUMAN;tr|Q9P0B2|Q9P0B2_HUMAN	>sp|Q9NR45|SIAS_HUMAN Sialic acid synthase OS=Homo sapiens GN=NANS PE=1 SV=2;>tr|Q5TBR0|Q5TBR0_HUMAN Sialic acid synthase (Fragment) OS=Homo sapiens GN=NANS PE=2 SV=1;>tr|Q5TBR1|Q5TBR1_HUMAN Sialic acid synthase (Fragment) OS=Homo sapiens GN=NANS PE=2 SV=1	-	2.0231	1.91364	0.66908	0.689595	0.32819	0.356909	4	4	4	4	40.307	359;115;140;120	22																				4	4	1.4316e-14	By MS/MS	2.0231	1.9177	0.15514	2	0	Median	0.66908	0.67671	3.0732	2
4809	tr|E9PAU2|E9PAU2_HUMAN;tr|K7EKR9|K7EKR9_HUMAN;tr|K7EQG2|K7EQG2_HUMAN;tr|K7EKA4|K7EKA4_HUMAN	>tr|E9PAU2|E9PAU2_HUMAN Ribonucleoprotein PTB-binding 1 OS=Homo sapiens GN=RAVER1 PE=2 SV=1	-	2.0219	1.9125	0.85086	0.876949	0.45673	0.496697	4	11	11	3	79.578	756;96;157;157	15			1	1	2	2											13	2			15	4.5805e-65	By MS/MS	2.0219	2.0558	35.953	12	0	Median	0.85086	0.91925	21.765	12
1219	tr|E9PH29|E9PH29_HUMAN;sp|P30048|PRDX3_HUMAN;tr|Q53HC2|Q53HC2_HUMAN	>tr|E9PH29|E9PH29_HUMAN Thioredoxin-dependent peroxide reductase, mitochondrial OS=Homo sapiens GN=PRDX3 PE=2 SV=1;>sp|P30048|PRDX3_HUMAN Thioredoxin-dependent peroxide reductase, mitochondrial OS=Homo sapiens GN=PRDX3 PE=1 SV=3;>tr|Q53HC2|Q53HC2_HUMAN Per	-	2.0163	1.90721	1.4126	1.45591	0.66863	0.727139	3	4	4	4	25.838	238;256;256	21.8																			1	4	5	9.962e-23	By MS/MS	2.0163	2.0069	51.613	5	0	Median	1.4126	1.4183	20.368	5
2587	sp|Q68EM7|RHG17_HUMAN;tr|B4DWE9|B4DWE9_HUMAN;tr|C9IZD3|C9IZD3_HUMAN;tr|I3L4P0|I3L4P0_HUMAN;tr|I3L1S9|I3L1S9_HUMAN;tr|I3L4P6|I3L4P6_HUMAN;tr|I3L3P1|I3L3P1_HUMAN;tr|I3L4Y5|I3L4Y5_HUMAN;tr|J3KRS3|J3KRS3_HUMAN;tr|I3L460|I3L460_HUMAN;tr|B4DVF3|B4DVF3_HUMAN;tr|F5H6L3|F5H6L3_HUMAN;tr|E7ERK8|E7ERK8_HUMAN;tr|A6NCP5|A6NCP5_HUMAN;sp|Q17R89|RHG44_HUMAN	>sp|Q68EM7|RHG17_HUMAN Rho GTPase-activating protein 17 OS=Homo sapiens GN=ARHGAP17 PE=1 SV=1;>tr|B4DWE9|B4DWE9_HUMAN cDNA FLJ57216, highly similar to Homo sapiens Rho GTPase activating protein 17 (ARHGAP17), transcript variant 2, mRNA OS=Homo sapiens PE=2	-	2.0161	1.90702	0.94437	0.973326	0.45745	0.49748	15	6	6	6	95.436	881;714;211;71;124;76;95;128;178;235;400;591;774;812;818	17.1															7	1					8	1.4993e-26	By MS/MS	2.0161	1.9915	20.097	2	0	Median	0.94437	0.97738	3.6582	2
3412	tr|Q5SZE1|Q5SZE1_HUMAN;tr|A8K4M4|A8K4M4_HUMAN;sp|Q96G23|CERS2_HUMAN;tr|Q5SZE2|Q5SZE2_HUMAN;tr|Q5SZE3|Q5SZE3_HUMAN;tr|H0YKH6|H0YKH6_HUMAN;tr|Q5SZE4|Q5SZE4_HUMAN;tr|H0YNU7|H0YNU7_HUMAN;tr|H0YLQ6|H0YLQ6_HUMAN;tr|Q5SZE6|Q5SZE6_HUMAN	>tr|Q5SZE1|Q5SZE1_HUMAN Ceramide synthase 2 (Fragment) OS=Homo sapiens GN=CERS2 PE=2 SV=2;>tr|A8K4M4|A8K4M4_HUMAN cDNA FLJ75329, highly similar to Homo sapiens LAG1 longevity assurance homolog 2 (S. cerevisiae), transcript variant 2, mRNA OS=Homo sapiens P	-	2.0156	1.90655	0.87578	0.902633	0.37421	0.406956	10	3	3	3	36.373	304;380;380;129;192;223;249;377;228;230	22																				3	3	1.7896e-20	By MS/MS	2.0156	1.8768	17.754	3	0	Median	0.87578	0.88493	51.708	3
2088	tr|D9ZGF8|D9ZGF8_HUMAN;sp|Q13464|ROCK1_HUMAN;tr|J3KRH6|J3KRH6_HUMAN	>tr|D9ZGF8|D9ZGF8_HUMAN Rho-associated protein kinase OS=Homo sapiens GN=ROCK1 PE=3 SV=1;>sp|Q13464|ROCK1_HUMAN Rho-associated protein kinase 1 OS=Homo sapiens GN=ROCK1 PE=1 SV=1	-	2.015	1.90598	1.6834	1.73502	0.76284	0.829593	3	8	5	5	158.24	1354;1354;99	14.8									1					5							5	2.6636e-29	By MS/MS	2.015	1.8357	68.675	4	0	Median	1.6834	1.6809	11.133	4
1795	tr|B3KT06|B3KT06_HUMAN;sp|P68363|TBA1B_HUMAN;tr|A8JZY9|A8JZY9_HUMAN;tr|B3KPS3|B3KPS3_HUMAN;tr|Q8WU19|Q8WU19_HUMAN;tr|B4DDU2|B4DDU2_HUMAN;tr|C9JDS9|C9JDS9_HUMAN;sp|Q9H853|TBA4B_HUMAN	>tr|B3KT06|B3KT06_HUMAN cDNA FLJ37398 fis, clone BRAMY2027467, highly similar to Tubulin alpha-ubiquitous chain OS=Homo sapiens PE=2 SV=1;>sp|P68363|TBA1B_HUMAN Tubulin alpha-1B chain OS=Homo sapiens GN=TUBA1B PE=1 SV=1;>tr|A8JZY9|A8JZY9_HUMAN cDNA FLJ7858	-	2.011	1.90219	1.3495	1.39088	0.66843	0.726922	8	21	21	0	46.341	416;451;451;416;335;298;156;241	16.2	7	2	8	3	1	2	8	4	4		10	3	1		4	6	10	18	50	23	125	1.9064e-250	By MS/MS	2.011	2.0061	34.904	103	0	Median	1.3495	1.3938	19.521	103
3730	tr|Q8WYJ5|Q8WYJ5_HUMAN;tr|Q53HJ8|Q53HJ8_HUMAN;sp|Q9BX68|HINT2_HUMAN	>tr|Q8WYJ5|Q8WYJ5_HUMAN Protein kinase C inhibitor-2 OS=Homo sapiens PE=2 SV=1;>tr|Q53HJ8|Q53HJ8_HUMAN PKCI-1-related HIT protein variant (Fragment) OS=Homo sapiens PE=2 SV=1;>sp|Q9BX68|HINT2_HUMAN Histidine triad nucleotide-binding protein 2, mitochondria	-	2.0062	1.89765	1.1945	1.23113	0.58812	0.639584	3	2	2	2	13.918	128;163;163	22																				2	2	2.0736e-06	By MS/MS	2.0062	1.9782	24.265	2	0	Median	1.1945	1.2012	29.41	2
1536	sp|P51148|RAB5C_HUMAN;tr|K7ERI8|K7ERI8_HUMAN;tr|K7ERQ8|K7ERQ8_HUMAN;tr|F8VVK3|F8VVK3_HUMAN;tr|K7ENY4|K7ENY4_HUMAN;tr|F8VWU4|F8VWU4_HUMAN;tr|F8VVZ0|F8VVZ0_HUMAN;tr|F8VUA5|F8VUA5_HUMAN;tr|B4DJA5|B4DJA5_HUMAN;sp|P20339|RAB5A_HUMAN;tr|K7EIP6|K7EIP6_HUMAN;tr|F8WCY6|F8WCY6_HUMAN;tr|F8WD79|F8WD79_HUMAN;tr|F8VPW9|F8VPW9_HUMAN;tr|F8VSF8|F8VSF8_HUMAN;tr|F8VWZ7|F8VWZ7_HUMAN	>sp|P51148|RAB5C_HUMAN Ras-related protein Rab-5C OS=Homo sapiens GN=RAB5C PE=1 SV=2;>tr|K7ERI8|K7ERI8_HUMAN Uncharacterized protein OS=Homo sapiens PE=2 SV=1;>tr|K7ERQ8|K7ERQ8_HUMAN Uncharacterized protein (Fragment) OS=Homo sapiens PE=2 SV=1	-	2.003	1.89463	0.89543	0.922886	0.40425	0.439624	16	7	7	5	23.482	216;161;282;124;150;92;100;115;201;215;27;62;65;73;74;79	22																				8	8	2.9035e-41	By MS/MS	2.003	1.9906	19.237	7	0	Median	0.89543	0.92836	12.809	7
4737	tr|B4DVJ0|B4DVJ0_HUMAN	>tr|B4DVJ0|B4DVJ0_HUMAN Glucose-6-phosphate isomerase OS=Homo sapiens PE=2 SV=1	-	1.9991	1.89094	1.681	1.73254	0.83851	0.911885	1	16	16	1	59.99	531	20.2																		23	6		29	1.1853e-121	By MS/MS	1.9991	2.1164	16.291	24	0	Median	1.681	1.7333	17.02	24
884	tr|B4DVZ8|B4DVZ8_HUMAN;sp|P09960|LKHA4_HUMAN;tr|Q59ES1|Q59ES1_HUMAN;tr|Q49AK0|Q49AK0_HUMAN	>tr|B4DVZ8|B4DVZ8_HUMAN cDNA FLJ52432, highly similar to Leukotriene A-4 hydrolase (EC 3.3.2.6) OS=Homo sapiens PE=2 SV=1;>sp|P09960|LKHA4_HUMAN Leukotriene A-4 hydrolase OS=Homo sapiens GN=LTA4H PE=1 SV=2;>tr|Q59ES1|Q59ES1_HUMAN Leukotriene A4 hydrolase v	-	1.9974	1.88933	1.4831	1.52858	0.73933	0.804026	4	7	7	7	63.829	561;611;219;149	20																		8			8	9.6536e-30	By MS/MS	1.9974	2.0727	35.54	5	0	Median	1.4831	1.5975	33.961	5
4568	tr|E7EPN9|E7EPN9_HUMAN;sp|Q9Y520|PRC2C_HUMAN;tr|H7C5N8|H7C5N8_HUMAN;tr|B4E3S2|B4E3S2_HUMAN	>tr|E7EPN9|E7EPN9_HUMAN Protein PRRC2C OS=Homo sapiens GN=PRRC2C PE=2 SV=1;>sp|Q9Y520|PRC2C_HUMAN Protein PRRC2C OS=Homo sapiens GN=PRRC2C PE=1 SV=4	-	1.9903	1.88261	1.3747	1.41685	0.76829	0.83552	4	30	30	12	308.77	2819;2896;1300;270	13.6							3	3	3	2		30	15	6			1	1			53	5.1335e-126	By MS/MS	1.9903	1.5559	71.874	42	0	Median	1.3747	1.4987	49.074	42
516	sp|O75116|ROCK2_HUMAN;tr|E9PF63|E9PF63_HUMAN;tr|Q14DU5|Q14DU5_HUMAN;tr|B4DRJ9|B4DRJ9_HUMAN;tr|D6REE7|D6REE7_HUMAN;tr|C9JFJ0|C9JFJ0_HUMAN	>sp|O75116|ROCK2_HUMAN Rho-associated protein kinase 2 OS=Homo sapiens GN=ROCK2 PE=1 SV=4;>tr|E9PF63|E9PF63_HUMAN Rho-associated protein kinase 2 OS=Homo sapiens GN=ROCK2 PE=2 SV=1	-	1.9884	1.88082	1.3816	1.42396	0.65849	0.716112	6	12	12	9	160.9	1388;1145;703;746;446;203	15.4								1						13							13	2.5126e-59	By MS/MS	1.9884	1.8486	26.431	9	0	Median	1.3816	1.3478	19.882	9
2657	sp|Q6P6C2|ALKB5_HUMAN;tr|K7ER58|K7ER58_HUMAN	>sp|Q6P6C2|ALKB5_HUMAN RNA demethylase ALKBH5 OS=Homo sapiens GN=ALKBH5 PE=1 SV=2	-	1.9871	1.87959	0.85971	0.886071	0.43736	0.475632	2	2	2	2	44.255	394;53	14.8								1	1										2		2	2.4509e-10	By MS/MS	1.9871	1.9148	17.789	2	0	Median	0.85971	0.86418	31.121	2
976	sp|P14618|KPYM_HUMAN;tr|B4DNK4|B4DNK4_HUMAN;tr|B4DRT3|B4DRT3_HUMAN;tr|Q8WUW7|Q8WUW7_HUMAN;tr|H3BTN5|H3BTN5_HUMAN;tr|Q504U3|Q504U3_HUMAN;tr|H3BQ34|H3BQ34_HUMAN;tr|H3BUW1|H3BUW1_HUMAN;tr|H3BTJ2|H3BTJ2_HUMAN;tr|H3BT25|H3BT25_HUMAN;tr|Q9UKK4|Q9UKK4_HUMAN;tr|Q9NYI7|Q9NYI7_HUMAN;tr|H3BU13|H3BU13_HUMAN;tr|Q9UN47|Q9UN47_HUMAN;tr|Q9UK31|Q9UK31_HUMAN;tr|H3BN34|H3BN34_HUMAN;tr|H3BQZ3|H3BQZ3_HUMAN;tr|B4DPM0|…	>sp|P14618|KPYM_HUMAN Pyruvate kinase PKM OS=Homo sapiens GN=PKM PE=1 SV=4;>tr|B4DNK4|B4DNK4_HUMAN Pyruvate kinase OS=Homo sapiens PE=2 SV=1;>tr|B4DRT3|B4DRT3_HUMAN Pyruvate kinase OS=Homo sapiens PE=2 SV=1;>tr|Q8WUW7|Q8WUW7_HUMAN Pyruvate kinase (Fragment	-	1.9865	1.87902	0.99273	1.02317	0.51005	0.554683	22	35	35	35	57.936	531;457;511;343;485;366;281;162;168;151;56;55;82;47;56;52;69;488;566;574;587;599	18.8			1	1	1	3	2	1								2	17	56	21	2	98	5.873e-286	By MS/MS	1.9865	2.068	27.638	81	0	Median	0.99273	1.0187	22.804	81
3582	sp|Q99536|VAT1_HUMAN;tr|B4DPX4|B4DPX4_HUMAN;tr|B3KUF8|B3KUF8_HUMAN;tr|B0AZP7|B0AZP7_HUMAN;tr|K7ESA3|K7ESA3_HUMAN;tr|K7ERT7|K7ERT7_HUMAN;tr|K7ENX2|K7ENX2_HUMAN;tr|K7EM19|K7EM19_HUMAN;tr|K7EJM4|K7EJM4_HUMAN;tr|K7ER81|K7ER81_HUMAN	>sp|Q99536|VAT1_HUMAN Synaptic vesicle membrane protein VAT-1 homolog OS=Homo sapiens GN=VAT1 PE=1 SV=2;>tr|B4DPX4|B4DPX4_HUMAN Chromaffin granule amine transporter OS=Homo sapiens GN=VAT1 PE=2 SV=1;>tr|B3KUF8|B3KUF8_HUMAN cDNA FLJ39753 fis, clone SMINT201	-	1.9822	1.87495	1.048	1.08013	0.51084	0.555542	10	11	11	11	41.92	393;325;300;259;125;146;151;154;30;92	21.1																			14	1	15	1.2758e-120	By MS/MS	1.9822	1.7582	12.302	13	0	Median	1.048	1.0527	15.265	13
1535	sp|P51116|FXR2_HUMAN	>sp|P51116|FXR2_HUMAN Fragile X mental retardation syndrome-related protein 2 OS=Homo sapiens GN=FXR2 PE=1 SV=2	-	1.9757	1.8688	1.0117	1.04272	0.44186	0.480525	1	8	6	5	74.222	673	14.5									3	1						6					6	2.4194e-56	By MS/MS	1.9757	1.8987	26.483	6	0	Median	1.0117	1.0206	13.874	6
2775	sp|Q7Z3K3|POGZ_HUMAN;tr|F5H8H4|F5H8H4_HUMAN;tr|B4DSK8|B4DSK8_HUMAN;tr|M0R2X2|M0R2X2_HUMAN	>sp|Q7Z3K3|POGZ_HUMAN Pogo transposable element with ZNF domain OS=Homo sapiens GN=POGZ PE=1 SV=2;>tr|F5H8H4|F5H8H4_HUMAN Pogo transposable element with ZNF domain OS=Homo sapiens GN=POGZ PE=2 SV=1;>tr|B4DSK8|B4DSK8_HUMAN cDNA FLJ53515, highly similar to P	-	1.9743	1.86748	0.97773	1.00771	0.48686	0.529463	4	5	5	5	155.34	1410;772;772;109	13.1							2	1		2				8							8	6.6241e-49	By MS/MS	1.9743	1.8476	36.171	5	0	Median	0.97773	0.94489	21.896	4
4814	tr|E9PKU1|E9PKU1_HUMAN;tr|G5EA30|G5EA30_HUMAN;tr|E9PQK4|E9PQK4_HUMAN;tr|E9PSH0|E9PSH0_HUMAN;sp|Q92879|CELF1_HUMAN;tr|F5H3J7|F5H3J7_HUMAN;tr|F5H0D8|F5H0D8_HUMAN	>tr|E9PKU1|E9PKU1_HUMAN CUGBP Elav-like family member 1 (Fragment) OS=Homo sapiens GN=CELF1 PE=2 SV=1;>tr|G5EA30|G5EA30_HUMAN CUG triplet repeat, RNA binding protein 1, isoform CRA_c OS=Homo sapiens GN=CELF1 PE=2 SV=1;>tr|E9PQK4|E9PQK4_HUMAN CUGBP Elav-lik	-	1.9734	1.86663	1.1989	1.23566	0.58678	0.638127	7	2	2	2	12.949	114;514;87;95;486;38;103	16.7								1											2		2	1.227e-08	By MS/MS	1.9734	1.7752	73.939	2	0	Median	1.1989	1.2042	30.472	2
3646	sp|Q9BQG0|MBB1A_HUMAN;tr|I3L1L3|I3L1L3_HUMAN;tr|B4DZZ1|B4DZZ1_HUMAN;tr|B4DE42|B4DE42_HUMAN;tr|I3L2H8|I3L2H8_HUMAN;tr|B4DWP5|B4DWP5_HUMAN;tr|I3L311|I3L311_HUMAN	>sp|Q9BQG0|MBB1A_HUMAN Myb-binding protein 1A OS=Homo sapiens GN=MYBBP1A PE=1 SV=2;>tr|I3L1L3|I3L1L3_HUMAN Myb-binding protein 1A (Fragment) OS=Homo sapiens GN=MYBBP1A PE=4 SV=1;>tr|B4DZZ1|B4DZZ1_HUMAN cDNA FLJ57836, highly similar to Myb-binding protein 1	-	1.966	1.85963	0.838	0.863695	0.43743	0.475708	7	44	44	44	148.85	1328;1252;603;370;204;189;69	15.4					1	4	2		1	3				62	29						91	5.7617e-258	By MS/MS	1.966	1.85	27.587	77	0	Median	0.838	0.84966	19.232	77
4654	tr|A8K6V7|A8K6V7_HUMAN;sp|Q9UN86|G3BP2_HUMAN;tr|D6RAC7|D6RAC7_HUMAN;tr|D6RB17|D6RB17_HUMAN;tr|D6RGJ4|D6RGJ4_HUMAN;tr|D6RBM9|D6RBM9_HUMAN;tr|D6REX8|D6REX8_HUMAN;tr|D6RBR0|D6RBR0_HUMAN;tr|D6RE13|D6RE13_HUMAN;tr|D6RBW8|D6RBW8_HUMAN	>tr|A8K6V7|A8K6V7_HUMAN cDNA FLJ76053, highly similar to Homo sapiens Ras-GTPase activating protein SH3 domain-binding protein 2 (G3BP2), transcript variant 3, mRNA OS=Homo sapiens PE=2 SV=1;>sp|Q9UN86|G3BP2_HUMAN Ras GTPase-activating protein-binding prot	-	1.9652	1.85887	0.80416	0.828817	0.41713	0.453631	10	9	8	8	50.816	449;482;141;198;125;78;99;102;111;116	17.7										3								10			10	5.0676e-37	By MS/MS	1.9652	2.0764	5.7654	5	0	Median	0.80416	0.84426	8.3521	5
2272	sp|Q15181|IPYR_HUMAN;tr|Q5SQT6|Q5SQT6_HUMAN	>sp|Q15181|IPYR_HUMAN Inorganic pyrophosphatase OS=Homo sapiens GN=PPA1 PE=1 SV=2	-	1.963	1.85679	1.8014	1.85663	0.96104	1.04514	2	7	7	7	32.66	289;178	22																				7	7	2.3336e-19	By MS/MS	1.963	1.8885	19.308	6	0	Median	1.8014	1.8454	11.605	6
703	tr|B9EGQ5|B9EGQ5_HUMAN;tr|B3KVH1|B3KVH1_HUMAN;tr|B7ZM82|B7ZM82_HUMAN;tr|M0QXA7|M0QXA7_HUMAN;sp|O95785|WIZ_HUMAN;tr|B3KR89|B3KR89_HUMAN	>tr|B9EGQ5|B9EGQ5_HUMAN WIZ protein OS=Homo sapiens GN=WIZ PE=2 SV=1;>tr|B3KVH1|B3KVH1_HUMAN Protein Wiz OS=Homo sapiens GN=WIZ PE=2 SV=1;>tr|B7ZM82|B7ZM82_HUMAN Protein Wiz OS=Homo sapiens GN=WIZ PE=2 SV=1;>tr|M0QXA7|M0QXA7_HUMAN Protein Wiz OS=Homo sapie	-	1.9617	1.85556	1.5372	1.58433	0.67106	0.729782	6	4	4	4	89.054	832;835;965;968;1651;583	10.8						2	2	3	1	4					5						5	2.1928e-50	By MS/MS	1.9617	1.9433	14.281	2	0	Median	1.5372	1.5504	27.556	2
622	tr|Q49AI3|Q49AI3_HUMAN;tr|E9PC44|E9PC44_HUMAN;tr|E9PDM8|E9PDM8_HUMAN;tr|B3KM89|B3KM89_HUMAN;tr|A8K6V0|A8K6V0_HUMAN;sp|O94855|SC24D_HUMAN;tr|Q4W5D3|Q4W5D3_HUMAN	>tr|Q49AI3|Q49AI3_HUMAN SEC24D protein OS=Homo sapiens GN=SEC24D PE=2 SV=1;>tr|E9PC44|E9PC44_HUMAN Protein transport protein Sec24D OS=Homo sapiens GN=SEC24D PE=2 SV=2;>tr|E9PDM8|E9PDM8_HUMAN Protein transport protein Sec24D OS=Homo sapiens GN=SEC24D PE=2	-	1.9561	1.85026	0.41997	0.432847	0.19104	0.207757	7	2	2	2	43.968	393;393;663;906;1032;1032;570	17															2						2	3.8736e-09	By MS/MS	1.9561	1.9545	5.1608	2	0	Median	0.41997	0.43279	7.8577	2
3820	sp|Q9H0C8|ILKAP_HUMAN;tr|E9PC05|E9PC05_HUMAN;tr|F8SNU7|F8SNU7_HUMAN;tr|B8Y6Z5|B8Y6Z5_HUMAN;tr|B8Y6Z6|B8Y6Z6_HUMAN;tr|F8SNU6|F8SNU6_HUMAN;tr|H7C2I8|H7C2I8_HUMAN	>sp|Q9H0C8|ILKAP_HUMAN Integrin-linked kinase-associated serine/threonine phosphatase 2C OS=Homo sapiens GN=ILKAP PE=1 SV=1;>tr|E9PC05|E9PC05_HUMAN Integrin-linked kinase-associated serine/threonine phosphatase 2C (Fragment) OS=Homo sapiens GN=ILKAP PE=2 S	-	1.9539	1.84818	1.2386	1.27658	0.60867	0.661932	7	3	3	3	42.906	392;212;274;77;99;162;203	13.7					1	1		1											3		3	5.7984e-14	By MS/MS	1.9539	1.8783	20.228	3	0	Median	1.2386	1.2401	8.1194	3
4681	tr|D3DPU2|D3DPU2_HUMAN;tr|B2RDY9|B2RDY9_HUMAN;tr|B4DI38|B4DI38_HUMAN;sp|Q01518|CAP1_HUMAN;tr|B4DNW7|B4DNW7_HUMAN;tr|B4DNA3|B4DNA3_HUMAN;tr|B4DNY3|B4DNY3_HUMAN;tr|B4DUZ8|B4DUZ8_HUMAN;tr|Q5T0R7|Q5T0R7_HUMAN;tr|Q5T0R6|Q5T0R6_HUMAN;tr|Q5T0R5|Q5T0R5_HUMAN;tr|Q5T0R4|Q5T0R4_HUMAN;tr|Q5T0R3|Q5T0R3_HUMAN;tr|Q5T0R2|Q5T0R2_HUMAN;tr|Q5T0R1|Q5T0R1_HUMAN;tr|Q5T0R9|Q5T0R9_HUMAN;tr|Q5T0R8|Q5T0R8_HUMAN;tr|Q5T0S3|…	>tr|D3DPU2|D3DPU2_HUMAN Adenylyl cyclase-associated protein OS=Homo sapiens GN=CAP1 PE=3 SV=1;>tr|B2RDY9|B2RDY9_HUMAN Adenylyl cyclase-associated protein OS=Homo sapiens PE=2 SV=1;>tr|B4DI38|B4DI38_HUMAN Adenylyl cyclase-associated protein OS=Homo sapiens	-	1.9533	1.84762	1.2305	1.26823	0.64394	0.700289	19	19	19	18	51.672	475;475;452;475;433;433;401;422;174;176;180;202;203;208;215;263;58;145;217	18				1			1		5	4								26	17		43	2.7448e-161	By MS/MS	1.9533	1.8804	18.407	36	0	Median	1.2305	1.2621	12.548	36
4619	sp|Q9Y6M1|IF2B2_HUMAN;tr|F8W930|F8W930_HUMAN;tr|B4DKT5|B4DKT5_HUMAN	>sp|Q9Y6M1|IF2B2_HUMAN Insulin-like growth factor 2 mRNA-binding protein 2 OS=Homo sapiens GN=IGF2BP2 PE=1 SV=2;>tr|F8W930|F8W930_HUMAN Insulin-like growth factor 2 mRNA-binding protein 2 OS=Homo sapiens GN=IGF2BP2 PE=2 SV=1;>tr|B4DKT5|B4DKT5_HUMAN cDNA FL	-	1.9507	1.84516	1.2336	1.27142	0.56133	0.61045	3	9	8	8	66.121	599;605;300	17.4									4								7	9			16	5.9127e-60	By MS/MS	1.9507	2.0028	18.401	12	0	Median	1.2336	1.2778	24.824	12
1641	tr|A8K492|A8K492_HUMAN;sp|P56192|SYMC_HUMAN;tr|B4DF61|B4DF61_HUMAN;tr|A6NC17|A6NC17_HUMAN;tr|B3KVK7|B3KVK7_HUMAN;tr|B4E0E9|B4E0E9_HUMAN;tr|H0YIP0|H0YIP0_HUMAN;tr|H0YHV5|H0YHV5_HUMAN;tr|H0YI94|H0YI94_HUMAN;tr|Q8NAB3|Q8NAB3_HUMAN;tr|H0YIC2|H0YIC2_HUMAN;tr|H0YHL6|H0YHL6_HUMAN;tr|H0YI27|H0YI27_HUMAN;tr|F5H2V6|F5H2V6_HUMAN	>tr|A8K492|A8K492_HUMAN cDNA FLJ76789, highly similar to Homo sapiens methionine-tRNA synthetase (MARS), mRNA OS=Homo sapiens PE=2 SV=1;>sp|P56192|SYMC_HUMAN Methionine--tRNA ligase, cytoplasmic OS=Homo sapiens GN=MARS PE=1 SV=2;>tr|B4DF61|B4DF61_HUMAN cDN	-	1.9503	1.84478	1.3303	1.37109	0.61281	0.666435	14	21	21	21	101.14	900;900;635;635;546;430;219;233;119;137;58;81;124;140	17.7							1								2	27	2				31	1.03e-155	By MS/MS	1.9503	1.878	25.294	23	0	Median	1.3303	1.3552	28.247	23
1394	sp|P42858|HD_HUMAN;tr|D3DVR8|D3DVR8_HUMAN;tr|Q59FF4|Q59FF4_HUMAN;tr|A8K3C9|A8K3C9_HUMAN	>sp|P42858|HD_HUMAN Huntingtin OS=Homo sapiens GN=HTT PE=1 SV=2;>tr|D3DVR8|D3DVR8_HUMAN Huntingtin (Huntington disease), isoform CRA_a OS=Homo sapiens GN=HD PE=2 SV=1	-	1.9447	1.83948	1.6873	1.73904	0.69577	0.756654	4	5	5	5	347.6	3142;2597;1147;582	10.6						1		1	6			5									5	2.4468e-27	By MS/MS	1.9447	1.5671	24.005	2	0	Median	1.6873	1.8797	32.074	2
4628	sp|Q9Y6W5|WASF2_HUMAN;tr|B4E3J5|B4E3J5_HUMAN;tr|Q8NBU0|Q8NBU0_HUMAN;tr|Q05BU7|Q05BU7_HUMAN;tr|Q86VQ2|Q86VQ2_HUMAN;tr|Q5T8P4|Q5T8P4_HUMAN;sp|Q9UPY6|WASF3_HUMAN	>sp|Q9Y6W5|WASF2_HUMAN Wiskott-Aldrich syndrome protein family member 2 OS=Homo sapiens GN=WASF2 PE=1 SV=3;>tr|B4E3J5|B4E3J5_HUMAN cDNA FLJ55445, highly similar to Wiskott-Aldrich syndrome protein family member 2 OS=Homo sapiens PE=2 SV=1	-	1.9418	1.83674	1.4591	1.50384	0.79494	0.864502	7	2	2	2	54.283	498;335;169;184;499;502;502	14.5										2							2				2	4.7489e-22	By MS/MS	1.9418	1.9174	7.1659	2	0	Median	1.4591	1.4934	12.256	2
3907	sp|Q9H6W3|NO66_HUMAN	>sp|Q9H6W3|NO66_HUMAN Bifunctional lysine-specific demethylase and histidyl-hydroxylase NO66 OS=Homo sapiens GN=NO66 PE=1 SV=2	-	1.9368	1.83201	1.1019	1.13569	0.45006	0.489443	1	2	2	2	71.085	641	19																	2				2	2.2994e-07	By MS/MS	1.9368	1.9213	0.55792	2	0	Median	1.1019	1.1478	19.412	2
4311	sp|Q9UIG0|BAZ1B_HUMAN	>sp|Q9UIG0|BAZ1B_HUMAN Tyrosine-protein kinase BAZ1B OS=Homo sapiens GN=BAZ1B PE=1 SV=2	-	1.9337	1.82908	0.98459	1.01478	0.51098	0.555694	1	28	28	28	170.9	1483	14.8								2	1	4				31							31	7.4089e-207	By MS/MS	1.9337	1.7576	20.712	28	0	Median	0.98459	0.97499	36.476	28
4245	sp|Q9UBI6|GBG12_HUMAN;tr|Q53GD1|Q53GD1_HUMAN	>sp|Q9UBI6|GBG12_HUMAN Guanine nucleotide-binding protein G(I)/G(S)/G(O) subunit gamma-12 OS=Homo sapiens GN=GNG12 PE=1 SV=3;>tr|Q53GD1|Q53GD1_HUMAN Guanine nucleotide-binding protein subunit gamma (Fragment) OS=Homo sapiens PE=2 SV=1	-	1.9326	1.82804	0.70959	0.731348	0.40683	0.44243	2	2	2	2	8.0061	72;72	16.7						1														2	2	2.2096e-11	By MS/MS	1.9326	1.8271	21.011	2	0	Median	0.70959	0.72964	12.646	2
2910	tr|M0R3F6|M0R3F6_HUMAN;tr|A8K5G0|A8K5G0_HUMAN;sp|Q8IX01|SUGP2_HUMAN;tr|M0R2Z9|M0R2Z9_HUMAN;tr|E7ETX7|E7ETX7_HUMAN;tr|B4DSQ4|B4DSQ4_HUMAN;tr|M0R065|M0R065_HUMAN;tr|M0R216|M0R216_HUMAN	>tr|M0R3F6|M0R3F6_HUMAN SURP and G-patch domain-containing protein 2 OS=Homo sapiens GN=SUGP2 PE=2 SV=1;>tr|A8K5G0|A8K5G0_HUMAN cDNA FLJ76836, highly similar to Homo sapiens splicing factor, arginine/serine-rich 14 (SFRS14), transcript variant 2, mRNA OS=H	-	1.9324	1.82785	0.86171	0.888132	0.46125	0.501612	8	11	11	11	93.859	841;1082;1082;1096;861;861;111;170	16.1						1									11						11	2.0862e-47	By MS/MS	1.9324	1.9712	11.723	9	0	Median	0.86171	0.88235	35.775	9
1134	sp|P24534|EF1B_HUMAN;tr|C9JZW3|C9JZW3_HUMAN;tr|A4D1M6|A4D1M6_HUMAN;tr|F2Z2G2|F2Z2G2_HUMAN;tr|F8WF65|F8WF65_HUMAN	>sp|P24534|EF1B_HUMAN Elongation factor 1-beta OS=Homo sapiens GN=EEF1B2 PE=1 SV=3;>tr|C9JZW3|C9JZW3_HUMAN Elongation factor 1-beta (Fragment) OS=Homo sapiens GN=EEF1B2 PE=2 SV=1;>tr|A4D1M6|A4D1M6_HUMAN HCG19809 OS=Homo sapiens GN=LOC392793 PE=3 SV=1	-	1.9319	1.82737	1.2052	1.24215	0.67434	0.733349	5	5	5	5	24.763	225;123;225;68;29	15.7								2		4										6	6	9.5922e-49	By MS/MS	1.9319	1.8631	8.0694	6	0	Median	1.2052	1.2254	7.7689	6
2194	sp|Q14669|TRIPC_HUMAN;tr|G5E9G6|G5E9G6_HUMAN;tr|H7C2Y1|H7C2Y1_HUMAN;tr|C9JLJ5|C9JLJ5_HUMAN;tr|C9JSX9|C9JSX9_HUMAN;tr|C9JLD7|C9JLD7_HUMAN;tr|B4DYJ6|B4DYJ6_HUMAN;tr|F8W9P3|F8W9P3_HUMAN;tr|H7C1L9|H7C1L9_HUMAN;tr|Q57Z94|Q57Z94_HUMAN	>sp|Q14669|TRIPC_HUMAN E3 ubiquitin-protein ligase TRIP12 OS=Homo sapiens GN=TRIP12 PE=1 SV=1	-	1.9306	1.82614	0.76864	0.792208	0.39827	0.433121	10	21	21	21	220.43	1992;430;187;149;154;190;346;99;217;132	14.2								2	3	3			23	12							35	1.684e-122	By MS/MS	1.9306	1.7547	27.175	27	0	Median	0.76864	0.78144	18.195	27
1248	tr|B4DEX8|B4DEX8_HUMAN;sp|P31153|METK2_HUMAN;tr|B4DN45|B4DN45_HUMAN	>tr|B4DEX8|B4DEX8_HUMAN S-adenosylmethionine synthase OS=Homo sapiens GN=MAT2A PE=2 SV=1;>sp|P31153|METK2_HUMAN S-adenosylmethionine synthase isoform type-2 OS=Homo sapiens GN=MAT2A PE=1 SV=1;>tr|B4DN45|B4DN45_HUMAN S-adenosylmethionine synthase OS=Homo sa	-	1.9296	1.8252	1.4455	1.48982	0.69648	0.757426	3	6	6	6	39.71	362;395;299	21																			7		7	1.2221e-19	By MS/MS	1.9296	1.7041	18.633	3	0	Median	1.4455	1.414	2.6972	3
1363	tr|E9KL44|E9KL44_HUMAN;sp|P40939|ECHA_HUMAN;tr|B4DRH6|B4DRH6_HUMAN;tr|B4DDZ5|B4DDZ5_HUMAN;tr|H0YFD6|H0YFD6_HUMAN;tr|B4DYP2|B4DYP2_HUMAN	>tr|E9KL44|E9KL44_HUMAN Epididymis tissue sperm binding protein Li 14m OS=Homo sapiens PE=2 SV=1;>sp|P40939|ECHA_HUMAN Trifunctional enzyme subunit alpha, mitochondrial OS=Homo sapiens GN=HADHA PE=1 SV=2;>tr|B4DRH6|B4DRH6_HUMAN cDNA FLJ54509, highly simila	-	1.9212	1.81725	1.0362	1.06797	0.54426	0.591886	6	25	25	25	82.999	763;763;717;573;250;260	18.6						1			1								40	4			44	6.0051e-245	By MS/MS	1.9212	2.0625	21.996	38	0	Median	1.0362	1.0993	17.169	38
770	sp|P04899|GNAI2_HUMAN;tr|B4E2X5|B4E2X5_HUMAN;tr|B3KX51|B3KX51_HUMAN;tr|B3KTZ0|B3KTZ0_HUMAN;tr|Q96C71|Q96C71_HUMAN;tr|F5GZL8|F5GZL8_HUMAN;tr|B3KP24|B3KP24_HUMAN;tr|Q93020|Q93020_HUMAN;tr|Q6LCB5|Q6LCB5_HUMAN;tr|Q6AWC5|Q6AWC5_HUMAN	>sp|P04899|GNAI2_HUMAN Guanine nucleotide-binding protein G(i) subunit alpha-2 OS=Homo sapiens GN=GNAI2 PE=1 SV=3;>tr|B4E2X5|B4E2X5_HUMAN Guanine nucleotide binding protein (G protein), alpha inhibiting activity polypeptide 2, isoform CRA_c OS=Homo sapiens	-	1.9173	1.81356	0.90144	0.92908	0.45075	0.490193	10	10	10	4	40.45	355;303;303;339;355;274;274;197;157;113	18.4		1			1	1													1	11	12	2.0472e-67	By MS/MS	1.9173	1.8174	46.792	7	0	Median	0.90144	0.93181	15.406	7
1239	tr|Q71UA4|Q71UA4_HUMAN;sp|P30566|PUR8_HUMAN;tr|E7ERF4|E7ERF4_HUMAN;tr|B4DP46|B4DP46_HUMAN;tr|A8K4X6|A8K4X6_HUMAN;tr|B4DUM2|B4DUM2_HUMAN;tr|B4DEP1|B4DEP1_HUMAN	>tr|Q71UA4|Q71UA4_HUMAN Adenylosuccinate lyase OS=Homo sapiens PE=4 SV=1;>sp|P30566|PUR8_HUMAN Adenylosuccinate lyase OS=Homo sapiens GN=ADSL PE=1 SV=2;>tr|E7ERF4|E7ERF4_HUMAN Adenylosuccinate lyase OS=Homo sapiens GN=ADSL PE=2 SV=1;>tr|B4DP46|B4DP46_HUMAN	-	1.9149	1.81129	2.0252	2.0873	1.0108	1.09925	7	6	6	6	54.871	484;484;498;498;425;304;127	19.3									1										6		6	1.134e-19	By MS/MS	1.9149	1.7483	23.082	5	0	Median	2.0252	2.0271	24.908	5
2010	sp|Q12888|TP53B_HUMAN;tr|F8VY86|F8VY86_HUMAN;tr|A6NNK5|A6NNK5_HUMAN;tr|B7Z3E7|B7Z3E7_HUMAN;tr|A8KA50|A8KA50_HUMAN;tr|C9JXV0|C9JXV0_HUMAN;tr|B3KVT9|B3KVT9_HUMAN;tr|H7C3N7|H7C3N7_HUMAN;tr|H7BZY0|H7BZY0_HUMAN;tr|M0R142|M0R142_HUMAN;tr|H7C151|H7C151_HUMAN;tr|Q05D73|Q05D73_HUMAN	>sp|Q12888|TP53B_HUMAN Tumor suppressor p53-binding protein 1 OS=Homo sapiens GN=TP53BP1 PE=1 SV=2;>tr|F8VY86|F8VY86_HUMAN Tumor suppressor p53-binding protein 1 OS=Homo sapiens GN=TP53BP1 PE=2 SV=1;>tr|A6NNK5|A6NNK5_HUMAN Tumor suppressor p53-binding prot	-	1.9137	1.81016	0.83955	0.865292	0.43103	0.468748	12	13	13	13	213.57	1972;1975;1927;1760;1267;1033;389;192;163;144;48;63	10.8						2	4	7	22	11		12	11	2							25	8.4189e-222	By MS/MS	1.9137	1.6295	48.207	20	0	Median	0.83955	0.83291	26.966	20
319	sp|O14929|HAT1_HUMAN	>sp|O14929|HAT1_HUMAN Histone acetyltransferase type B catalytic subunit OS=Homo sapiens GN=HAT1 PE=1 SV=1	-	1.9104	1.80704	1.1431	1.17815	0.63508	0.690653	1	4	4	4	49.512	419	18.9						1													6		6	5.7306e-46	By MS/MS	1.9104	1.7162	27.142	2	0	Median	1.1431	1.1325	6.8876	2
1410	sp|P45974|UBP5_HUMAN;tr|F5H571|F5H571_HUMAN;tr|H7C5J3|H7C5J3_HUMAN;sp|Q92995|UBP13_HUMAN	>sp|P45974|UBP5_HUMAN Ubiquitin carboxyl-terminal hydrolase 5 OS=Homo sapiens GN=USP5 PE=1 SV=2	-	1.9101	1.80675	1.0589	1.09137	0.53858	0.585709	4	21	21	21	95.785	858;137;299;863	18															1	25					26	6.3217e-110	By MS/MS	1.9101	1.8614	17.898	19	0	Median	1.0589	1.107	14.317	19
4058	tr|Q6I7N8|Q6I7N8_HUMAN;sp|Q9NRZ9|HELLS_HUMAN;tr|Q9NW36|Q9NW36_HUMAN;tr|B1ALG6|B1ALG6_HUMAN	>tr|Q6I7N8|Q6I7N8_HUMAN Lymphoid specific helicase variant9 OS=Homo sapiens GN=HELLS PE=2 SV=1;>sp|Q9NRZ9|HELLS_HUMAN Lymphoid-specific helicase OS=Homo sapiens GN=HELLS PE=1 SV=1;>tr|Q9NW36|Q9NW36_HUMAN Lymphoid-specific helicase OS=Homo sapiens GN=HELLS	-	1.9088	1.80552	1.5923	1.64112	0.83007	0.902706	4	11	11	11	93.961	809;838;310;192	16.5						1		1								13					13	1.2958e-47	By MS/MS	1.9088	1.9364	15.515	9	0	Median	1.5923	1.6539	11.763	9
1058	sp|P19174|PLCG1_HUMAN;tr|Q4LE43|Q4LE43_HUMAN	>sp|P19174|PLCG1_HUMAN 1-phosphatidylinositol 4,5-bisphosphate phosphodiesterase gamma-1 OS=Homo sapiens GN=PLCG1 PE=1 SV=1;>tr|Q4LE43|Q4LE43_HUMAN PLCG1 variant protein (Fragment) OS=Homo sapiens GN=PLCG1 variant protein PE=2 SV=1	-	1.8968	1.79417	1.0805	1.11363	0.53694	0.583926	2	10	10	1	148.53	1290;1412	16														10							10	7.0724e-42	By MS/MS	1.8968	1.7775	18.231	7	0	Median	1.0805	1.0496	25.179	7
340	sp|O15118|NPC1_HUMAN;tr|Q59GR1|Q59GR1_HUMAN;tr|B4DIP7|B4DIP7_HUMAN;tr|B4DET3|B4DET3_HUMAN;tr|K7EQ23|K7EQ23_HUMAN	>sp|O15118|NPC1_HUMAN Niemann-Pick C1 protein OS=Homo sapiens GN=NPC1 PE=1 SV=2;>tr|Q59GR1|Q59GR1_HUMAN Niemann-Pick disease, type C1 variant (Fragment) OS=Homo sapiens PE=4 SV=1;>tr|B4DIP7|B4DIP7_HUMAN cDNA FLJ57114, highly similar to Niemann-Pick C1 prot	-	1.8915	1.78916	1.4691	1.51415	0.58416	0.635278	5	4	4	4	142.17	1278;1289;776;960;971	15.8													1	4							5	5.8051e-15	By MS/MS	1.8915	1.8494	24.334	4	0	Median	1.4691	1.4595	20.502	4
1888	sp|Q02218|ODO1_HUMAN;tr|E9PCR7|E9PCR7_HUMAN;tr|F5H801|F5H801_HUMAN;tr|E9PDF2|E9PDF2_HUMAN;tr|B4DF00|B4DF00_HUMAN;tr|B4E3E9|B4E3E9_HUMAN;tr|B4DH65|B4DH65_HUMAN;tr|E9PFG7|E9PFG7_HUMAN;tr|B4DK55|B4DK55_HUMAN;tr|B4DZ95|B4DZ95_HUMAN;tr|A2VCT3|A2VCT3_HUMAN;tr|A2VCT2|A2VCT2_HUMAN;tr|C9J4G7|C9J4G7_HUMAN;tr|A5XEI1|A5XEI1_HUMAN	>sp|Q02218|ODO1_HUMAN 2-oxoglutarate dehydrogenase, mitochondrial OS=Homo sapiens GN=OGDH PE=1 SV=3;>tr|E9PCR7|E9PCR7_HUMAN 2-oxoglutarate dehydrogenase, mitochondrial OS=Homo sapiens GN=OGDH PE=2 SV=1;>tr|F5H801|F5H801_HUMAN 2-oxoglutarate dehydrogenase,	-	1.8903	1.78802	1.2595	1.29812	0.61969	0.673917	14	20	20	16	115.93	1023;1038;974;1034;974;818;856;873;873;812;640;636;211;69	17.4															20	15					35	2.9884e-102	By MS/MS	1.8903	1.9204	23.514	31	0	Median	1.2595	1.3069	17.666	31
1397	sp|P43034|LIS1_HUMAN;tr|B4DF38|B4DF38_HUMAN;tr|I3L3N5|I3L3N5_HUMAN;tr|B4DZN3|B4DZN3_HUMAN;tr|I3L495|I3L495_HUMAN	>sp|P43034|LIS1_HUMAN Platelet-activating factor acetylhydrolase IB subunit alpha OS=Homo sapiens GN=PAFAH1B1 PE=1 SV=2;>tr|B4DF38|B4DF38_HUMAN Platelet-activating factor acetylhydrolase IB subunit alpha OS=Homo sapiens GN=PAFAH1B1 PE=2 SV=1;>tr|I3L3N5|I3L	-	1.8894	1.78717	1.1403	1.17526	0.60989	0.663259	5	4	4	4	46.637	410;205;208;239;82	21																			4		4	3.1387e-19	By MS/MS	1.8894	1.7282	15.06	3	0	Median	1.1403	1.1063	14.753	3
707	tr|Q53GY1|Q53GY1_HUMAN;sp|O95817|BAG3_HUMAN;tr|C9JFK9|C9JFK9_HUMAN	>tr|Q53GY1|Q53GY1_HUMAN BCL2-associated athanogene 3 variant (Fragment) OS=Homo sapiens PE=2 SV=1;>sp|O95817|BAG3_HUMAN BAG family molecular chaperone regulator 3 OS=Homo sapiens GN=BAG3 PE=1 SV=3;>tr|C9JFK9|C9JFK9_HUMAN BAG family molecular chaperone regu	-	1.8881	1.78594	1.2924	1.33203	0.71783	0.780645	3	4	4	4	61.603	575;575;325	13.4									2	4							4				4	3.8921e-26	By MS/MS	1.8881	1.8614	12.562	4	0	Median	1.2924	1.3488	9.1426	4
4606	tr|Q6FIC5|Q6FIC5_HUMAN;sp|Q9Y696|CLIC4_HUMAN;tr|B4DWC4|B4DWC4_HUMAN;tr|Q9NVF8|Q9NVF8_HUMAN;tr|B3KTR3|B3KTR3_HUMAN	>tr|Q6FIC5|Q6FIC5_HUMAN CLIC4 protein OS=Homo sapiens GN=CLIC4 PE=2 SV=1;>sp|Q9Y696|CLIC4_HUMAN Chloride intracellular channel protein 4 OS=Homo sapiens GN=CLIC4 PE=1 SV=4;>tr|B4DWC4|B4DWC4_HUMAN cDNA FLJ61180, highly similar to Chloride intracellular chan	-	1.8859	1.78386	0.8775	0.904406	0.48384	0.526179	5	9	9	9	28.772	253;253;245;208;233	22																				10	10	3.1165e-36	By MS/MS	1.8859	2.0084	26.737	6	0	Median	0.8775	0.9329	22.961	6
3615	tr|B2R6J4|B2R6J4_HUMAN;sp|Q99733|NP1L4_HUMAN;tr|F5HFY4|F5HFY4_HUMAN;tr|B7ZB83|B7ZB83_HUMAN;tr|B4DS05|B4DS05_HUMAN;tr|B7ZAK9|B7ZAK9_HUMAN;tr|B7ZAC7|B7ZAC7_HUMAN;tr|C9J6D1|C9J6D1_HUMAN;tr|C9JZI7|C9JZI7_HUMAN;tr|A8MXH2|A8MXH2_HUMAN;tr|E9PS34|E9PS34_HUMAN;tr|E9PNJ7|E9PNJ7_HUMAN;tr|E9PKT8|E9PKT8_HUMAN;tr|E9PNW0|E9PNW0_HUMAN;tr|E9PJJ2|E9PJJ2_HUMAN;tr|E9PKI2|E9PKI2_HUMAN;tr|E9PP22|E9PP22_HUMAN;tr|H0YCI4…	>tr|B2R6J4|B2R6J4_HUMAN cDNA, FLJ92975, highly similar to Homo sapiens nucleosome assembly protein 1-like 4 (NAP1L4), mRNA OS=Homo sapiens PE=2 SV=1;>sp|Q99733|NP1L4_HUMAN Nucleosome assembly protein 1-like 4 OS=Homo sapiens GN=NAP1L4 PE=1 SV=1;>tr|F5HFY4|	-	1.8805	1.77876	1.3744	1.41654	0.73807	0.802656	19	10	10	9	42.795	375;375;386;386;386;384;386;178;278;156;133;140;169;107;128;78;154;204;101	17.5							1	2	3	1								9	10	1	20	5.8248e-56	By MS/MS	1.8805	1.9296	35.174	15	0	Median	1.3744	1.4166	27.965	15
1620	tr|B4E2W0|B4E2W0_HUMAN;sp|P55084|ECHB_HUMAN;tr|B4DY96|B4DY96_HUMAN;tr|F5GZQ3|F5GZQ3_HUMAN;tr|B4DDC9|B4DDC9_HUMAN;tr|B5MD38|B5MD38_HUMAN;tr|D6W539|D6W539_HUMAN;tr|C9JEY0|C9JEY0_HUMAN;tr|C9JE81|C9JE81_HUMAN;tr|C9K0M0|C9K0M0_HUMAN;tr|Q92799|Q92799_HUMAN	>tr|B4E2W0|B4E2W0_HUMAN 3-ketoacyl-CoA thiolase OS=Homo sapiens GN=HADHB PE=2 SV=1;>sp|P55084|ECHB_HUMAN Trifunctional enzyme subunit beta, mitochondrial OS=Homo sapiens GN=HADHB PE=1 SV=3;>tr|B4DY96|B4DY96_HUMAN cDNA FLJ55769, highly similar to Trifunctio	-	1.8799	1.77819	1.0846	1.11786	0.53561	0.582479	11	13	13	13	48.879	452;474;469;459;460;351;372;150;176;85;224	21																			17		17	6.8413e-50	By MS/MS	1.8799	1.717	20.234	13	0	Median	1.0846	1.1111	20.561	13
1149	tr|Q6FI51|Q6FI51_HUMAN;tr|Q6FHS4|Q6FHS4_HUMAN;sp|P25685|DNJB1_HUMAN;tr|M0R080|M0R080_HUMAN;tr|B4DX52|B4DX52_HUMAN;tr|M0R128|M0R128_HUMAN;tr|M0R1D6|M0R1D6_HUMAN;tr|M0QZD0|M0QZD0_HUMAN;tr|M0QYT3|M0QYT3_HUMAN;tr|M0QXK0|M0QXK0_HUMAN;tr|B4DKK9|B4DKK9_HUMAN	>tr|Q6FI51|Q6FI51_HUMAN DNAJB1 protein OS=Homo sapiens GN=DNAJB1 PE=2 SV=1;>tr|Q6FHS4|Q6FHS4_HUMAN DNAJB1 protein (Fragment) OS=Homo sapiens GN=DNAJB1 PE=2 SV=1;>sp|P25685|DNJB1_HUMAN DnaJ homolog subfamily B member 1 OS=Homo sapiens GN=DNAJB1 PE=1 SV=4;>t	-	1.8792	1.77753	0.96742	0.997083	0.50495	0.549136	11	4	4	4	38.01	340;340;340;183;240;80;91;107;116;162;180	19							1													4	4	5.8054e-09	By MS/MS	1.8792	1.913	4.2027	2	0	Median	0.96742	0.98607	3.7345	2
4146	tr|Q5JPB8|Q5JPB8_HUMAN;sp|Q9NY33|DPP3_HUMAN;tr|G3V1D3|G3V1D3_HUMAN;tr|G3V180|G3V180_HUMAN;tr|B4E357|B4E357_HUMAN;tr|Q53HL4|Q53HL4_HUMAN;tr|Q53GT4|Q53GT4_HUMAN;tr|E9PQ14|E9PQ14_HUMAN;tr|E9PNX5|E9PNX5_HUMAN;tr|E9PKK8|E9PKK8_HUMAN;tr|E9PPK9|E9PPK9_HUMAN	>tr|Q5JPB8|Q5JPB8_HUMAN Putative uncharacterized protein DKFZp686O1117 OS=Homo sapiens GN=DKFZp686O1117 PE=2 SV=1;>sp|Q9NY33|DPP3_HUMAN Dipeptidyl peptidase 3 OS=Homo sapiens GN=DPP3 PE=1 SV=2;>tr|G3V1D3|G3V1D3_HUMAN Dipeptidyl peptidase 3 OS=Homo sapiens	-	1.8761	1.77459	1.5499	1.59742	0.69526	0.7561	11	9	9	9	82.616	737;737;756;757;635;737;737;177;104;170;201	19																	10				10	1.5568e-42	By MS/MS	1.8761	1.9662	18.293	6	0	Median	1.5499	1.6046	16.922	6
446	sp|O43847|NRDC_HUMAN;tr|B1AKJ5|B1AKJ5_HUMAN;tr|Q96L67|Q96L67_HUMAN;tr|B4DRI0|B4DRI0_HUMAN;tr|Q6UUU9|Q6UUU9_HUMAN;tr|G3V1R5|G3V1R5_HUMAN;tr|H0Y5G9|H0Y5G9_HUMAN;tr|F5H7V1|F5H7V1_HUMAN;tr|B4DYV0|B4DYV0_HUMAN	>sp|O43847|NRDC_HUMAN Nardilysin OS=Homo sapiens GN=NRD1 PE=1 SV=2;>tr|B1AKJ5|B1AKJ5_HUMAN Nardilysin OS=Homo sapiens GN=NRD1 PE=2 SV=1;>tr|Q96L67|Q96L67_HUMAN Nardilysin OS=Homo sapiens GN=NRD1 PE=2 SV=1;>tr|B4DRI0|B4DRI0_HUMAN cDNA FLJ60831, highly simil	-	1.8752	1.77374	1.0409	1.07282	0.49956	0.543275	9	5	5	5	131.57	1150;1219;948;1018;1086;1087;538;747;747	14									3						5						5	9.7963e-18	By MS/MS	1.8752	1.8467	42.38	3	0	Median	1.0409	1.117	14.353	3
3852	sp|Q9H2U1|DHX36_HUMAN;tr|F5GZS0|F5GZS0_HUMAN;tr|E7EWK3|E7EWK3_HUMAN;tr|B7Z8P5|B7Z8P5_HUMAN;tr|H7C5F5|H7C5F5_HUMAN	>sp|Q9H2U1|DHX36_HUMAN Probable ATP-dependent RNA helicase DHX36 OS=Homo sapiens GN=DHX36 PE=1 SV=2;>tr|F5GZS0|F5GZS0_HUMAN Probable ATP-dependent RNA helicase DHX36 OS=Homo sapiens GN=DHX36 PE=2 SV=1;>tr|E7EWK3|E7EWK3_HUMAN Probable ATP-dependent RNA heli	-	1.8733	1.77194	1.0675	1.10023	0.56299	0.612255	5	5	5	5	114.76	1008;994;797;873;188	15.5								1							5						5	7.5392e-33	By MS/MS	1.8733	1.8133	5.299	4	0	Median	1.0675	1.1348	3.3853	3
881	sp|P09874|PARP1_HUMAN;tr|B4E0E1|B4E0E1_HUMAN;tr|B2R5W3|B2R5W3_HUMAN;tr|Q05D33|Q05D33_HUMAN;tr|Q6PJL0|Q6PJL0_HUMAN;tr|Q96P95|Q96P95_HUMAN;tr|Q5VX84|Q5VX84_HUMAN;tr|Q5VX85|Q5VX85_HUMAN	>sp|P09874|PARP1_HUMAN Poly [ADP-ribose] polymerase 1 OS=Homo sapiens GN=PARP1 PE=1 SV=4;>tr|B4E0E1|B4E0E1_HUMAN cDNA FLJ53442, highly similar to Poly (ADP-ribose) polymerase 1 (EC 2.4.2.30) OS=Homo sapiens PE=2 SV=1;>tr|B2R5W3|B2R5W3_HUMAN cDNA, FLJ92658,	-	1.8703	1.76911	0.81576	0.840773	0.43278	0.470651	8	46	46	46	113.08	1014;993;1014;232;250;49;108;155	16.7						1	3							1	63	7	4				75	1.1525e-208	By MS/MS	1.8703	2.0084	39.189	65	0	Median	0.81576	0.86902	15.371	65
2119	sp|Q13620|CUL4B_HUMAN;tr|K4DI93|K4DI93_HUMAN;tr|A6NE76|A6NE76_HUMAN	>sp|Q13620|CUL4B_HUMAN Cullin-4B OS=Homo sapiens GN=CUL4B PE=1 SV=4;>tr|K4DI93|K4DI93_HUMAN Cullin 4B, isoform CRA_e OS=Homo sapiens GN=CUL4B PE=2 SV=1	-	1.8636	1.76277	0.86001	0.88638	0.51817	0.563513	3	21	21	13	103.98	913;900;234	17.6									2				1		6	21	10				38	9.3489e-95	By MS/MS	1.8636	1.6944	47.81	26	0	Median	0.86001	0.87173	36.968	26
1612	sp|P54886|P5CS_HUMAN	>sp|P54886|P5CS_HUMAN Delta-1-pyrroline-5-carboxylate synthase OS=Homo sapiens GN=ALDH18A1 PE=1 SV=2	-	1.8627	1.76192	0.94265	0.971554	0.51759	0.562882	1	27	27	27	87.301	795	18.7																21	30	4			55	3.9685e-119	By MS/MS	1.8627	1.846	25.365	41	0	Median	0.94265	0.97165	24.588	41
3483	sp|Q96L91|EP400_HUMAN;tr|A7E2D7|A7E2D7_HUMAN	>sp|Q96L91|EP400_HUMAN E1A-binding protein p400 OS=Homo sapiens GN=EP400 PE=1 SV=4;>tr|A7E2D7|A7E2D7_HUMAN EP400 protein (Fragment) OS=Homo sapiens GN=EP400 PE=2 SV=1	-	1.8566	1.75615	1.1554	1.19083	0.67947	0.738928	2	12	12	12	343.48	3159;1731	13.3									3	1		14	2	1							17	2.4067e-52	By MS/MS	1.8566	1.5428	37.441	13	0	Median	1.1554	1.2362	25.896	13
3561	sp|Q96T23|RSF1_HUMAN;tr|H0YER1|H0YER1_HUMAN;tr|H0YCN2|H0YCN2_HUMAN;tr|H7C306|H7C306_HUMAN;tr|Q05DG0|Q05DG0_HUMAN;tr|H0YEX0|H0YEX0_HUMAN;tr|H0YDG9|H0YDG9_HUMAN	>sp|Q96T23|RSF1_HUMAN Remodeling and spacing factor 1 OS=Homo sapiens GN=RSF1 PE=1 SV=2;>tr|H0YER1|H0YER1_HUMAN Remodeling and spacing factor 1 (Fragment) OS=Homo sapiens GN=RSF1 PE=2 SV=1;>tr|H0YCN2|H0YCN2_HUMAN Remodeling and spacing factor 1 (Fragment)	-	1.8526	1.75236	0.84479	0.870693	0.47952	0.521481	7	10	10	10	163.82	1441;702;803;202;281;165;276	11.7						1	1	3	6	3			12	1							13	1.12e-76	By MS/MS	1.8526	1.5579	34.934	8	0	Median	0.84479	0.81537	39.972	8
2051	sp|Q13188|STK3_HUMAN;tr|B3KYA7|B3KYA7_HUMAN;tr|Q15452|Q15452_HUMAN;tr|E5RFQ9|E5RFQ9_HUMAN;tr|A0PJ51|A0PJ51_HUMAN;sp|Q13043|STK4_HUMAN;tr|Q59FZ4|Q59FZ4_HUMAN	>sp|Q13188|STK3_HUMAN Serine/threonine-protein kinase 3 OS=Homo sapiens GN=STK3 PE=1 SV=2;>tr|B3KYA7|B3KYA7_HUMAN Serine/threonine-protein kinase 24 OS=Homo sapiens GN=STK3 PE=2 SV=1	-	1.8523	1.75208	1.6132	1.66266	0.8511	0.925577	7	2	2	2	56.3	491;519;101;229;405;487;511	16.7										1								2			2	8.0219e-13	By MS/MS	1.8523	1.9242	57.143	2	0	Median	1.6132	1.6636	11.901	2
4794	tr|D6W625|D6W625_HUMAN;sp|Q13111|CAF1A_HUMAN;tr|K7EJF1|K7EJF1_HUMAN	>tr|D6W625|D6W625_HUMAN Chromatin assembly factor 1, subunit A (P150), isoform CRA_a OS=Homo sapiens GN=CHAF1A PE=4 SV=1;>sp|Q13111|CAF1A_HUMAN Chromatin assembly factor 1 subunit A OS=Homo sapiens GN=CHAF1A PE=1 SV=2	-	1.8497	1.74962	1.0499	1.08209	0.49993	0.543677	3	3	3	3	106.94	956;956;151	10.7						1	1	2	2	3					3						3	1.5924e-30	By MS/MS	1.8497	1.8353	9.068	3	0	Median	1.0499	1.0922	23.312	3
1784	tr|I3L397|I3L397_HUMAN;sp|P63241|IF5A1_HUMAN;tr|I3L504|I3L504_HUMAN;sp|Q6IS14|IF5AL_HUMAN;tr|F8WCJ1|F8WCJ1_HUMAN;tr|C9J7B5|C9J7B5_HUMAN;tr|C9J4W5|C9J4W5_HUMAN;sp|Q9GZV4|IF5A2_HUMAN	>tr|I3L397|I3L397_HUMAN Eukaryotic translation initiation factor 5A-1 (Fragment) OS=Homo sapiens GN=EIF5A PE=2 SV=1;>sp|P63241|IF5A1_HUMAN Eukaryotic translation initiation factor 5A-1 OS=Homo sapiens GN=EIF5A PE=1 SV=2;>tr|I3L504|I3L504_HUMAN Eukaryotic t	-	1.829	1.73004	1.1784	1.21453	0.70188	0.763299	8	6	6	6	16.118	147;154;186;154;105;109;115;153	18.9							1		1											7	7	2.5775e-77	By MS/MS	1.829	1.7809	20.63	7	0	Median	1.1784	1.2263	21.139	7
4142	sp|Q9NXW2|DJB12_HUMAN;tr|J3KPS0|J3KPS0_HUMAN	>sp|Q9NXW2|DJB12_HUMAN DnaJ homolog subfamily B member 12 OS=Homo sapiens GN=DNAJB12 PE=1 SV=4;>tr|J3KPS0|J3KPS0_HUMAN DnaJ (Hsp40) homolog, subfamily B, member 12, isoform CRA_c OS=Homo sapiens GN=DNAJB12 PE=2 SV=1	-	1.8216	1.72304	1.3666	1.4085	0.8031	0.873376	2	3	3	3	41.818	375;409	21																			4		4	5.537e-13	By MS/MS	1.8216	1.6694	11.41	3	0	Median	1.3666	1.4489	19.029	3
3253	sp|Q92615|LAR4B_HUMAN;tr|H0Y4V9|H0Y4V9_HUMAN;tr|H0Y641|H0Y641_HUMAN;tr|B5MCU2|B5MCU2_HUMAN	>sp|Q92615|LAR4B_HUMAN La-related protein 4B OS=Homo sapiens GN=LARP4B PE=1 SV=3;>tr|H0Y4V9|H0Y4V9_HUMAN La-related protein 4B (Fragment) OS=Homo sapiens GN=LARP4B PE=4 SV=1	-	1.8215	1.72295	1.142	1.17702	0.54884	0.596867	4	3	3	3	80.551	738;339;183;131	11.9				1				2	1							3					3	3.6336e-35	By MS/MS	1.8215	1.7371	15.874	3	0	Median	1.142	1.1874	15.431	3
397	tr|B2R7C2|B2R7C2_HUMAN;sp|O43264|ZW10_HUMAN;tr|A1A528|A1A528_HUMAN;tr|B4E1J7|B4E1J7_HUMAN;tr|B4DUQ3|B4DUQ3_HUMAN;tr|F5H3C1|F5H3C1_HUMAN	>tr|B2R7C2|B2R7C2_HUMAN cDNA, FLJ93375, highly similar to Homo sapiens ZW10, kinetochore associated, homolog (Drosophila) (ZW10), mRNA OS=Homo sapiens PE=2 SV=1;>sp|O43264|ZW10_HUMAN Centromere/kinetochore protein zw10 homolog OS=Homo sapiens GN=ZW10 PE=1	-	1.8178	1.71945	1.0625	1.09508	0.53777	0.584828	6	10	10	10	88.839	779;779;672;616;262;135	16.6			1													10					10	3.4654e-52	By MS/MS	1.8178	1.8171	15.468	8	0	Median	1.0625	1.0842	23.015	8
2583	sp|Q68CZ2|TENS3_HUMAN;tr|E9PCX8|E9PCX8_HUMAN;tr|Q59GW4|Q59GW4_HUMAN;tr|E7ERH3|E7ERH3_HUMAN;tr|C9JHU5|C9JHU5_HUMAN;tr|Q8NDL6|Q8NDL6_HUMAN;tr|Q9H757|Q9H757_HUMAN;tr|Q9H8D5|Q9H8D5_HUMAN;tr|Q9UFN8|Q9UFN8_HUMAN;tr|B3KYA3|B3KYA3_HUMAN;tr|F8VV64|F8VV64_HUMAN;tr|C9JVR1|C9JVR1_HUMAN;tr|A7E2A6|A7E2A6_HUMAN;sp|Q63HR2|TENC1_HUMAN	>sp|Q68CZ2|TENS3_HUMAN Tensin-3 OS=Homo sapiens GN=TNS3 PE=1 SV=2;>tr|E9PCX8|E9PCX8_HUMAN Tensin-3 (Fragment) OS=Homo sapiens GN=TNS3 PE=2 SV=1;>tr|Q59GW4|Q59GW4_HUMAN Tensin 3 variant (Fragment) OS=Homo sapiens PE=2 SV=1;>tr|E7ERH3|E7ERH3_HUMAN Tensin-3 O	-	1.8174	1.71907	1.1485	1.18372	0.8381	0.911439	14	4	4	3	155.26	1445;1250;1271;1205;544;903;235;261;270;781;1344;1399;1409;1409	11.8								2	4					3		1					4	4.0887e-41	By MS/MS	1.8174	1.7083	41.742	2	0	Median	1.1485	1.1397	16.888	2
1522	tr|G3V1U3|G3V1U3_HUMAN;tr|B3KWL6|B3KWL6_HUMAN;tr|B4DUX5|B4DUX5_HUMAN;sp|P50579|MAP2_HUMAN;tr|F8VQZ7|F8VQZ7_HUMAN;tr|F8VSC4|F8VSC4_HUMAN;tr|F8VY03|F8VY03_HUMAN;tr|F8VRR3|F8VRR3_HUMAN;tr|Q8NB11|Q8NB11_HUMAN;tr|G3XA91|G3XA91_HUMAN;tr|F8VZX9|F8VZX9_HUMAN;tr|Q96B43|Q96B43_HUMAN	>tr|G3V1U3|G3V1U3_HUMAN Methionine aminopeptidase OS=Homo sapiens GN=METAP2 PE=3 SV=1;>tr|B3KWL6|B3KWL6_HUMAN Methionine aminopeptidase OS=Homo sapiens PE=2 SV=1;>tr|B4DUX5|B4DUX5_HUMAN Methionine aminopeptidase OS=Homo sapiens GN=METAP2 PE=2 SV=1;>sp|P505	-	1.8172	1.71888	1.4081	1.45128	0.77024	0.837641	12	5	5	5	35.991	328;328;455;478;477;161;178;442;455;455;163;253	20																		6			6	3.6642e-44	By MS/MS	1.8172	1.913	19.604	6	0	Median	1.4081	1.5651	10.367	6
3739	tr|B4DDG7|B4DDG7_HUMAN;tr|B3KNH5|B3KNH5_HUMAN;sp|Q9BXS5|AP1M1_HUMAN;tr|K7EJL1|K7EJL1_HUMAN;tr|E7ENJ6|E7ENJ6_HUMAN;tr|B4DN99|B4DN99_HUMAN;tr|Q59EK3|Q59EK3_HUMAN;tr|K7ENA7|K7ENA7_HUMAN;tr|K7EK69|K7EK69_HUMAN;tr|K7ERH5|K7ERH5_HUMAN;tr|K7ER75|K7ER75_HUMAN;tr|K7EPJ8|K7EPJ8_HUMAN;tr|K7EL08|K7EL08_HUMAN;tr|K7EQX3|K7EQX3_HUMAN;tr|Q53GI5|Q53GI5_HUMAN;tr|B3KN68|B3KN68_HUMAN;sp|Q9Y6Q5|AP1M2_HUMAN	>tr|B4DDG7|B4DDG7_HUMAN AP-1 complex subunit mu-1 OS=Homo sapiens GN=AP1M1 PE=2 SV=1;>tr|B3KNH5|B3KNH5_HUMAN cDNA FLJ14622 fis, clone NT2RP2000147, highly similar to Adaptor-related protein complex 1 mu-1 subunit OS=Homo sapiens PE=2 SV=1;>sp|Q9BXS5|AP1M1_	-	1.8146	1.71642	0.84452	0.870415	0.60846	0.661704	17	6	6	6	40.254	351;423;423;351;370;370;466;136;44;103;105;125;128;176;423;423;423	21																			6		6	1.146e-23	By MS/MS	1.8146	1.707	34.551	4	0	Median	0.84452	0.83843	22.258	4
2733	sp|Q71RC2|LARP4_HUMAN;tr|Q96J85|Q96J85_HUMAN;tr|Q8WVX5|Q8WVX5_HUMAN;tr|F8W1I4|F8W1I4_HUMAN;tr|Q8TBL5|Q8TBL5_HUMAN;tr|F8VY40|F8VY40_HUMAN;tr|Q6P4E2|Q6P4E2_HUMAN	>sp|Q71RC2|LARP4_HUMAN La-related protein 4 OS=Homo sapiens GN=LARP4 PE=1 SV=3;>tr|Q96J85|Q96J85_HUMAN C-Mpl binding protein OS=Homo sapiens GN=LARP4 PE=2 SV=1	-	1.8136	1.71547	1.2873	1.32677	0.69814	0.759232	7	3	3	3	80.595	724;375;134;125;188;191;374	13.3									1	3						3					3	8.4328e-27	By MS/MS	1.8136	1.7148	28.047	3	0	Median	1.2873	1.3002	27.135	3
4410	sp|Q9UNZ2|NSF1C_HUMAN;tr|J3QK90|J3QK90_HUMAN;tr|Q53FE8|Q53FE8_HUMAN;tr|Q53FF5|Q53FF5_HUMAN;tr|F2Z2K0|F2Z2K0_HUMAN;tr|Q6ZQU3|Q6ZQU3_HUMAN;tr|R4GNE6|R4GNE6_HUMAN	>sp|Q9UNZ2|NSF1C_HUMAN NSFL1 cofactor p47 OS=Homo sapiens GN=NSFL1C PE=1 SV=2;>tr|J3QK90|J3QK90_HUMAN NSFL1 cofactor p47 OS=Homo sapiens GN=NSFL1C PE=2 SV=1;>tr|Q53FE8|Q53FE8_HUMAN cDNA FLJ36526 fis, clone TRACH2003347, highly similar to NSFL1 cofactor p47	-	1.8134	1.71529	1.4233	1.46694	0.80718	0.877813	7	7	7	7	40.572	370;372;370;370;274;143;105	15.8						1		1	2	1									7		7	8.0515e-56	By MS/MS	1.8134	1.6379	18.172	6	0	Median	1.4233	1.4367	19.59	6
1147	tr|Q658Y7|Q658Y7_HUMAN;tr|Q63HQ9|Q63HQ9_HUMAN;sp|P25440|BRD2_HUMAN;tr|H0Y6K2|H0Y6K2_HUMAN;tr|E9PIQ3|E9PIQ3_HUMAN;tr|U3KQA6|U3KQA6_HUMAN;tr|H0YDJ7|H0YDJ7_HUMAN;tr|U3KPW0|U3KPW0_HUMAN;tr|H0Y799|H0Y799_HUMAN	>tr|Q658Y7|Q658Y7_HUMAN Bromodomain containing 2, isoform CRA_a OS=Homo sapiens GN=DKFZp313H139 PE=2 SV=1;>tr|Q63HQ9|Q63HQ9_HUMAN Putative uncharacterized protein DKFZp686N0336 OS=Homo sapiens GN=DKFZp686N0336 PE=2 SV=1;>sp|P25440|BRD2_HUMAN Bromodomain-co	-	1.8133	1.71519	1.0167	1.04787	0.55494	0.603501	9	3	3	3	74.88	681;754;801;807;401;552;137;159;296	14.8										2						3					3	5.3797e-12	By MS/MS	1.8133	1.7174	4.9493	3	0	Median	1.0167	1.0608	5.7469	3
3331	sp|Q96AG4|LRC59_HUMAN;tr|I3L223|I3L223_HUMAN	>sp|Q96AG4|LRC59_HUMAN Leucine-rich repeat-containing protein 59 OS=Homo sapiens GN=LRRC59 PE=1 SV=1	-	1.8123	1.71425	0.60743	0.626055	0.32747	0.356126	2	11	11	11	34.93	307;62	19.9					1		1												1	13	14	1.029e-42	By MS/MS	1.8123	1.7747	30.323	10	0	Median	0.60743	0.61734	14.842	10
3520	tr|A8K6H9|A8K6H9_HUMAN;sp|Q96QD8|S38A2_HUMAN;tr|F8VUY8|F8VUY8_HUMAN	>tr|A8K6H9|A8K6H9_HUMAN cDNA FLJ75876, highly similar to Homo sapiens solute carrier family 38, member 2 (SLC38A2), mRNA OS=Homo sapiens PE=2 SV=1;>sp|Q96QD8|S38A2_HUMAN Sodium-coupled neutral amino acid transporter 2 OS=Homo sapiens GN=SLC38A2 PE=1 SV=2	-	1.8122	1.71415	1.3895	1.43211	0.81287	0.884001	3	3	3	3	56.053	506;506;88	19.7																	3	2	1		6	2.4265e-31	By MS/MS	1.8122	1.9274	92.299	4	0	Median	1.3895	1.4424	65.699	4
989	tr|Q7KZX8|Q7KZX8_HUMAN;tr|B2RCT6|B2RCT6_HUMAN;tr|A8K2W7|A8K2W7_HUMAN;sp|P15170|ERF3A_HUMAN;tr|H3BR35|H3BR35_HUMAN;tr|B4DQM6|B4DQM6_HUMAN;tr|H3BSV8|H3BSV8_HUMAN	>tr|Q7KZX8|Q7KZX8_HUMAN G1 to S phase transition 1 OS=Homo sapiens PE=2 SV=1;>tr|B2RCT6|B2RCT6_HUMAN cDNA, FLJ96276, highly similar to Homo sapiens G1 to S phase transition 1 (GSPT1), mRNA OS=Homo sapiens PE=2 SV=1;>tr|A8K2W7|A8K2W7_HUMAN cDNA FLJ78119, hi	-	1.8089	1.71103	1.3195	1.35996	0.7002	0.761472	7	10	10	4	55.656	498;499;499;499;475;545;199	19.1																	10	1			11	2.2576e-28	By MS/MS	1.8089	1.9403	20.95	9	0	Median	1.3195	1.3725	16.813	9
2964	sp|Q8N1G2|CMTR1_HUMAN;tr|Q5T7F5|Q5T7F5_HUMAN;tr|H0YCQ1|H0YCQ1_HUMAN;tr|H0Y4T0|H0Y4T0_HUMAN	>sp|Q8N1G2|CMTR1_HUMAN Cap-specific mRNA (nucleoside-2-O-)-methyltransferase 1 OS=Homo sapiens GN=CMTR1 PE=1 SV=1	-	1.8062	1.70848	0.94565	0.974646	0.57239	0.622478	4	10	10	10	95.32	835;372;113;156	17.2									1							10					10	3.3628e-40	By MS/MS	1.8062	1.7431	19.265	8	0	Median	0.94565	0.97008	22.166	8
1234	tr|Q6IBP2|Q6IBP2_HUMAN;tr|Q53HF1|Q53HF1_HUMAN;tr|B3KSE0|B3KSE0_HUMAN;sp|P30519|HMOX2_HUMAN;tr|I3L159|I3L159_HUMAN;tr|I3L1F5|I3L1F5_HUMAN;tr|I3L430|I3L430_HUMAN;tr|Q6FHB5|Q6FHB5_HUMAN;tr|I3L1Y2|I3L1Y2_HUMAN;tr|I3L276|I3L276_HUMAN;tr|I3L4P8|I3L4P8_HUMAN;tr|I3L463|I3L463_HUMAN	>tr|Q6IBP2|Q6IBP2_HUMAN HMOX2 protein OS=Homo sapiens GN=HMOX2 PE=2 SV=1;>tr|Q53HF1|Q53HF1_HUMAN Heme oxygenase (Decyclizing) 2 variant (Fragment) OS=Homo sapiens PE=2 SV=1;>tr|B3KSE0|B3KSE0_HUMAN cDNA FLJ36069 fis, clone TESTI2019406, highly similar to HE	-	1.8061	1.70838	0.70305	0.724607	0.38934	0.42341	12	3	3	3	36.014	316;316;316;316;229;238;287;316;110;110;131;132	22																				3	3	7.7553e-19	By MS/MS	1.8061	1.7786	11.679	2	0	Median	0.70305	0.72205	22.768	2
429	tr|B4DEE5|B4DEE5_HUMAN;sp|O43681|ASNA_HUMAN;tr|K7ERW9|K7ERW9_HUMAN	>tr|B4DEE5|B4DEE5_HUMAN cDNA FLJ60230, highly similar to Arsenical pump-driving ATPase (EC 3.6.3.16) OS=Homo sapiens PE=2 SV=1;>sp|O43681|ASNA_HUMAN ATPase ASNA1 OS=Homo sapiens GN=ASNA1 PE=1 SV=2;>tr|K7ERW9|K7ERW9_HUMAN ATPase ASNA1 (Fragment) OS=Homo sap	-	1.8049	1.70725	1.1339	1.16867	0.59806	0.650394	3	3	3	3	35.843	320;348;200	22																				3	3	3.7475e-15	By MS/MS	1.8049	1.727	7.2459	3	0	Median	1.1339	1.1729	5.3081	3
638	tr|A8K132|A8K132_HUMAN;sp|O94925|GLSK_HUMAN;tr|Q53TX0|Q53TX0_HUMAN	>tr|A8K132|A8K132_HUMAN cDNA FLJ75476, highly similar to Homo sapiens glutaminase (GLS), mRNA OS=Homo sapiens PE=2 SV=1;>sp|O94925|GLSK_HUMAN Glutaminase kidney isoform, mitochondrial OS=Homo sapiens GN=GLS PE=1 SV=1;>tr|Q53TX0|Q53TX0_HUMAN Putative unchar	-	1.8038	1.70621	1.1697	1.20557	0.67659	0.735796	3	12	12	7	73.508	669;669;346	19.2							1		1									14	6		20	1.8061e-55	By MS/MS	1.8038	1.8379	22.7	14	0	Median	1.1697	1.1975	18.618	14
2039	sp|Q13131|AAPK1_HUMAN;tr|Q96E92|Q96E92_HUMAN;tr|B2RA25|B2RA25_HUMAN;tr|A0MZF5|A0MZF5_HUMAN;sp|P54646|AAPK2_HUMAN	>sp|Q13131|AAPK1_HUMAN 5-AMP-activated protein kinase catalytic subunit alpha-1 OS=Homo sapiens GN=PRKAA1 PE=1 SV=4;>tr|Q96E92|Q96E92_HUMAN 5-AMP-activated protein kinase catalytic subunit alpha-1 OS=Homo sapiens GN=PRKAA1 PE=2 SV=1	-	1.8015	1.70403	1.1129	1.14702	0.65054	0.707466	5	2	2	2	64.009	559;207;552;552;552	14.5									2									2			2	1.1254e-11	By MS/MS	1.8015	1.8894	23.061	2	0	Median	1.1129	1.1729	30.654	2
1584	tr|B2R841|B2R841_HUMAN;sp|P53350|PLK1_HUMAN;tr|D3DWF3|D3DWF3_HUMAN;tr|B4E083|B4E083_HUMAN;tr|Q59GD0|Q59GD0_HUMAN;tr|I3L2H5|I3L2H5_HUMAN;tr|I3L387|I3L387_HUMAN;tr|Q58A51|Q58A51_HUMAN	>tr|B2R841|B2R841_HUMAN cDNA, FLJ93730, highly similar to Homo sapiens polo-like kinase (Drosophila) (PLK), mRNA OS=Homo sapiens PE=2 SV=1;>sp|P53350|PLK1_HUMAN Serine/threonine-protein kinase PLK1 OS=Homo sapiens GN=PLK1 PE=1 SV=1;>tr|D3DWF3|D3DWF3_HUMAN	-	1.7993	1.70195	1.1691	1.20495	0.9822	1.06815	8	4	4	4	68.264	603;603;363;506;546;105;173;247	20																		4			4	1.213e-16	By MS/MS	1.7993	1.9144	17.224	3	0	Median	1.1691	1.2104	46.318	3
1247	sp|P31150|GDIA_HUMAN;tr|B4DH24|B4DH24_HUMAN;tr|B4E070|B4E070_HUMAN	>sp|P31150|GDIA_HUMAN Rab GDP dissociation inhibitor alpha OS=Homo sapiens GN=GDI1 PE=1 SV=2;>tr|B4DH24|B4DH24_HUMAN cDNA FLJ58843, highly similar to Rab GDP dissociation inhibitor alpha OS=Homo sapiens PE=2 SV=1	-	1.7988	1.70148	0.76347	0.78688	0.45156	0.491074	3	10	2	2	50.582	447;196;198	21																			3		3	1.8211e-86	By MS/MS	1.7988	1.6588	8.3978	2	0	Median	0.76347	0.7646	37.45	2
1471	sp|P49411|EFTU_HUMAN;tr|H3BNU3|H3BNU3_HUMAN	>sp|P49411|EFTU_HUMAN Elongation factor Tu, mitochondrial OS=Homo sapiens GN=TUFM PE=1 SV=2	-	1.7918	1.69485	0.973	1.00283	0.57492	0.625229	2	22	22	22	49.541	452;101	20.8									1										32	5	37	2.5408e-131	By MS/MS	1.7918	1.6213	24.52	28	0	Median	0.973	0.99752	15.946	28
1720	sp|P62136|PP1A_HUMAN;tr|E9PMD7|E9PMD7_HUMAN;tr|B3KXM2|B3KXM2_HUMAN;tr|F5H1L6|F5H1L6_HUMAN;tr|F5H037|F5H037_HUMAN;tr|C0STL0|C0STL0_HUMAN	>sp|P62136|PP1A_HUMAN Serine/threonine-protein phosphatase PP1-alpha catalytic subunit OS=Homo sapiens GN=PPP1CA PE=1 SV=1;>tr|E9PMD7|E9PMD7_HUMAN Serine/threonine-protein phosphatase (Fragment) OS=Homo sapiens GN=PPP1CA PE=2 SV=1;>tr|B3KXM2|B3KXM2_HUMAN S	-	1.7906	1.69372	1.035	1.06674	0.55593	0.604577	6	8	4	3	37.512	330;253;413;169;180;36	22																				4	4	7.8198e-59	By MS/MS	1.7906	1.7335	15.491	3	0	Median	1.035	1.073	51.279	3
932	tr|B3KWE1|B3KWE1_HUMAN;sp|P12081|SYHC_HUMAN;tr|Q52NV4|Q52NV4_HUMAN;tr|B4DDD8|B4DDD8_HUMAN;tr|C9JWK3|C9JWK3_HUMAN;tr|B4E1C5|B4E1C5_HUMAN;tr|E7ETE2|E7ETE2_HUMAN;tr|B4DEA2|B4DEA2_HUMAN	>tr|B3KWE1|B3KWE1_HUMAN Histidine--tRNA ligase, cytoplasmic OS=Homo sapiens GN=HARS PE=2 SV=1;>sp|P12081|SYHC_HUMAN Histidine--tRNA ligase, cytoplasmic OS=Homo sapiens GN=HARS PE=1 SV=2;>tr|Q52NV4|Q52NV4_HUMAN Histidyl-tRNA synthetase OS=Homo sapiens GN=HR	-	1.7904	1.69353	1.2695	1.30843	0.657	0.714492	8	9	9	4	49.623	440;509;509;435;314;395;288;320	20.6																		6	10		16	1.0634e-35	By MS/MS	1.7904	1.8512	47.429	11	0	Median	1.2695	1.3464	18.773	11
1404	sp|P43490|NAMPT_HUMAN;tr|Q5SYT8|Q5SYT8_HUMAN;tr|B7Z8W6|B7Z8W6_HUMAN;tr|Q658Z1|Q658Z1_HUMAN;tr|F5H246|F5H246_HUMAN	>sp|P43490|NAMPT_HUMAN Nicotinamide phosphoribosyltransferase OS=Homo sapiens GN=NAMPT PE=1 SV=1;>tr|Q5SYT8|Q5SYT8_HUMAN Protein NAMPTL (Fragment) OS=Homo sapiens GN=NAMPTL PE=2 SV=1;>tr|B7Z8W6|B7Z8W6_HUMAN cDNA FLJ55038, highly similar to Nicotinamide pho	-	1.7889	1.69211	1.216	1.25329	0.70264	0.764125	5	6	6	6	55.52	491;472;241;81;120	21																			8		8	5.3606e-45	By MS/MS	1.7889	1.6281	28.109	5	0	Median	1.216	1.3095	28.886	5
3618	sp|Q99797|MIPEP_HUMAN	>sp|Q99797|MIPEP_HUMAN Mitochondrial intermediate peptidase OS=Homo sapiens GN=MIPEP PE=1 SV=2	-	1.7841	1.68757	1.7692	1.82345	0.84212	0.915811	1	4	4	4	80.64	713	19																	4				4	2.0492e-07	By MS/MS	1.7841	1.9176	14.48	3	0	Median	1.7692	1.8934	20.495	3
2363	sp|Q16543|CDC37_HUMAN;tr|Q6FG59|Q6FG59_HUMAN;tr|K7EQA9|K7EQA9_HUMAN;tr|A1L0W4|A1L0W4_HUMAN;tr|K7EL68|K7EL68_HUMAN;tr|K7EKQ2|K7EKQ2_HUMAN;tr|K7EIU0|K7EIU0_HUMAN	>sp|Q16543|CDC37_HUMAN Hsp90 co-chaperone Cdc37 OS=Homo sapiens GN=CDC37 PE=1 SV=1;>tr|Q6FG59|Q6FG59_HUMAN CDC37 protein OS=Homo sapiens GN=CDC37 PE=2 SV=1;>tr|K7EQA9|K7EQA9_HUMAN Hsp90 co-chaperone Cdc37 (Fragment) OS=Homo sapiens GN=CDC37 PE=2 SV=1;>tr|A	-	1.7826	1.68615	0.93123	0.959784	0.50001	0.543764	7	6	6	6	44.468	378;378;230;110;184;353;104	21.1																			7	1	8	4.0578e-53	By MS/MS	1.7826	1.62	18.474	8	0	Median	0.93123	0.91928	22.417	8
1235	tr|B4E1L0|B4E1L0_HUMAN;sp|P30520|PURA2_HUMAN	>tr|B4E1L0|B4E1L0_HUMAN Adenylosuccinate synthetase isozyme 2 OS=Homo sapiens GN=ADSS PE=2 SV=1;>sp|P30520|PURA2_HUMAN Adenylosuccinate synthetase isozyme 2 OS=Homo sapiens GN=ADSS PE=1 SV=3	-	1.7804	1.68407	1.1731	1.20907	0.70558	0.767323	2	5	5	5	47.938	435;456	21																			5		5	1.3398e-27	By MS/MS	1.7804	1.6108	24.27	4	0	Median	1.1731	1.1811	12.106	4
474	sp|O60502|NCOAT_HUMAN;tr|E9PGF9|E9PGF9_HUMAN;tr|B4DYV7|B4DYV7_HUMAN;tr|H7C3X0|H7C3X0_HUMAN;tr|B3KMK2|B3KMK2_HUMAN	>sp|O60502|NCOAT_HUMAN Bifunctional protein NCOAT OS=Homo sapiens GN=MGEA5 PE=1 SV=2;>tr|E9PGF9|E9PGF9_HUMAN Bifunctional protein NCOAT OS=Homo sapiens GN=MGEA5 PE=2 SV=1	-	1.7797	1.68341	1.523	1.5697	0.81108	0.882055	5	3	3	3	102.91	916;863;151;256;479	14.3									2						4						4	2.0024e-25	By MS/MS	1.7797	1.7741	17.847	2	0	Median	1.523	1.5711	1.1822	2
568	sp|O75531|BAF_HUMAN;tr|B2R4V4|B2R4V4_HUMAN	>sp|O75531|BAF_HUMAN Barrier-to-autointegration factor OS=Homo sapiens GN=BANF1 PE=1 SV=1;>tr|B2R4V4|B2R4V4_HUMAN cDNA, FLJ92232, highly similar to Homo sapiens barrier to autointegration factor 1 (BANF1), mRNA OS=Homo sapiens PE=4 SV=1	-	1.7782	1.68199	0.99744	1.02802	0.59028	0.641933	2	2	2	2	10.058	89;89	22																				2	2	1.1657e-11	By MS/MS	1.7782	1.74	1.0119	2	0	Median	0.99744	1.0131	7.4723	2
3866	sp|Q9H3U1|UN45A_HUMAN;tr|B4DZL0|B4DZL0_HUMAN;tr|B4DEA9|B4DEA9_HUMAN	>sp|Q9H3U1|UN45A_HUMAN Protein unc-45 homolog A OS=Homo sapiens GN=UNC45A PE=1 SV=1	-	1.776	1.67991	1.0281	1.05962	0.55391	0.602381	3	6	6	5	103.08	944;332;134	16.8								1								7					7	1.2299e-50	By MS/MS	1.776	1.7561	27.085	6	0	Median	1.0281	1.0555	28.067	6
1856	sp|Q00341|VIGLN_HUMAN;tr|H0Y394|H0Y394_HUMAN;tr|Q6ZS03|Q6ZS03_HUMAN;tr|B4DKR8|B4DKR8_HUMAN;tr|Q96CF6|Q96CF6_HUMAN;tr|H7C0A4|H7C0A4_HUMAN;tr|Q2HJC8|Q2HJC8_HUMAN;tr|Q6ZN49|Q6ZN49_HUMAN;tr|Q5HYC5|Q5HYC5_HUMAN;tr|C9JIZ1|C9JIZ1_HUMAN;tr|C9J5E5|C9J5E5_HUMAN;tr|H7BZC3|H7BZC3_HUMAN;tr|C9JZI8|C9JZI8_HUMAN;tr|H7C2D1|H7C2D1_HUMAN;tr|C9JHZ8|C9JHZ8_HUMAN;tr|C9JES8|C9JES8_HUMAN;tr|C9JHS7|C9JHS7_HUMAN;tr|C9JT62…	>sp|Q00341|VIGLN_HUMAN Vigilin OS=Homo sapiens GN=HDLBP PE=1 SV=2;>tr|H0Y394|H0Y394_HUMAN Vigilin (Fragment) OS=Homo sapiens GN=HDLBP PE=4 SV=1;>tr|Q6ZS03|Q6ZS03_HUMAN cDNA FLJ45936 fis, clone PLACE7004103, highly similar to Vigilin OS=Homo sapiens PE=2 SV	-	1.7757	1.67963	0.89684	0.924339	0.50738	0.551779	28	52	52	2	141.45	1268;973;847;757;898;333;589;577;248;224;221;267;164;308;141;147;126;96;128;54;69;79;81;82;47;17;19;126	15.7			1			1			2	1				81	11	1	1				94	0	By MS/MS	1.7757	1.5297	23.944	76	0	Median	0.89684	0.88928	18.987	76
4306	sp|Q9UI26|IPO11_HUMAN;tr|H0Y8M5|H0Y8M5_HUMAN;tr|B3KN03|B3KN03_HUMAN;tr|F8WDV0|F8WDV0_HUMAN;tr|E7EMB7|E7EMB7_HUMAN;tr|Q5HY91|Q5HY91_HUMAN	>sp|Q9UI26|IPO11_HUMAN Importin-11 OS=Homo sapiens GN=IPO11 PE=1 SV=1;>tr|H0Y8M5|H0Y8M5_HUMAN Importin-11 (Fragment) OS=Homo sapiens GN=IPO11 PE=4 SV=1;>tr|B3KN03|B3KN03_HUMAN cDNA FLJ13115 fis, clone NT2RP3002631, highly similar to Importin-11 OS=Homo sap	-	1.7731	1.67717	1.4201	1.46364	0.84747	0.921629	6	5	5	5	112.53	975;160;474;863;94;178	18																6					6	4.534e-25	By MS/MS	1.7731	1.7271	42.796	4	0	Median	1.4201	1.4798	6.863	4
1663	sp|P60174|TPIS_HUMAN;tr|Q53HE2|Q53HE2_HUMAN;tr|B4DUI5|B4DUI5_HUMAN;tr|Q2QD09|Q2QD09_HUMAN;tr|U3KPZ0|U3KPZ0_HUMAN;tr|U3KQF3|U3KQF3_HUMAN;tr|U3KPS5|U3KPS5_HUMAN	>sp|P60174|TPIS_HUMAN Triosephosphate isomerase OS=Homo sapiens GN=TPI1 PE=1 SV=3;>tr|Q53HE2|Q53HE2_HUMAN Triosephosphate isomerase (Fragment) OS=Homo sapiens PE=2 SV=1;>tr|B4DUI5|B4DUI5_HUMAN Triosephosphate isomerase OS=Homo sapiens PE=2 SV=1;>tr|Q2QD09|	-	1.7714	1.67556	1.1279	1.16248	0.61933	0.673525	7	11	11	11	30.791	286;249;213;249;113;98;39	15.2					1	4	2	2	4											15	15	1.442e-88	By MS/MS	1.7714	1.6819	8.7828	12	0	Median	1.1279	1.1474	19.959	12
791	sp|P05556|ITB1_HUMAN;tr|E7EQW5|E7EQW5_HUMAN;tr|C9JPK5|C9JPK5_HUMAN;tr|H7C4N8|H7C4N8_HUMAN;tr|Q5T3E6|Q5T3E6_HUMAN;tr|E9PLR6|E9PLR6_HUMAN;tr|E7EUI6|E7EUI6_HUMAN;tr|E7ERX5|E7ERX5_HUMAN;tr|C9JJP8|C9JJP8_HUMAN;tr|Q5T3E5|Q5T3E5_HUMAN;tr|E9PQJ2|E9PQJ2_HUMAN	>sp|P05556|ITB1_HUMAN Integrin beta-1 OS=Homo sapiens GN=ITGB1 PE=1 SV=2	-	1.7707	1.6749	0.98221	1.01233	0.5649	0.614332	11	16	16	16	88.414	798;163;98;108;136;143;152;125;31;89;104	15.8						2	1	1				1	1	3	22	6					33	1.4401e-74	By MS/MS	1.7707	1.8427	31.629	24	0	Median	0.98221	1.0543	17.007	24
1158	sp|P26038|MOES_HUMAN;tr|Q6PJT4|Q6PJT4_HUMAN;tr|B7Z4C7|B7Z4C7_HUMAN;tr|E9PNP4|E9PNP4_HUMAN	>sp|P26038|MOES_HUMAN Moesin OS=Homo sapiens GN=MSN PE=1 SV=3;>tr|Q6PJT4|Q6PJT4_HUMAN MSN protein (Fragment) OS=Homo sapiens GN=MSN PE=2 SV=1	-	1.768	1.67234	0.80868	0.833476	0.46126	0.501623	4	36	36	27	67.819	577;329;204;52	18.6				1					3	1							59	11	4		74	2.8219e-190	By MS/MS	1.768	1.9	47.508	23	0	Median	0.80868	0.88088	17.055	23
668	sp|O95373|IPO7_HUMAN;tr|B3KQG6|B3KQG6_HUMAN;tr|B3KNG9|B3KNG9_HUMAN;tr|E9PLB2|E9PLB2_HUMAN;tr|E9PLJ0|E9PLJ0_HUMAN	>sp|O95373|IPO7_HUMAN Importin-7 OS=Homo sapiens GN=IPO7 PE=1 SV=1	-	1.765	1.6695	1.4904	1.5361	0.87208	0.948392	5	17	17	17	119.52	1038;722;203;131;64	16.8									1						27	3					30	1.1407e-133	By MS/MS	1.765	1.8577	16.03	20	0	Median	1.4904	1.5594	19.118	21
2709	sp|Q6ZRS2|SRCAP_HUMAN;tr|G1UI29|G1UI29_HUMAN;tr|B3KN63|B3KN63_HUMAN;tr|Q6P4A2|Q6P4A2_HUMAN	>sp|Q6ZRS2|SRCAP_HUMAN Helicase SRCAP OS=Homo sapiens GN=SRCAP PE=1 SV=3	-	1.7648	1.66932	0.93703	0.965761	0.52324	0.569027	4	8	8	8	343.55	3230;1180;1127;584	12.8								1	1	1		8	1								9	5.2379e-30	By MS/MS	1.7648	1.3444	42.099	5	0	Median	0.93703	1.0458	37.755	5
4659	tr|A8K8N7|A8K8N7_HUMAN;tr|B4DJ26|B4DJ26_HUMAN	>tr|A8K8N7|A8K8N7_HUMAN Phosphoribosylformylglycinamidine synthase (FGAR amidotransferase), isoform CRA_b OS=Homo sapiens GN=PFAS PE=2 SV=1	-	1.7618	1.66648	1.3544	1.39593	0.79033	0.859489	2	22	22	2	144.72	1338;914	16.2														27	8						35	4.5144e-103	By MS/MS	1.7618	1.6187	16.266	25	0	Median	1.3544	1.4158	16.056	25
4022	sp|Q9NQC3|RTN4_HUMAN;tr|F8WAM4|F8WAM4_HUMAN;tr|Q53R94|Q53R94_HUMAN	>sp|Q9NQC3|RTN4_HUMAN Reticulon-4 OS=Homo sapiens GN=RTN4 PE=1 SV=2;>tr|F8WAM4|F8WAM4_HUMAN Reticulon OS=Homo sapiens GN=RTN4 PE=2 SV=1	-	1.7606	1.66534	0.82838	0.85378	0.54502	0.592713	3	9	9	1	129.93	1192;960;185	15.8							1	2	14					1	1	1	1	3	12	6	25	4.7784e-58	By MS/MS	1.7606	1.6279	51.959	18	0	Median	0.82838	0.83905	19.599	17
3153	tr|B7ZLC9|B7ZLC9_HUMAN;sp|Q8TEQ6|GEMI5_HUMAN;tr|Q58EZ8|Q58EZ8_HUMAN	>tr|B7ZLC9|B7ZLC9_HUMAN GEMIN5 protein OS=Homo sapiens GN=GEMIN5 PE=2 SV=1;>sp|Q8TEQ6|GEMI5_HUMAN Gem-associated protein 5 OS=Homo sapiens GN=GEMIN5 PE=1 SV=3	-	1.7604	1.66515	1.4368	1.48086	0.83947	0.912929	3	21	21	21	168.43	1507;1508;746	16														25							25	1.0641e-116	By MS/MS	1.7604	1.6576	27.948	19	0	Median	1.4368	1.4393	27.996	19
454	tr|A8KAK5|A8KAK5_HUMAN;sp|O60244|MED14_HUMAN;tr|H7C3E5|H7C3E5_HUMAN;tr|H7C017|H7C017_HUMAN	>tr|A8KAK5|A8KAK5_HUMAN cDNA FLJ77399, highly similar to Homo sapiens cofactor required for Sp1 transcriptional activation, subunit 2, 150kDa (CRSP2), mRNA OS=Homo sapiens PE=2 SV=1;>sp|O60244|MED14_HUMAN Mediator of RNA polymerase II transcription subunit	-	1.7577	1.6626	0.80275	0.827364	0.38421	0.417831	4	4	4	4	160.61	1454;1454;331;155	14.6									1					4							4	2.2857e-12	By MS/MS	1.7577	1.6361	18.821	3	0	Median	0.80275	0.81603	20.879	3
908	tr|A8K5J1|A8K5J1_HUMAN;sp|P11172|UMPS_HUMAN;tr|B5LY64|B5LY64_HUMAN;tr|E9PFD2|E9PFD2_HUMAN;tr|B5LY69|B5LY69_HUMAN;tr|B5LY71|B5LY71_HUMAN;tr|F2Z3P2|F2Z3P2_HUMAN;tr|F2Z303|F2Z303_HUMAN;tr|F8WDG4|F8WDG4_HUMAN;tr|B5LY70|B5LY70_HUMAN;tr|B5LY67|B5LY67_HUMAN	>tr|A8K5J1|A8K5J1_HUMAN Uridine monophosphate synthetase (Orotate phosphoribosyl transferase and orotidine-5-decarboxylase), isoform CRA_b OS=Homo sapiens GN=UMPS PE=2 SV=1;>sp|P11172|UMPS_HUMAN Uridine 5-monophosphate synthase OS=Homo sapiens GN=UMPS PE	-	1.7576	1.6625	1.0257	1.05715	0.6226	0.677081	11	3	3	3	52.221	480;480;302;342;374;480;57;66;142;302;342	18.2							1												4		4	3.9216e-17	By MS/MS	1.7576	1.6977	7.5434	4	0	Median	1.0257	1.0125	7.5737	4
514	tr|Q53GN4|Q53GN4_HUMAN;sp|O75083|WDR1_HUMAN;tr|Q59ER5|Q59ER5_HUMAN;tr|Q53H17|Q53H17_HUMAN;tr|B3KXN4|B3KXN4_HUMAN;tr|B4DY05|B4DY05_HUMAN;tr|D6RD66|D6RD66_HUMAN;tr|B4DS71|B4DS71_HUMAN;tr|B4DZX5|B4DZX5_HUMAN;tr|Q9BZT4|Q9BZT4_HUMAN	>tr|Q53GN4|Q53GN4_HUMAN WD repeat domain 1, isoform CRA_a (Fragment) OS=Homo sapiens GN=WDR1 PE=2 SV=1;>sp|O75083|WDR1_HUMAN WD repeat-containing protein 1 OS=Homo sapiens GN=WDR1 PE=1 SV=4;>tr|Q59ER5|Q59ER5_HUMAN WD repeat-containing protein 1 isoform 1 v	-	1.7538	1.65891	0.7666	0.790106	0.38684	0.420691	10	17	17	17	66.179	606;606;624;606;571;441;245;208;177;77	19.4							1											19	1		20	1.2743e-93	By MS/MS	1.7538	1.856	16.837	15	0	Median	0.7666	0.7893	27.038	15
4807	tr|E7EX44|E7EX44_HUMAN;tr|Q6P707|Q6P707_HUMAN;tr|Q05DR4|Q05DR4_HUMAN	>tr|E7EX44|E7EX44_HUMAN Caldesmon OS=Homo sapiens GN=CALD1 PE=2 SV=1	-	1.7531	1.65825	0.72978	0.752157	0.45299	0.492629	3	33	33	1	64.168	557;180;153	17.4							3	1	5	5						1	49	10	3	1	64	4.1434e-228	By MS/MS	1.7531	1.8527	24.36	40	0	Median	0.72978	0.78061	18.724	40
2074	tr|B7ZA04|B7ZA04_HUMAN;tr|F8W8S0|F8W8S0_HUMAN;sp|Q13409|DC1I2_HUMAN;tr|Q59GU5|Q59GU5_HUMAN;tr|B4DPZ3|B4DPZ3_HUMAN;tr|Q9H5W7|Q9H5W7_HUMAN;tr|B4DX93|B4DX93_HUMAN	>tr|B7ZA04|B7ZA04_HUMAN Cytoplasmic dynein 1 intermediate chain 2 OS=Homo sapiens GN=DYNC1I2 PE=2 SV=1;>tr|F8W8S0|F8W8S0_HUMAN Cytoplasmic dynein 1 intermediate chain 2 OS=Homo sapiens GN=DYNC1I2 PE=2 SV=1;>sp|Q13409|DC1I2_HUMAN Cytoplasmic dynein 1 interm	-	1.7507	1.65598	1.423	1.46663	0.81074	0.881685	7	10	10	3	70.484	630;638;638;575;630;321;361	19																	12				12	1.2095e-55	By MS/MS	1.7507	1.8468	12.415	11	0	Median	1.423	1.4763	19.744	11
4735	tr|B4DUT2|B4DUT2_HUMAN	>tr|B4DUT2|B4DUT2_HUMAN cDNA FLJ53206 OS=Homo sapiens PE=2 SV=1	-	1.7461	1.65163	0.68614	0.707179	0.44122	0.479829	1	2	2	0	88.194	757	11.1									6	1						2					2	2.4292e-44	By MS/MS	1.7461	1.6994	19.462	2	0	Median	0.68614	0.72055	12.944	2
3282	sp|Q92888|ARHG1_HUMAN;tr|M0QZR4|M0QZR4_HUMAN;tr|Q6NX52|Q6NX52_HUMAN;tr|Q49AN3|Q49AN3_HUMAN;tr|M0QYC1|M0QYC1_HUMAN;tr|M0R2C7|M0R2C7_HUMAN;tr|Q8NF33|Q8NF33_HUMAN;tr|M0QZH8|M0QZH8_HUMAN;tr|M0QYS3|M0QYS3_HUMAN	>sp|Q92888|ARHG1_HUMAN Rho guanine nucleotide exchange factor 1 OS=Homo sapiens GN=ARHGEF1 PE=1 SV=2;>tr|M0QZR4|M0QZR4_HUMAN Rho guanine nucleotide exchange factor 1 OS=Homo sapiens GN=ARHGEF1 PE=2 SV=1;>tr|Q6NX52|Q6NX52_HUMAN ARHGEF1 protein OS=Homo sapie	-	1.7432	1.64888	0.90014	0.92774	0.48677	0.529365	9	5	5	5	102.43	912;968;948;277;702;291;700;275;307	17															5						5	1.1937e-23	By MS/MS	1.7432	1.7193	17.39	4	0	Median	0.90014	0.9309	22.081	4
980	sp|P14735|IDE_HUMAN;tr|Q5T5N3|Q5T5N3_HUMAN;tr|Q59GA5|Q59GA5_HUMAN	>sp|P14735|IDE_HUMAN Insulin-degrading enzyme OS=Homo sapiens GN=IDE PE=1 SV=4	-	1.7391	1.64501	1.9752	2.03576	1.0262	1.116	3	3	3	3	117.97	1019;257;594	17															3						3	2.6228e-15	By MS/MS	1.7391	1.9992	9.413	2	0	Median	1.9752	2.1139	40.792	2
3596	tr|B4DVQ5|B4DVQ5_HUMAN;tr|A1KYQ7|A1KYQ7_HUMAN;sp|Q99613|EIF3C_HUMAN;tr|H3BRV0|H3BRV0_HUMAN;tr|B4E1D5|B4E1D5_HUMAN;tr|B4DDN4|B4DDN4_HUMAN;sp|B5ME19|EIFCL_HUMAN;tr|B4DVU3|B4DVU3_HUMAN;tr|B4E2Z6|B4E2Z6_HUMAN;tr|B4DRU0|B4DRU0_HUMAN;tr|B3KNZ4|B3KNZ4_HUMAN;tr|Q3B7B9|Q3B7B9_HUMAN;tr|H3BPE4|H3BPE4_HUMAN;tr|H3BPE3|H3BPE3_HUMAN;tr|H3BTY8|H3BTY8_HUMAN	>tr|B4DVQ5|B4DVQ5_HUMAN Eukaryotic translation initiation factor 3 subunit C OS=Homo sapiens GN=EIF3C PE=2 SV=1;>tr|A1KYQ7|A1KYQ7_HUMAN Eukaryotic translation initiation factor 3 subunit C OS=Homo sapiens GN=EIF3C PE=2 SV=1;>sp|Q99613|EIF3C_HUMAN Eukaryoti	-	1.7389	1.64482	1.2083	1.24535	0.66108	0.718929	15	26	26	26	103.64	898;913;913;903;903;792;914;761;784;735;699;252;148;133;80	15.6					1	2	2	5	1						37	11	4				52	3.6009e-169	By MS/MS	1.7389	1.7715	42.256	42	0	Median	1.2083	1.2873	22.207	42
1675	tr|F6RFD5|F6RFD5_HUMAN;sp|P60981|DEST_HUMAN;tr|B7Z9M9|B7Z9M9_HUMAN	>tr|F6RFD5|F6RFD5_HUMAN Destrin OS=Homo sapiens GN=DSTN PE=2 SV=1;>sp|P60981|DEST_HUMAN Destrin OS=Homo sapiens GN=DSTN PE=1 SV=3;>tr|B7Z9M9|B7Z9M9_HUMAN cDNA, FLJ78893, highly similar to Destrin OS=Homo sapiens PE=2 SV=1	-	1.7337	1.6399	1.0722	1.10508	0.58592	0.637192	3	3	3	3	15.397	135;165;148	14.9						1		2	1											4	4	1.7434e-20	By MS/MS	1.7337	1.6792	8.5631	4	0	Median	1.0722	1.0897	16.749	4
3919	sp|Q9H7N4|SFR19_HUMAN	>sp|Q9H7N4|SFR19_HUMAN Splicing factor, arginine/serine-rich 19 OS=Homo sapiens GN=SCAF1 PE=1 SV=3	-	1.7299	1.6363	0.82255	0.847771	0.63604	0.691697	1	1	1	1	139.27	1312	9.67								4	8	1			1	1							2	9.3748e-42	By MS/MS	1.7299	1.7302	40.203	2	0	Median	0.82255	0.81289	16.07	2
2181	sp|Q14444|CAPR1_HUMAN;tr|G3V153|G3V153_HUMAN;tr|E9PLA9|E9PLA9_HUMAN;tr|B3KXU8|B3KXU8_HUMAN;tr|B4DSF8|B4DSF8_HUMAN;tr|E9PP31|E9PP31_HUMAN	>sp|Q14444|CAPR1_HUMAN Caprin-1 OS=Homo sapiens GN=CAPRIN1 PE=1 SV=2;>tr|G3V153|G3V153_HUMAN Caprin-1 OS=Homo sapiens GN=CAPRIN1 PE=4 SV=1;>tr|E9PLA9|E9PLA9_HUMAN Caprin-1 (Fragment) OS=Homo sapiens GN=CAPRIN1 PE=2 SV=1;>tr|B3KXU8|B3KXU8_HUMAN cDNA FLJ4608	-	1.7249	1.63157	1.681	1.73254	0.96951	1.05435	6	11	11	11	78.365	709;628;186;628;372;178	17.2						1	2									15	5	4			24	6.354e-51	By MS/MS	1.7249	1.5987	48.871	18	0	Median	1.681	1.7377	26.648	18
2031	sp|Q13057|COASY_HUMAN;tr|K7EQ60|K7EQ60_HUMAN	>sp|Q13057|COASY_HUMAN Bifunctional coenzyme A synthase OS=Homo sapiens GN=COASY PE=1 SV=4	-	1.7206	1.62751	0.81709	0.842144	0.41789	0.454458	2	4	4	2	62.328	564;116	20																		4			4	3.7759e-26	By MS/MS	1.7206	1.7965	23.763	4	0	Median	0.81709	0.86726	22.829	4
3280	sp|Q92878|RAD50_HUMAN;tr|Q32P42|Q32P42_HUMAN;tr|A8K3I2|A8K3I2_HUMAN;tr|E7EN38|E7EN38_HUMAN;tr|E7ESD9|E7ESD9_HUMAN;tr|H7C0V2|H7C0V2_HUMAN;tr|E9PM98|E9PM98_HUMAN;tr|A5D6Y3|A5D6Y3_HUMAN;tr|H7C0P8|H7C0P8_HUMAN;tr|C9JNH8|C9JNH8_HUMAN	>sp|Q92878|RAD50_HUMAN DNA repair protein RAD50 OS=Homo sapiens GN=RAD50 PE=1 SV=1;>tr|Q32P42|Q32P42_HUMAN RAD50 protein (Fragment) OS=Homo sapiens GN=RAD50 PE=2 SV=1	-	1.7192	1.62618	1.039	1.07086	0.60964	0.662987	10	22	22	22	153.89	1312;723;615;660;551;157;102;110;158;100	14.9						2	1							23							23	1.6293e-101	By MS/MS	1.7192	1.5738	19.528	20	0	Median	1.039	1.0265	25.72	20
1798	tr|E7EU96|E7EU96_HUMAN;tr|B5BUH5|B5BUH5_HUMAN;sp|P68400|CSK21_HUMAN;tr|Q5U5J2|Q5U5J2_HUMAN;tr|Q2I0Y7|Q2I0Y7_HUMAN;tr|B2R6D7|B2R6D7_HUMAN;sp|Q8NEV1|CSK23_HUMAN	>tr|E7EU96|E7EU96_HUMAN Casein kinase II subunit alpha OS=Homo sapiens GN=CSNK2A1 PE=2 SV=1;>tr|B5BUH5|B5BUH5_HUMAN Casein kinase II alpha 1 subunit isoform a (Fragment) OS=Homo sapiens GN=CSNK2A1 PE=2 SV=1;>sp|P68400|CSK21_HUMAN Casein kinase II subunit a	-	1.7162	1.62334	0.86817	0.89479	0.50577	0.550028	7	9	9	9	45.31	385;391;391;397;385;391;391	20.2						1													9	4	13	3.8066e-56	By MS/MS	1.7162	1.6452	12.754	11	0	Median	0.86817	0.89581	26.563	11
3465	sp|Q96JM3|CHAP1_HUMAN;tr|S4R3K0|S4R3K0_HUMAN	>sp|Q96JM3|CHAP1_HUMAN Chromosome alignment-maintaining phosphoprotein 1 OS=Homo sapiens GN=CHAMP1 PE=1 SV=2	-	1.7155	1.62268	1.0679	1.10064	0.62529	0.680007	2	5	5	5	89.098	812;146	9.63			1	1	1	1	3	4	7	7					5						5	6.3755e-60	By MS/MS	1.7155	1.6932	16.294	3	0	Median	1.0679	1.1709	28.861	3
4668	tr|B2R5V9|B2R5V9_HUMAN	>tr|B2R5V9|B2R5V9_HUMAN cDNA, FLJ92652, highly similar to Homo sapiens high density lipoprotein binding protein (vigilin)(HDLBP), mRNA OS=Homo sapiens PE=2 SV=1	-	1.7134	1.6207	0.94609	0.975099	0.52934	0.575661	1	51	1	1	141.38	1268	16														2							2	0	By MS/MS	1.7134	1.6321	12.33	2	0	Median	0.94609	0.92376	27.939	2
3851	tr|Q6DHZ8|Q6DHZ8_HUMAN;tr|B2RBM8|B2RBM8_HUMAN;sp|Q9H2P0|ADNP_HUMAN;tr|E9PQK8|E9PQK8_HUMAN	>tr|Q6DHZ8|Q6DHZ8_HUMAN Activity-dependent neuroprotector homeobox OS=Homo sapiens GN=ADNP PE=2 SV=1;>tr|B2RBM8|B2RBM8_HUMAN cDNA, FLJ95596, highly similar to Homo sapiens activity-dependent neuroprotector (ADNP), mRNA OS=Homo sapiens PE=2 SV=1;>sp|Q9H2P0|	-	1.7113	1.61871	0.92966	0.958165	0.55054	0.598716	4	12	12	12	123.45	1102;1102;1102;173	14.4								1	5					13	5						18	2.2892e-85	By MS/MS	1.7113	1.6017	26.945	13	0	Median	0.92966	0.95327	24.174	13
4728	tr|B4DS66|B4DS66_HUMAN;tr|H7C463|H7C463_HUMAN	>tr|B4DS66|B4DS66_HUMAN cDNA FLJ54290, highly similar to Mitochondrial inner membrane protein OS=Homo sapiens PE=2 SV=1;>tr|H7C463|H7C463_HUMAN Mitochondrial inner membrane protein (Fragment) OS=Homo sapiens GN=IMMT PE=4 SV=1	-	1.7078	1.6154	0.79517	0.819552	0.50864	0.553149	2	30	1	0	73.382	660;613	18.5																1	1				2	2.0199e-157	By MS/MS	1.7078	1.6858	12.323	2	0	Median	0.79517	0.78313	27.859	2
2082	sp|Q13428|TCOF_HUMAN;tr|E9PHK9|E9PHK9_HUMAN;tr|J3KQ96|J3KQ96_HUMAN;tr|E7ETY2|E7ETY2_HUMAN;tr|B4DRA2|B4DRA2_HUMAN;tr|Q59FZ2|Q59FZ2_HUMAN;tr|B4DLB1|B4DLB1_HUMAN;tr|Q9UFD4|Q9UFD4_HUMAN;tr|H0YA99|H0YA99_HUMAN;tr|H0YAB7|H0YAB7_HUMAN	>sp|Q13428|TCOF_HUMAN Treacle protein OS=Homo sapiens GN=TCOF1 PE=1 SV=3;>tr|E9PHK9|E9PHK9_HUMAN Treacle protein OS=Homo sapiens GN=TCOF1 PE=2 SV=1;>tr|J3KQ96|J3KQ96_HUMAN Treacle protein (Fragment) OS=Homo sapiens GN=TCOF1 PE=2 SV=1;>tr|E7ETY2|E7ETY2_HUMA	-	1.7051	1.61285	1.248	1.28627	0.71815	0.780993	10	21	21	21	152.1	1488;1525;1414;1488;923;712;542;160;188;148	13.4							1	3	10	18			23	19	10	2					54	2.3157e-208	By MS/MS	1.7051	1.6044	41.507	46	0	Median	1.248	1.2321	24.329	46
3410	sp|Q96G03|PGM2_HUMAN;tr|F5H6V2|F5H6V2_HUMAN;tr|B4DN40|B4DN40_HUMAN;tr|B4E0G8|B4E0G8_HUMAN;tr|Q4W5D6|Q4W5D6_HUMAN;tr|E9PD70|E9PD70_HUMAN;tr|E7ENQ8|E7ENQ8_HUMAN	>sp|Q96G03|PGM2_HUMAN Phosphoglucomutase-2 OS=Homo sapiens GN=PGM2 PE=1 SV=4;>tr|F5H6V2|F5H6V2_HUMAN Phosphoglucomutase-2 OS=Homo sapiens GN=PGM2 PE=2 SV=1;>tr|B4DN40|B4DN40_HUMAN cDNA FLJ54368, highly similar to Phosphoglucomutase-2 (EC 5.4.2.2) OS=Homo s	-	1.7045	1.61228	0.85758	0.883875	0.57662	0.627078	7	4	4	4	68.283	612;452;452;291;83;86;195	15.3								2									4				4	2.498e-20	By MS/MS	1.7045	1.8986	14.573	3	0	Median	0.85758	0.89009	16.769	3
3231	sp|Q92522|H1X_HUMAN	>sp|Q92522|H1X_HUMAN Histone H1x OS=Homo sapiens GN=H1FX PE=1 SV=1	-	1.7027	1.61058	0.47732	0.491956	0.30009	0.32635	1	3	3	3	22.487	213	13.4						2			1	2										3	3	1.2994e-28	By MS/MS	1.7027	1.6382	27.881	2	0	Median	0.47732	0.48194	36.107	2
793	tr|Q53R15|Q53R15_HUMAN;sp|P05976|MYL1_HUMAN;sp|P08590|MYL3_HUMAN	>tr|Q53R15|Q53R15_HUMAN Putative uncharacterized protein MYL1 (Fragment) OS=Homo sapiens GN=MYL1 PE=2 SV=1;>sp|P05976|MYL1_HUMAN Myosin light chain 1/3, skeletal muscle isoform OS=Homo sapiens GN=MYL1 PE=1 SV=3;>sp|P08590|MYL3_HUMAN Myosin light chain 3 OS	-	1.7012	1.60916	0.98644	1.01669	0.58881	0.640335	3	2	2	2	15.603	140;194;195	22																				2	2	4.4848e-06	By MS/MS	1.7012	1.6728	20.198	2	0	Median	0.98644	1.0218	28.172	2
2034	tr|C9JFE4|C9JFE4_HUMAN;sp|Q13098|CSN1_HUMAN;tr|A8K070|A8K070_HUMAN;tr|B4DND6|B4DND6_HUMAN;tr|J3QQX0|J3QQX0_HUMAN;tr|Q59F65|Q59F65_HUMAN;tr|J3QS88|J3QS88_HUMAN;tr|J3KTB0|J3KTB0_HUMAN;tr|J3QLT0|J3QLT0_HUMAN;tr|J3KSA5|J3KSA5_HUMAN;tr|J3KRJ4|J3KRJ4_HUMAN	>tr|C9JFE4|C9JFE4_HUMAN COP9 signalosome complex subunit 1 OS=Homo sapiens GN=GPS1 PE=2 SV=2;>sp|Q13098|CSN1_HUMAN COP9 signalosome complex subunit 1 OS=Homo sapiens GN=GPS1 PE=1 SV=4;>tr|A8K070|A8K070_HUMAN cDNA FLJ75157, highly similar to Homo sapiens G	-	1.6979	1.60603	1.019	1.05024	0.65943	0.717134	11	5	5	5	53.371	471;491;526;483;79;284;134;139;168;210;253	18.4										2								4	4		8	7.488e-23	By MS/MS	1.6979	1.7104	16.722	6	0	Median	1.019	1.0341	29.667	6
4643	tr|A7BI36|A7BI36_HUMAN;sp|Q9P2E9|RRBP1_HUMAN;tr|A1A5C4|A1A5C4_HUMAN;tr|F8W7S5|F8W7S5_HUMAN;tr|A1A5C5|A1A5C5_HUMAN;tr|B3KSG1|B3KSG1_HUMAN;tr|Q32NB1|Q32NB1_HUMAN;tr|A2A2S5|A2A2S5_HUMAN;tr|Q05DK7|Q05DK7_HUMAN;REV__sp|Q9P2M7|CING_HUMAN;REV__tr|B9EK46|B9EK46_HUMAN	>tr|A7BI36|A7BI36_HUMAN p180/ribosome receptor OS=Homo sapiens GN=RRBP1 PE=2 SV=2;>sp|Q9P2E9|RRBP1_HUMAN Ribosome-binding protein 1 OS=Homo sapiens GN=RRBP1 PE=1 SV=4;>tr|A1A5C4|A1A5C4_HUMAN RRBP1 protein OS=Homo sapiens GN=RRBP1 PE=2 SV=1;>tr|F8W7S5|F8W7S	-	1.6966	1.60481	0.85479	0.881	0.4912	0.534183	11	64	64	63	165.75	1540;1410;934;751;751;346;394;300;304;1197;1203	15.5							1	1	2	8			66	85	30	7	1	1			190	0	By MS/MS	1.6966	1.4726	47.094	146	0	Median	0.85479	0.84021	31.129	146
1487	sp|P49748|ACADV_HUMAN;tr|B4DEA8|B4DEA8_HUMAN;tr|B3KPA6|B3KPA6_HUMAN;tr|Q53HR2|Q53HR2_HUMAN;tr|B3KPX1|B3KPX1_HUMAN;tr|K7EQP4|K7EQP4_HUMAN;tr|B4DYY0|B4DYY0_HUMAN;tr|G3V1M7|G3V1M7_HUMAN;tr|J3KS89|J3KS89_HUMAN;tr|J3QKU9|J3QKU9_HUMAN;tr|J3QRJ8|J3QRJ8_HUMAN;tr|J3KSR4|J3KSR4_HUMAN;tr|K7EJW8|K7EJW8_HUMAN;tr|K7EMF8|K7EMF8_HUMAN	>sp|P49748|ACADV_HUMAN Very long-chain specific acyl-CoA dehydrogenase, mitochondrial OS=Homo sapiens GN=ACADVL PE=1 SV=1;>tr|B4DEA8|B4DEA8_HUMAN cDNA FLJ56425, highly similar to Very-long-chain specific acyl-CoAdehydrogenase, mitochondrial (EC 1.3.99.-) O	-	1.6953	1.60358	0.7382	0.760835	0.43039	0.468052	14	17	17	17	70.389	655;701;579;655;356;225;275;282;76;155;194;204;158;45	20																	1	19			20	1.4851e-85	By MS/MS	1.6953	1.7489	23.529	16	0	Median	0.7382	0.76368	24.532	16
1525	sp|P50748|KNTC1_HUMAN;tr|B3KSG2|B3KSG2_HUMAN;tr|B4DDZ9|B4DDZ9_HUMAN;tr|E7ES84|E7ES84_HUMAN;tr|B4E0D8|B4E0D8_HUMAN	>sp|P50748|KNTC1_HUMAN Kinetochore-associated protein 1 OS=Homo sapiens GN=KNTC1 PE=1 SV=1;>tr|B3KSG2|B3KSG2_HUMAN Kinetochore-associated protein 1 OS=Homo sapiens GN=KNTC1 PE=2 SV=1;>tr|B4DDZ9|B4DDZ9_HUMAN cDNA FLJ55944, highly similar to Kinetochore-asso	-	1.6952	1.60348	1.2012	1.23803	0.81009	0.880978	5	3	3	3	250.75	2209;443;726;1134;1134	15													3								3	8.219e-22	By MS/MS	1.6952	1.5793	36.69	3	0	Median	1.2012	1.185	23.768	3
765	tr|K7EM73|K7EM73_HUMAN;sp|P04632|CPNS1_HUMAN;tr|K7EIV0|K7EIV0_HUMAN;tr|K7ELJ7|K7ELJ7_HUMAN;tr|U3KQE2|U3KQE2_HUMAN;tr|K7EKD8|K7EKD8_HUMAN;tr|K7ES78|K7ES78_HUMAN;tr|K7EMQ1|K7EMQ1_HUMAN;tr|U3KPR7|U3KPR7_HUMAN	>tr|K7EM73|K7EM73_HUMAN Calpain small subunit 1 (Fragment) OS=Homo sapiens GN=CAPNS1 PE=2 SV=1;>sp|P04632|CPNS1_HUMAN Calpain small subunit 1 OS=Homo sapiens GN=CAPNS1 PE=1 SV=1;>tr|K7EIV0|K7EIV0_HUMAN Calpain small subunit 1 (Fragment) OS=Homo sapiens GN=	-	1.6938	1.60216	0.79591	0.820314	0.53118	0.577662	9	4	4	4	15.958	163;268;196;278;161;238;72;94;100	22																				4	4	5.8062e-44	By MS/MS	1.6938	1.6515	25.72	2	0	Median	0.79591	0.82484	23.994	2
2346	tr|F8VSA6|F8VSA6_HUMAN;tr|E9PS38|E9PS38_HUMAN;sp|Q15843|NEDD8_HUMAN;tr|S4R3E9|S4R3E9_HUMAN;tr|E9PL57|E9PL57_HUMAN	>tr|F8VSA6|F8VSA6_HUMAN NEDD8 OS=Homo sapiens GN=NEDD8 PE=2 SV=1;>tr|E9PS38|E9PS38_HUMAN Protein NEDD8-MDP1 OS=Homo sapiens GN=NEDD8-MDP1 PE=2 SV=2;>sp|Q15843|NEDD8_HUMAN NEDD8 OS=Homo sapiens GN=NEDD8 PE=1 SV=1;>tr|S4R3E9|S4R3E9_HUMAN Protein NEDD8-MDP1 O	-	1.6937	1.60206	1.2243	1.26184	0.64306	0.699332	5	2	2	2	5.8668	50;67;81;84;170	18																2					2	2.2723e-05	By MS/MS	1.6937	1.6524	37.243	2	0	Median	1.2243	1.2872	46.689	2
1417	tr|A4LAA3|A4LAA3_HUMAN;sp|P46100|ATRX_HUMAN;tr|B4DLW1|B4DLW1_HUMAN;tr|B7Z1D8|B7Z1D8_HUMAN;tr|B4DLE1|B4DLE1_HUMAN;tr|B4DHH8|B4DHH8_HUMAN	>tr|A4LAA3|A4LAA3_HUMAN Alpha thalassemia/mental retardation syndrome X-linked OS=Homo sapiens GN=ATRX PE=4 SV=1;>sp|P46100|ATRX_HUMAN Transcriptional regulator ATRX OS=Homo sapiens GN=ATRX PE=1 SV=5	-	1.6917	1.60017	1.0277	1.05921	0.62145	0.675831	6	4	4	4	282.58	2492;2492;322;533;654;858	9.93						1		5	3	1		4									4	1.4775e-49	By MS/MS	1.6917	1.3402	9.8928	3	0	Median	1.0277	1.0919	11.663	3
1253	sp|P31689|DNJA1_HUMAN;tr|B7Z5C0|B7Z5C0_HUMAN;tr|Q9NXZ8|Q9NXZ8_HUMAN	>sp|P31689|DNJA1_HUMAN DnaJ homolog subfamily A member 1 OS=Homo sapiens GN=DNAJA1 PE=1 SV=2;>tr|B7Z5C0|B7Z5C0_HUMAN DnaJ homolog subfamily A member 1 OS=Homo sapiens GN=DNAJA1 PE=2 SV=1;>tr|Q9NXZ8|Q9NXZ8_HUMAN HDJ2 protein (Fragment) OS=Homo sapiens GN=HD	-	1.6884	1.59705	1.0103	1.04128	0.61916	0.67334	3	8	8	8	44.868	397;240;258	17.7					1	1			2										10	2	12	2.6866e-63	By MS/MS	1.6884	1.5239	24.743	11	0	Median	1.0103	1.029	30.374	11
4913	tr|Q32Q12|Q32Q12_HUMAN;tr|Q6FHN3|Q6FHN3_HUMAN;sp|P22392|NDKB_HUMAN;tr|J3KPD9|J3KPD9_HUMAN;tr|E7ERL0|E7ERL0_HUMAN;sp|O60361|NDK8_HUMAN;tr|F6XY72|F6XY72_HUMAN;tr|E5RHP0|E5RHP0_HUMAN;tr|C9K028|C9K028_HUMAN	>tr|Q32Q12|Q32Q12_HUMAN Nucleoside diphosphate kinase OS=Homo sapiens GN=NME1-NME2 PE=2 SV=1;>tr|Q6FHN3|Q6FHN3_HUMAN Nucleoside diphosphate kinase OS=Homo sapiens GN=NME2 PE=2 SV=1;>sp|P22392|NDKB_HUMAN Nucleoside diphosphate kinase B OS=Homo sapiens GN=NM	-	1.6868	1.59554	1.1478	1.18299	0.7594	0.825852	9	10	10	4	32.642	292;152;152;197;139;137;77;82;60	19.8				1	1															14	14	7.0062e-48	By MS/MS	1.6868	1.6815	25.769	12	0	Median	1.1478	1.1805	27.493	12
3132	sp|Q8TD16|BICD2_HUMAN	>sp|Q8TD16|BICD2_HUMAN Protein bicaudal D homolog 2 OS=Homo sapiens GN=BICD2 PE=1 SV=1	-	1.6854	1.59421	1.5445	1.59186	0.78451	0.853159	1	3	3	3	93.532	824	12.6				1	1											3					3	1.0775e-29	By MS/MS	1.6854	1.5795	18.332	3	0	Median	1.5445	1.6056	11.202	3
677	tr|B4DUR9|B4DUR9_HUMAN;sp|O95433|AHSA1_HUMAN;tr|H0YJG7|H0YJG7_HUMAN;tr|H0YJ63|H0YJ63_HUMAN;tr|G3V438|G3V438_HUMAN;tr|G3V3W9|G3V3W9_HUMAN;tr|H0YJU2|H0YJU2_HUMAN	>tr|B4DUR9|B4DUR9_HUMAN Activator of 90 kDa heat shock protein ATPase homolog 1 OS=Homo sapiens GN=AHSA1 PE=2 SV=1;>sp|O95433|AHSA1_HUMAN Activator of 90 kDa heat shock protein ATPase homolog 1 OS=Homo sapiens GN=AHSA1 PE=1 SV=1;>tr|H0YJG7|H0YJG7_HUMAN Act	-	1.6836	1.59251	1.5327	1.5797	0.95498	1.03855	7	4	4	4	32.339	288;338;216;90;203;100;133	21.3																			4	2	6	5.3612e-13	By MS/MS	1.6836	1.5358	13.017	6	0	Median	1.5327	1.5566	32.392	6
1776	tr|D0PNI1|D0PNI1_HUMAN;sp|P63104|1433Z_HUMAN;tr|E7EX29|E7EX29_HUMAN;tr|B0AZS6|B0AZS6_HUMAN;tr|E7ESK7|E7ESK7_HUMAN;tr|B7Z2E6|B7Z2E6_HUMAN;tr|H0YB80|H0YB80_HUMAN;tr|E5RIR4|E5RIR4_HUMAN;tr|E9PD24|E9PD24_HUMAN;tr|E7EVZ2|E7EVZ2_HUMAN;tr|Q2F831|Q2F831_HUMAN;tr|E5RGE1|E5RGE1_HUMAN;tr|Q6LD62|Q6LD62_HUMAN	>tr|D0PNI1|D0PNI1_HUMAN Tyrosine 3-monooxygenase/tryptophan 5-monooxygenase activation protein zeta polypeptide OS=Homo sapiens GN=YWHAZ PE=2 SV=1;>sp|P63104|1433Z_HUMAN 14-3-3 protein zeta/delta OS=Homo sapiens GN=YWHAZ PE=1 SV=1;>tr|E7EX29|E7EX29_HUMAN 1	-	1.6812	1.59024	0.95998	0.989415	0.60322	0.656005	13	13	10	8	27.745	245;245;246;168;137;125;130;75;92;98;106;52;69	17.6		1			2	1	2		1										1	18	19	7.968e-196	By MS/MS	1.6812	1.5944	22.406	15	0	Median	0.95998	0.96035	9.5282	15
4407	sp|Q9UNS2|CSN3_HUMAN;tr|B4DN01|B4DN01_HUMAN;tr|H7C3P9|H7C3P9_HUMAN;tr|J3QL22|J3QL22_HUMAN;tr|J3QS85|J3QS85_HUMAN;tr|J3KTQ1|J3KTQ1_HUMAN;tr|J3QKR0|J3QKR0_HUMAN;tr|C9JLV5|C9JLV5_HUMAN	>sp|Q9UNS2|CSN3_HUMAN COP9 signalosome complex subunit 3 OS=Homo sapiens GN=COPS3 PE=1 SV=3;>tr|B4DN01|B4DN01_HUMAN cDNA FLJ57332, highly similar to COP9 signalosome complex subunit 3 OS=Homo sapiens PE=2 SV=1;>tr|H7C3P9|H7C3P9_HUMAN COP9 signalosome compl	-	1.6808	1.58986	1.2017	1.23855	0.64068	0.696743	8	3	3	3	47.873	423;293;345;20;31;107;116;319	21.2																			3	1	4	6.7685e-16	By MS/MS	1.6808	1.5171	14.531	3	0	Median	1.2017	1.2075	25.528	3
1502	tr|Q6FI27|Q6FI27_HUMAN;tr|B5BUC0|B5BUC0_HUMAN;sp|P49841|GSK3B_HUMAN;tr|Q86TM2|Q86TM2_HUMAN;tr|Q68D16|Q68D16_HUMAN;tr|A8MT37|A8MT37_HUMAN;sp|P49840|GSK3A_HUMAN	>tr|Q6FI27|Q6FI27_HUMAN GSK3B protein OS=Homo sapiens GN=GSK3B PE=2 SV=1;>tr|B5BUC0|B5BUC0_HUMAN Glycogen synthase kinase-3 beta (Fragment) OS=Homo sapiens GN=GSK3B PE=2 SV=1;>sp|P49841|GSK3B_HUMAN Glycogen synthase kinase-3 beta OS=Homo sapiens GN=GSK3B P	-	1.6804	1.58948	1.2676	1.30647	0.77255	0.840153	7	4	4	4	46.744	420;420;420;74;388;401;483	16.1									1	2									4		4	1.9414e-54	By MS/MS	1.6804	1.5695	9.2437	2	0	Median	1.2676	1.3222	3.06	2
3193	tr|Q5JB52|Q5JB52_HUMAN;tr|B7WPG3|B7WPG3_HUMAN;tr|A8K894|A8K894_HUMAN;tr|D6W592|D6W592_HUMAN;sp|Q8WVV9|HNRLL_HUMAN;tr|H7C464|H7C464_HUMAN;tr|C9IYN3|C9IYN3_HUMAN;tr|C9JJZ7|C9JJZ7_HUMAN;tr|H7BXH8|H7BXH8_HUMAN;tr|H7C0J6|H7C0J6_HUMAN	>tr|Q5JB52|Q5JB52_HUMAN Heterogeneous nuclear ribonucleoprotein L-like OS=Homo sapiens GN=HNRNPLL PE=2 SV=1;>tr|B7WPG3|B7WPG3_HUMAN Heterogeneous nuclear ribonucleoprotein L-like OS=Homo sapiens GN=HNRPLL PE=2 SV=1;>tr|A8K894|A8K894_HUMAN cDNA FLJ77927 OS=	-	1.6786	1.58778	0.85596	0.882206	0.45332	0.492988	10	5	4	4	56.466	508;508;537;542;542;133;282;149;217;108	16.7										2								4			4	2.6462e-17	By MS/MS	1.6786	1.7915	8.0707	3	0	Median	0.85596	0.91908	10.231	3
663	tr|B7Z1G9|B7Z1G9_HUMAN;tr|B7Z230|B7Z230_HUMAN;tr|B7Z1U8|B7Z1U8_HUMAN;tr|B3KQQ0|B3KQQ0_HUMAN;sp|O95302|FKBP9_HUMAN;tr|B7Z6H3|B7Z6H3_HUMAN;sp|Q75LS8|FKB9L_HUMAN;tr|A7YQ73|A7YQ73_HUMAN;tr|C9J4P8|C9J4P8_HUMAN;tr|B7ZAH5|B7ZAH5_HUMAN;tr|B7Z994|B7Z994_HUMAN;tr|A8K073|A8K073_HUMAN	>tr|B7Z1G9|B7Z1G9_HUMAN Peptidyl-prolyl cis-trans isomerase FKBP9 OS=Homo sapiens GN=FKBP9 PE=2 SV=1;>tr|B7Z230|B7Z230_HUMAN Peptidyl-prolyl cis-trans isomerase FKBP9 OS=Homo sapiens GN=FKBP9 PE=2 SV=1;>tr|B7Z1U8|B7Z1U8_HUMAN cDNA FLJ53831, highly similar	-	1.6766	1.58589	0.52625	0.542386	0.40638	0.441941	12	4	4	4	37.046	338;432;451;570;570;623;142;147;226;253;269;142	19.2																	4	1			5	1.8003e-07	By MS/MS	1.6766	1.8608	43.256	3	0	Median	0.52625	0.54091	16.193	3
4948	tr|Q6ZMY0|Q6ZMY0_HUMAN	>tr|Q6ZMY0|Q6ZMY0_HUMAN cDNA FLJ16598 fis, clone TESTI4006473, weakly similar to ATP-dependent RNA helicase A OS=Homo sapiens PE=2 SV=1	-	1.6766	1.58589	1.1756	1.21165	0.66964	0.728238	1	7	7	1	150.97	1340	15.3										1				8							8	3.1096e-42	By MS/MS	1.6766	1.531	32.887	4	0	Median	1.1756	1.1937	19.575	4
1119	sp|P23368|MAOM_HUMAN;tr|Q8NAS5|Q8NAS5_HUMAN;tr|Q6TCH8|Q6TCH8_HUMAN;tr|B7Z6V0|B7Z6V0_HUMAN;tr|E9PMB9|E9PMB9_HUMAN;tr|Q8TBJ0|Q8TBJ0_HUMAN;tr|B2R995|B2R995_HUMAN;sp|Q16798|MAON_HUMAN	>sp|P23368|MAOM_HUMAN NAD-dependent malic enzyme, mitochondrial OS=Homo sapiens GN=ME2 PE=1 SV=1	-	1.6738	1.58324	1.588	1.63669	0.85619	0.931112	8	11	11	11	65.443	584;252;259;342;581;604;604;604	20																		12			12	2.1155e-63	By MS/MS	1.6738	1.7654	13.452	9	0	Median	1.588	1.6842	12.716	9
1004	tr|B2R7E8|B2R7E8_HUMAN;sp|P15927|RFA2_HUMAN;tr|B4DL94|B4DL94_HUMAN;tr|Q5TEJ0|Q5TEJ0_HUMAN;tr|B4DUL2|B4DUL2_HUMAN;tr|B4DQD9|B4DQD9_HUMAN;tr|Q5TEJ7|Q5TEJ7_HUMAN	>tr|B2R7E8|B2R7E8_HUMAN cDNA, FLJ93412, highly similar to Homo sapiens replication protein A2, 32kDa (RPA2), mRNA OS=Homo sapiens PE=2 SV=1;>sp|P15927|RFA2_HUMAN Replication protein A 32 kDa subunit OS=Homo sapiens GN=RPA2 PE=1 SV=1;>tr|B4DL94|B4DL94_HUMAN	-	1.6716	1.58116	0.91133	0.939273	0.66977	0.728379	7	3	3	3	29.263	270;270;104;122;174;264;179	22																				3	3	7.4705e-06	By MS/MS	1.6716	1.5641	6.1613	2	0	Median	0.91133	0.92394	29.889	2
3641	tr|B4DT15|B4DT15_HUMAN;sp|Q9BQ52|RNZ2_HUMAN;tr|G5E9D5|G5E9D5_HUMAN;tr|B3KT00|B3KT00_HUMAN;tr|B3KSU9|B3KSU9_HUMAN;tr|E7ES68|E7ES68_HUMAN;tr|B4E365|B4E365_HUMAN;tr|H7C2I4|H7C2I4_HUMAN;tr|J3QRS2|J3QRS2_HUMAN;tr|J3QL08|J3QL08_HUMAN;tr|J3QLK4|J3QLK4_HUMAN	>tr|B4DT15|B4DT15_HUMAN cDNA FLJ56150, highly similar to Zinc phosphodiesterase ELAC protein 2 (EC 3.1.26.11) OS=Homo sapiens PE=2 SV=1;>sp|Q9BQ52|RNZ2_HUMAN Zinc phosphodiesterase ELAC protein 2 OS=Homo sapiens GN=ELAC2 PE=1 SV=2;>tr|G5E9D5|G5E9D5_HUMAN E	-	1.6713	1.58087	1.0029	1.03365	0.62793	0.682878	11	14	14	14	90.6	811;826;807;807;586;626;624;286;122;132;148	17.8													1			14					15	8.6726e-60	By MS/MS	1.6713	1.6721	16.13	13	0	Median	1.0029	1.0452	14.159	13
368	tr|Q6IB98|Q6IB98_HUMAN;tr|Q53HR0|Q53HR0_HUMAN;tr|Q53HG0|Q53HG0_HUMAN;sp|O15372|EIF3H_HUMAN;tr|B3KS98|B3KS98_HUMAN;tr|Q5BKY2|Q5BKY2_HUMAN;tr|E5RJT0|E5RJT0_HUMAN;tr|E5RFW7|E5RFW7_HUMAN;tr|B4DJN9|B4DJN9_HUMAN;tr|E5RFH0|E5RFH0_HUMAN;tr|E5RGU4|E5RGU4_HUMAN;tr|E5RHC7|E5RHC7_HUMAN;tr|E5RH59|E5RH59_HUMAN	>tr|Q6IB98|Q6IB98_HUMAN Eukaryotic translation initiation factor 3 subunit H OS=Homo sapiens GN=EIF3H PE=2 SV=1;>tr|Q53HR0|Q53HR0_HUMAN Eukaryotic translation initiation factor 3, subunit 3 gamma, 40kDa variant (Fragment) OS=Homo sapiens PE=2 SV=1;>tr|Q53H	-	1.6696	1.57927	1.0282	1.05973	0.64255	0.698777	13	7	7	7	39.93	352;352;352;352;366;349;244;97;153;170;235;46;56	18.7			1			1													1	8	9	1.9964e-33	By MS/MS	1.6696	1.6467	31.565	6	0	Median	1.0282	1.045	17.397	6
3836	sp|Q9H1A4|APC1_HUMAN;tr|H0Y564|H0Y564_HUMAN;tr|F8WAS1|F8WAS1_HUMAN	>sp|Q9H1A4|APC1_HUMAN Anaphase-promoting complex subunit 1 OS=Homo sapiens GN=ANAPC1 PE=1 SV=1;>tr|H0Y564|H0Y564_HUMAN Anaphase-promoting complex subunit 1 (Fragment) OS=Homo sapiens GN=ANAPC1 PE=4 SV=1	-	1.6691	1.57879	1.2137	1.25091	0.88013	0.957147	3	6	6	6	216.5	1944;1452;149	13.1					2	1								8							8	1.5443e-27	By MS/MS	1.6691	1.4716	27.48	3	0	Median	1.2137	1.1942	11.66	3
4041	tr|Q6FID4|Q6FID4_HUMAN;tr|Q5SQT9|Q5SQT9_HUMAN;tr|B2R679|B2R679_HUMAN;sp|Q9NR31|SAR1A_HUMAN;tr|B4DQ19|B4DQ19_HUMAN;tr|Q8NG23|Q8NG23_HUMAN;tr|D6RAA2|D6RAA2_HUMAN;tr|H0Y5E8|H0Y5E8_HUMAN;tr|Q5SQT8|Q5SQT8_HUMAN;tr|D6RDB2|D6RDB2_HUMAN;tr|D6RD69|D6RD69_HUMAN;tr|Q53F37|Q53F37_HUMAN;sp|Q9Y6B6|SAR1B_HUMAN	>tr|Q6FID4|Q6FID4_HUMAN SARA1 protein OS=Homo sapiens GN=SARA1 PE=2 SV=1;>tr|Q5SQT9|Q5SQT9_HUMAN SAR1 gene homolog A (S. cerevisiae), isoform CRA_a OS=Homo sapiens GN=SAR1A PE=2 SV=1;>tr|B2R679|B2R679_HUMAN cDNA, FLJ92825, highly similar to Homo sapiens SA	-	1.6674	1.57719	1.3828	1.4252	0.77326	0.840925	13	3	3	3	22.338	198;198;198;198;155;198;103;115;121;144;170;198;198	22																				4	4	6.8789e-39	By MS/MS	1.6674	1.5475	7.3846	3	0	Median	1.3828	1.3997	9.8052	3
4380	tr|Q643R0|Q643R0_HUMAN;sp|Q9ULW0|TPX2_HUMAN;tr|Q96RR5|Q96RR5_HUMAN;tr|B3KM90|B3KM90_HUMAN;tr|Q96FC3|Q96FC3_HUMAN	>tr|Q643R0|Q643R0_HUMAN HCTP4 OS=Homo sapiens GN=HCTP4 PE=2 SV=1;>sp|Q9ULW0|TPX2_HUMAN Targeting protein for Xklp2 OS=Homo sapiens GN=TPX2 PE=1 SV=2;>tr|Q96RR5|Q96RR5_HUMAN Hepatocellular carcinoma-associated antigen 90 OS=Homo sapiens GN=HCA90 PE=2 SV=1;>	-	1.6637	1.57369	1.6289	1.67885	0.93526	1.0171	5	11	11	11	85.652	747;747;783;605;213	14.4			1					1	3	3						13					13	2.5907e-46	By MS/MS	1.6637	1.6342	15.171	6	0	Median	1.6289	1.6222	17.656	6
2136	sp|Q13895|BYST_HUMAN;tr|F8WBL2|F8WBL2_HUMAN;tr|H7BY94|H7BY94_HUMAN	>sp|Q13895|BYST_HUMAN Bystin OS=Homo sapiens GN=BYSL PE=1 SV=3;>tr|F8WBL2|F8WBL2_HUMAN Bystin OS=Homo sapiens GN=BYSL PE=2 SV=1	-	1.6594	1.56962	1.0742	1.10714	0.70973	0.771836	3	7	7	7	49.601	437;194;183	18.8									2										9		9	2.1843e-43	By MS/MS	1.6594	1.5311	18.954	5	0	Median	1.0742	1.076	26.922	5
1564	tr|B4DQJ8|B4DQJ8_HUMAN;sp|P52209|6PGD_HUMAN;tr|F5H7U0|F5H7U0_HUMAN;tr|B4E2U0|B4E2U0_HUMAN;tr|A9Z1X1|A9Z1X1_HUMAN;tr|B4DV68|B4DV68_HUMAN;tr|B4DL86|B4DL86_HUMAN;tr|K7EMN2|K7EMN2_HUMAN;tr|K7EM49|K7EM49_HUMAN;tr|K7EPF6|K7EPF6_HUMAN	>tr|B4DQJ8|B4DQJ8_HUMAN 6-phosphogluconate dehydrogenase, decarboxylating OS=Homo sapiens GN=PGD PE=2 SV=1;>sp|P52209|6PGD_HUMAN 6-phosphogluconate dehydrogenase, decarboxylating OS=Homo sapiens GN=PGD PE=1 SV=3;>tr|F5H7U0|F5H7U0_HUMAN 6-phosphogluconate d	-	1.651	1.56167	1.3402	1.38129	0.78917	0.858227	10	9	9	9	51.872	470;483;461;461;289;299;429;160;205;256	21																			12		12	8.4837e-92	By MS/MS	1.651	1.4937	12.005	7	0	Median	1.3402	1.3561	9.7492	7
1377	sp|P42166|LAP2A_HUMAN	>sp|P42166|LAP2A_HUMAN Lamina-associated polypeptide 2, isoform alpha OS=Homo sapiens GN=TMPO PE=1 SV=2	-	1.6491	1.55988	1.1713	1.20721	0.79944	0.869396	1	22	12	12	75.491	694	16.3						1				4							13				13	1.6241e-139	By MS/MS	1.6491	1.636	15.481	9	0	Median	1.1713	1.2536	18.031	9
1637	tr|B4DV79|B4DV79_HUMAN;tr|A4D210|A4D210_HUMAN;sp|P55884|EIF3B_HUMAN;tr|B4DXN6|B4DXN6_HUMAN;tr|Q96G38|Q96G38_HUMAN;tr|Q86UM1|Q86UM1_HUMAN;tr|C9JZG1|C9JZG1_HUMAN;tr|C9JQN7|C9JQN7_HUMAN;tr|Q59FS8|Q59FS8_HUMAN	>tr|B4DV79|B4DV79_HUMAN Eukaryotic translation initiation factor 3 subunit B OS=Homo sapiens GN=EIF3B PE=2 SV=1;>tr|A4D210|A4D210_HUMAN Eukaryotic translation initiation factor 3 subunit B OS=Homo sapiens GN=EIF3B PE=3 SV=1;>sp|P55884|EIF3B_HUMAN Eukaryoti	-	1.6481	1.55893	1.0177	1.0489	0.62577	0.680529	9	23	23	23	85.134	738;775;814;661;622;385;302;153;170	17.3									1						30	19	1				50	2.5442e-128	By MS/MS	1.6481	1.6915	32.493	45	0	Median	1.0177	1.0785	18.848	45
439	sp|O43776|SYNC_HUMAN;tr|B4DN60|B4DN60_HUMAN;tr|K7EPK2|K7EPK2_HUMAN;tr|B4DF91|B4DF91_HUMAN;tr|B4DGT6|B4DGT6_HUMAN;tr|K7EMQ6|K7EMQ6_HUMAN;tr|K7EJ19|K7EJ19_HUMAN;tr|K7EIU7|K7EIU7_HUMAN;tr|K7EQ35|K7EQ35_HUMAN;tr|B4DG16|B4DG16_HUMAN	>sp|O43776|SYNC_HUMAN Asparagine--tRNA ligase, cytoplasmic OS=Homo sapiens GN=NARS PE=1 SV=1;>tr|B4DN60|B4DN60_HUMAN Asparagine--tRNA ligase, cytoplasmic OS=Homo sapiens GN=NARS PE=2 SV=1	-	1.6473	1.55817	0.92541	0.953785	0.61206	0.665619	10	8	8	8	62.942	548;299;163;254;287;128;136;162;167;174	20																		9			9	1.5056e-39	By MS/MS	1.6473	1.7255	17.072	6	0	Median	0.92541	0.98177	13.844	6
526	tr|A7E2Y5|A7E2Y5_HUMAN;sp|O75165|DJC13_HUMAN;tr|B3KN02|B3KN02_HUMAN;tr|H0YA63|H0YA63_HUMAN;tr|Q0D2M7|Q0D2M7_HUMAN;tr|Q8N7A5|Q8N7A5_HUMAN;tr|H0Y8Q2|H0Y8Q2_HUMAN	>tr|A7E2Y5|A7E2Y5_HUMAN DnaJ (Hsp40) homolog, subfamily C, member 13 OS=Homo sapiens GN=DNAJC13 PE=2 SV=1;>sp|O75165|DJC13_HUMAN DnaJ homolog subfamily C member 13 OS=Homo sapiens GN=DNAJC13 PE=1 SV=5	-	1.6468	1.5577	1.0026	1.03334	0.59984	0.65233	7	25	25	25	254.45	2243;2243;890;96;123;162;173	15													26	1							27	8.4966e-153	By MS/MS	1.6468	1.4445	33.809	23	0	Median	1.0026	0.99064	25.267	23
1292	tr|B0YJ88|B0YJ88_HUMAN;sp|P35241|RADI_HUMAN;tr|Q6PKD3|Q6PKD3_HUMAN;tr|Q05CU6|Q05CU6_HUMAN;tr|B7Z2S7|B7Z2S7_HUMAN;tr|H0YE16|H0YE16_HUMAN;tr|E9PQ82|E9PQ82_HUMAN;tr|E9PNV3|E9PNV3_HUMAN;tr|Q9NST9|Q9NST9_HUMAN;tr|E9PKN5|E9PKN5_HUMAN	>tr|B0YJ88|B0YJ88_HUMAN Radixin OS=Homo sapiens GN=RDX PE=2 SV=1;>sp|P35241|RADI_HUMAN Radixin OS=Homo sapiens GN=RDX PE=1 SV=1;>tr|Q6PKD3|Q6PKD3_HUMAN RDX protein (Fragment) OS=Homo sapiens GN=RDX PE=2 SV=1;>tr|Q05CU6|Q05CU6_HUMAN RDX protein (Fragment) O	-	1.6462	1.55713	1.4321	1.47601	0.93274	1.01436	10	22	12	12	68.563	583;583;339;342;447;253;116;148;117;51	19.1																	17	2			19	8.5652e-129	By MS/MS	1.6462	1.757	42.825	12	0	Median	1.4321	1.4935	26.053	12
253	tr|B4DMT5|B4DMT5_HUMAN;sp|O00303|EIF3F_HUMAN;tr|B3KSH1|B3KSH1_HUMAN;tr|B4DEW9|B4DEW9_HUMAN;tr|H0YDT6|H0YDT6_HUMAN;tr|Q9BX72|Q9BX72_HUMAN;tr|E9PQV8|E9PQV8_HUMAN	>tr|B4DMT5|B4DMT5_HUMAN Eukaryotic translation initiation factor 3 subunit F OS=Homo sapiens GN=EIF3F PE=2 SV=1;>sp|O00303|EIF3F_HUMAN Eukaryotic translation initiation factor 3 subunit F OS=Homo sapiens GN=EIF3F PE=1 SV=1;>tr|B3KSH1|B3KSH1_HUMAN Eukaryoti	-	1.6447	1.55571	1.2039	1.24081	0.79842	0.868287	7	9	9	9	33.24	307;357;372;208;100;348;124	19.2									2										10	1	11	1.4874e-54	By MS/MS	1.6447	1.4362	17.381	8	0	Median	1.2039	1.2153	22.577	8
599	sp|O75962|TRIO_HUMAN;tr|E7EPJ7|E7EPJ7_HUMAN;tr|E7EWP2|E7EWP2_HUMAN;tr|D3DTD2|D3DTD2_HUMAN;tr|F5H228|F5H228_HUMAN;tr|B4E3M5|B4E3M5_HUMAN;tr|C9J1B4|C9J1B4_HUMAN;tr|H7BXZ5|H7BXZ5_HUMAN;sp|O60229|KALRN_HUMAN;tr|J3QSW6|J3QSW6_HUMAN	>sp|O75962|TRIO_HUMAN Triple functional domain protein OS=Homo sapiens GN=TRIO PE=1 SV=2;>tr|E7EPJ7|E7EPJ7_HUMAN Triple functional domain protein (Fragment) OS=Homo sapiens GN=TRIO PE=2 SV=2;>tr|E7EWP2|E7EWP2_HUMAN Triple functional domain protein OS=Homo	-	1.6433	1.55439	1.1977	1.23442	0.74207	0.807006	10	4	4	4	346.9	3097;2546;2309;2368;1508;1508;194;2955;2985;2986	10.4			1		1			2	1			3					1				4	1.7962e-37	By MS/MS	1.6433	1.5369	66.755	2	0	Median	1.1977	1.3118	24.907	2
3627	tr|E9PKG1|E9PKG1_HUMAN;sp|Q99873|ANM1_HUMAN;tr|H7C2I1|H7C2I1_HUMAN;tr|Q5U8W9|Q5U8W9_HUMAN;tr|E9PQ98|E9PQ98_HUMAN;tr|E9PIX6|E9PIX6_HUMAN;tr|B4DJ87|B4DJ87_HUMAN;tr|E9PNR9|E9PNR9_HUMAN;tr|H0YDE4|H0YDE4_HUMAN;tr|E9PMW9|E9PMW9_HUMAN;tr|E9PI83|E9PI83_HUMAN;tr|Q59GT2|Q59GT2_HUMAN;sp|Q9NR22|ANM8_HUMAN	>tr|E9PKG1|E9PKG1_HUMAN Protein arginine N-methyltransferase 1 OS=Homo sapiens GN=PRMT1 PE=2 SV=1;>sp|Q99873|ANM1_HUMAN Protein arginine N-methyltransferase 1 OS=Homo sapiens GN=PRMT1 PE=1 SV=2;>tr|H7C2I1|H7C2I1_HUMAN Protein arginine N-methyltransferase 1	-	1.6394	1.5507	1.141	1.17599	0.66183	0.719744	13	7	7	7	37.709	325;361;371;327;205;209;293;160;238;110;113;269;394	19.3				1				1											3	8	11	2.8195e-37	By MS/MS	1.6394	1.5214	16.015	8	0	Median	1.141	1.1562	17.289	8
1408	sp|P45880|VDAC2_HUMAN;tr|B4DKM5|B4DKM5_HUMAN;tr|Q5JSD2|Q5JSD2_HUMAN;tr|Q5JSD1|Q5JSD1_HUMAN;tr|A2A3S1|A2A3S1_HUMAN	>sp|P45880|VDAC2_HUMAN Voltage-dependent anion-selective channel protein 2 OS=Homo sapiens GN=VDAC2 PE=1 SV=2;>tr|B4DKM5|B4DKM5_HUMAN Voltage-dependent anion-selective channel protein 2 OS=Homo sapiens GN=VDAC2 PE=2 SV=1;>tr|Q5JSD2|Q5JSD2_HUMAN Voltage-dep	-	1.637	1.54843	1.5713	1.61948	0.93602	1.01793	5	9	9	9	31.566	294;255;195;204;109	16.2		1				2		1	2	1										11	11	7.6454e-47	By MS/MS	1.637	1.5609	12.424	8	0	Median	1.5713	1.6143	9.6349	8
1178	sp|P27694|RFA1_HUMAN;tr|I3L4R8|I3L4R8_HUMAN;tr|I3L2M5|I3L2M5_HUMAN;tr|I3L524|I3L524_HUMAN	>sp|P27694|RFA1_HUMAN Replication protein A 70 kDa DNA-binding subunit OS=Homo sapiens GN=RPA1 PE=1 SV=2	-	1.6357	1.5472	0.95004	0.97917	0.61019	0.663585	4	17	17	17	68.137	616;313;153;124	19.5																	19	16			35	9.3702e-88	By MS/MS	1.6357	1.7127	28.512	24	0	Median	0.95004	0.97955	22.724	24
2153	tr|Q24JU4|Q24JU4_HUMAN;tr|J9R021|J9R021_HUMAN;sp|Q14152|EIF3A_HUMAN;tr|F5H335|F5H335_HUMAN;tr|B4DYS1|B4DYS1_HUMAN;tr|Q7Z5T5|Q7Z5T5_HUMAN;tr|Q6P1R0|Q6P1R0_HUMAN;tr|Q05BS0|Q05BS0_HUMAN;tr|Q3B770|Q3B770_HUMAN	>tr|Q24JU4|Q24JU4_HUMAN Eukaryotic translation initiation factor 3 subunit A OS=Homo sapiens GN=EIF3A PE=2 SV=1;>tr|J9R021|J9R021_HUMAN Eukaryotic translation initiation factor 3 subunit A OS=Homo sapiens GN=eIF3a PE=2 SV=1;>sp|Q14152|EIF3A_HUMAN Eukaryoti	-	1.6351	1.54663	1.1299	1.16455	0.67241	0.73125	9	53	53	53	166.47	1382;1382;1382;1348;1348;812;636;634;640	15.7							1	2	1					80	5						85	1.5974e-248	By MS/MS	1.6351	1.4379	22.485	73	0	Median	1.1299	1.1051	16.818	72
2857	tr|B3KRQ2|B3KRQ2_HUMAN;sp|Q86XI2|CNDG2_HUMAN;tr|F8WE06|F8WE06_HUMAN;tr|B4DHE5|B4DHE5_HUMAN;tr|Q9NXD3|Q9NXD3_HUMAN;tr|E7EUH9|E7EUH9_HUMAN;tr|H0Y6U5|H0Y6U5_HUMAN	>tr|B3KRQ2|B3KRQ2_HUMAN cDNA FLJ34689 fis, clone MESAN2000815, highly similar to Homo sapiens leucine zipper protein 5 (LUZP5), mRNA OS=Homo sapiens PE=2 SV=1;>sp|Q86XI2|CNDG2_HUMAN Condensin-2 complex subunit G2 OS=Homo sapiens GN=NCAPG2 PE=1 SV=1	-	1.6344	1.54597	0.71719	0.739181	0.48475	0.527169	7	3	3	3	130.94	1143;1143;389;571;888;888;898	17															3						3	1.7299e-05	By MS/MS	1.6344	1.6077	13.593	3	0	Median	0.71719	0.75452	4.6902	3
2168	sp|Q14204|DYHC1_HUMAN;tr|H0YJ21|H0YJ21_HUMAN;tr|B4DSR6|B4DSR6_HUMAN;tr|Q6P2H7|Q6P2H7_HUMAN;tr|Q9NRC3|Q9NRC3_HUMAN;tr|Q92862|Q92862_HUMAN	>sp|Q14204|DYHC1_HUMAN Cytoplasmic dynein 1 heavy chain 1 OS=Homo sapiens GN=DYNC1H1 PE=1 SV=5	-	1.6341	1.54569	1.1537	1.18907	0.72658	0.79016	6	144	144	144	532.4	4646;180;257;197;130;77	14.5									1		4	187	90	33	2						316	0	By MS/MS	1.6341	1.428	31.174	241	0	Median	1.1537	1.278	29.35	240
4087	tr|I3L0H8|I3L0H8_HUMAN;tr|B4DS24|B4DS24_HUMAN;sp|Q9NUU7|DD19A_HUMAN;tr|H3BTB3|H3BTB3_HUMAN;tr|Q2NL95|Q2NL95_HUMAN;tr|Q9HBZ9|Q9HBZ9_HUMAN;tr|Q7Z4W5|Q7Z4W5_HUMAN;tr|Q53G16|Q53G16_HUMAN;sp|Q9UMR2|DD19B_HUMAN;tr|H3BQK0|H3BQK0_HUMAN;tr|H3BMQ5|H3BMQ5_HUMAN;tr|H3BN59|H3BN59_HUMAN;tr|H3BP36|H3BP36_HUMAN;tr|H3BP50|H3BP50_HUMAN;tr|J3QRH0|J3QRH0_HUMAN;tr|H3BSL8|H3BSL8_HUMAN;tr|Q59FQ9|Q59FQ9_HUMAN;tr|Q68DY7|…	>tr|I3L0H8|I3L0H8_HUMAN ATP-dependent RNA helicase DDX19A OS=Homo sapiens GN=DDX19A PE=2 SV=1;>tr|B4DS24|B4DS24_HUMAN cDNA FLJ50635, highly similar to ATP-dependent RNA helicase DDX19A (EC 3.6.1.-) OS=Homo sapiens PE=2 SV=1;>sp|Q9NUU7|DD19A_HUMAN ATP-depen	-	1.632	1.5437	1.4642	1.5091	0.96335	1.04765	22	4	4	4	50.519	447;447;478;129;449;478;479;479;479;484;233;261;47;51;64;78;313;328;328;360;388;396	18.2								1										4	1		5	5.4086e-26	By MS/MS	1.632	1.6801	23.183	3	0	Median	1.4642	1.4717	12.772	3
4128	tr|A4D1N4|A4D1N4_HUMAN;sp|Q9NX63|CHCH3_HUMAN;tr|C9JRZ6|C9JRZ6_HUMAN;tr|F8WAR4|F8WAR4_HUMAN;tr|G3V1K1|G3V1K1_HUMAN;tr|B7Z1X9|B7Z1X9_HUMAN	>tr|A4D1N4|A4D1N4_HUMAN Coiled-coil-helix-coiled-coil-helix domain containing 3 OS=Homo sapiens GN=CHCHD3 PE=2 SV=1;>sp|Q9NX63|CHCH3_HUMAN Coiled-coil-helix-coiled-coil-helix domain-containing protein 3, mitochondrial OS=Homo sapiens GN=CHCHD3 PE=1 SV=1;>t	-	1.6314	1.54313	0.78798	0.812141	0.48609	0.528626	6	4	4	4	26.152	227;227;232;241;138;138	15.9									1	3										4	4	8.9318e-36	By MS/MS	1.6314	1.5474	5.2628	4	0	Median	0.78798	0.81041	5.0474	4
3600	sp|Q99623|PHB2_HUMAN;tr|J3KPX7|J3KPX7_HUMAN;tr|F5GY37|F5GY37_HUMAN;tr|B4DW05|B4DW05_HUMAN;tr|F5GWA7|F5GWA7_HUMAN;tr|F5H3X6|F5H3X6_HUMAN;tr|F5H0C5|F5H0C5_HUMAN;tr|F5H2D2|F5H2D2_HUMAN;tr|Q9BXV3|Q9BXV3_HUMAN	>sp|Q99623|PHB2_HUMAN Prohibitin-2 OS=Homo sapiens GN=PHB2 PE=1 SV=2;>tr|J3KPX7|J3KPX7_HUMAN Prohibitin-2 OS=Homo sapiens GN=PHB2 PE=2 SV=1;>tr|F5GY37|F5GY37_HUMAN Prohibitin-2 OS=Homo sapiens GN=PHB2 PE=2 SV=1;>tr|B4DW05|B4DW05_HUMAN cDNA FLJ60175, highly	-	1.6237	1.53585	1.1173	1.15156	0.67649	0.735687	9	15	15	15	33.296	299;299;267;213;261;213;112;87;69	22																				18	18	1.2059e-69	By MS/MS	1.6237	1.5893	10.069	15	0	Median	1.1173	1.1433	12.303	15
2808	sp|Q86TB9|PATL1_HUMAN;tr|B3KXN0|B3KXN0_HUMAN	>sp|Q86TB9|PATL1_HUMAN Protein PAT1 homolog 1 OS=Homo sapiens GN=PATL1 PE=1 SV=2;>tr|B3KXN0|B3KXN0_HUMAN cDNA FLJ45747 fis, clone LIVER2008465 OS=Homo sapiens PE=2 SV=1	-	1.6233	1.53547	1.381	1.42334	0.99037	1.07703	2	2	2	2	86.849	770;275	15									1							2					2	5.3929e-18	By MS/MS	1.6233	1.5834	7.2686	2	0	Median	1.381	1.414	14.827	2
2946	sp|Q8IZ83|A16A1_HUMAN;tr|F8WBH3|F8WBH3_HUMAN;tr|B4DVV1|B4DVV1_HUMAN;tr|F5H4B6|F5H4B6_HUMAN;tr|B4DQ15|B4DQ15_HUMAN	>sp|Q8IZ83|A16A1_HUMAN Aldehyde dehydrogenase family 16 member A1 OS=Homo sapiens GN=ALDH16A1 PE=1 SV=2;>tr|F8WBH3|F8WBH3_HUMAN Aldehyde dehydrogenase family 16 member A1 OS=Homo sapiens GN=ALDH16A1 PE=2 SV=1;>tr|B4DVV1|B4DVV1_HUMAN cDNA FLJ51526, highly s	-	1.6229	1.53509	1.1658	1.20155	0.71742	0.780199	5	4	4	4	85.126	802;637;637;639;639	19																	5				5	1.1262e-15	By MS/MS	1.6229	1.6047	18.875	3	0	Median	1.1658	1.2321	19.823	3
2641	sp|Q6P1N0|C2D1A_HUMAN;tr|K7EMP1|K7EMP1_HUMAN;tr|Q9NX28|Q9NX28_HUMAN;tr|Q9H8P7|Q9H8P7_HUMAN;tr|K7EJY5|K7EJY5_HUMAN	>sp|Q6P1N0|C2D1A_HUMAN Coiled-coil and C2 domain-containing protein 1A OS=Homo sapiens GN=CC2D1A PE=1 SV=1;>tr|K7EMP1|K7EMP1_HUMAN Coiled-coil and C2 domain-containing protein 1A (Fragment) OS=Homo sapiens GN=CC2D1A PE=4 SV=1;>tr|Q9NX28|Q9NX28_HUMAN cDNA F	-	1.6222	1.53443	1.0418	1.07374	0.61885	0.673003	5	4	4	4	104.06	951;405;572;387;378	15.6										1					4						4	5.2233e-21	By MS/MS	1.6222	1.7406	20.383	4	0	Median	1.0418	1.1108	12.897	4
2389	sp|Q16891|IMMT_HUMAN;tr|B9A067|B9A067_HUMAN;tr|B4DKR1|B4DKR1_HUMAN;tr|B4DQY2|B4DQY2_HUMAN;tr|B4DT20|B4DT20_HUMAN;tr|Q05DN3|Q05DN3_HUMAN;tr|D6RAW4|D6RAW4_HUMAN	>sp|Q16891|IMMT_HUMAN Mitochondrial inner membrane protein OS=Homo sapiens GN=IMMT PE=1 SV=1;>tr|B9A067|B9A067_HUMAN Mitochondrial inner membrane protein OS=Homo sapiens GN=IMMT PE=2 SV=2;>tr|B4DKR1|B4DKR1_HUMAN cDNA FLJ51884, highly similar to Mitochondri	-	1.622	1.53424	0.84751	0.873497	0.53107	0.577542	7	32	32	0	83.677	758;711;746;711;659;316;147	18.4																42	24				66	3.3232e-195	By MS/MS	1.622	1.525	33.016	53	0	Median	0.84751	0.85415	19.325	53
1769	tr|B2RE56|B2RE56_HUMAN;tr|A8K486|A8K486_HUMAN;sp|P62937|PPIA_HUMAN;tr|Q71V99|Q71V99_HUMAN;tr|F8WE65|F8WE65_HUMAN;tr|C9J5S7|C9J5S7_HUMAN;tr|B4DM82|B4DM82_HUMAN;tr|Q567Q0|Q567Q0_HUMAN;tr|E5RIZ5|E5RIZ5_HUMAN;sp|Q9Y536|PAL4A_HUMAN;sp|F5H284|PAL4D_HUMAN	>tr|B2RE56|B2RE56_HUMAN Peptidyl-prolyl cis-trans isomerase OS=Homo sapiens PE=2 SV=1;>tr|A8K486|A8K486_HUMAN Peptidyl-prolyl cis-trans isomerase OS=Homo sapiens PE=2 SV=1;>sp|P62937|PPIA_HUMAN Peptidyl-prolyl cis-trans isomerase A OS=Homo sapiens GN=PPIA	-	1.6164	1.52894	1.3145	1.35481	0.81697	0.88846	11	8	8	8	18.008	165;165;165;164;120;121;129;105;58;164;164	16.9		1	2								2									10	12	3.772e-31	By MS/MS	1.6164	1.5785	21.376	12	0	Median	1.3145	1.3792	14.403	12
4248	tr|A8K0D2|A8K0D2_HUMAN;sp|Q9UBM7|DHCR7_HUMAN;tr|E9PM00|E9PM00_HUMAN;tr|B4E1K5|B4E1K5_HUMAN;tr|E9PJ54|E9PJ54_HUMAN;tr|E9PRL8|E9PRL8_HUMAN;tr|E9PQ71|E9PQ71_HUMAN;tr|E9PIP9|E9PIP9_HUMAN;tr|H0YE57|H0YE57_HUMAN	>tr|A8K0D2|A8K0D2_HUMAN cDNA FLJ77740, highly similar to Homo sapiens 7-dehydrocholesterol reductase, mRNA OS=Homo sapiens PE=2 SV=1;>sp|Q9UBM7|DHCR7_HUMAN 7-dehydrocholesterol reductase OS=Homo sapiens GN=DHCR7 PE=1 SV=1;>tr|E9PM00|E9PM00_HUMAN 7-dehydroc	-	1.6155	1.52809	1.0967	1.13033	0.61603	0.669936	9	6	6	6	54.469	475;475;258;280;164;91;105;108;221	20.4									1											7	7	5.5079e-32	By MS/MS	1.6155	1.5313	8.4523	5	0	Median	1.0967	1.1081	21.438	5
3965	tr|F8VR84|F8VR84_HUMAN;tr|Q8WYI2|Q8WYI2_HUMAN;tr|F8VQQ3|F8VQQ3_HUMAN;tr|Q96CT6|Q96CT6_HUMAN;tr|Q86UA3|Q86UA3_HUMAN;sp|Q9HB07|MYG1_HUMAN;tr|H3BPH3|H3BPH3_HUMAN	>tr|F8VR84|F8VR84_HUMAN UPF0160 protein MYG1, mitochondrial OS=Homo sapiens GN=C12orf10 PE=2 SV=1;>tr|Q8WYI2|Q8WYI2_HUMAN C12orf10 protein OS=Homo sapiens GN=MST024 PE=2 SV=1;>tr|F8VQQ3|F8VQQ3_HUMAN UPF0160 protein MYG1, mitochondrial OS=Homo sapiens GN=C1	-	1.6151	1.52771	1.1795	1.21567	0.71357	0.776012	7	2	2	2	24.058	213;221;301;322;376;376;130	22																				2	2	0.00016157	By MS/MS	1.6151	1.5944	5.9278	2	0	Median	1.1795	1.2158	0.9155	2
2877	tr|G8JLD3|G8JLD3_HUMAN;sp|Q8IUD2|RB6I2_HUMAN;tr|B4DG07|B4DG07_HUMAN;tr|K7EPP6|K7EPP6_HUMAN;tr|K7EPD6|K7EPD6_HUMAN;sp|O15083|ERC2_HUMAN;tr|H7C4G9|H7C4G9_HUMAN	>tr|G8JLD3|G8JLD3_HUMAN ELKS/Rab6-interacting/CAST family member 1 OS=Homo sapiens GN=ERC1 PE=2 SV=1;>sp|Q8IUD2|RB6I2_HUMAN ELKS/Rab6-interacting/CAST family member 1 OS=Homo sapiens GN=ERC1 PE=1 SV=1;>tr|B4DG07|B4DG07_HUMAN cDNA FLJ58159, highly similar t	-	1.6101	1.52299	0.98565	1.01587	0.645	0.701441	7	9	9	9	124.82	1086;1116;724;344;285;957;528	16.1			1												8					1	9	2.0455e-28	By MS/MS	1.6101	1.5826	82.2	2	0	Median	0.98565	1.0014	15.211	2
3531	sp|Q96RL7|VP13A_HUMAN;tr|H0Y7P8|H0Y7P8_HUMAN	>sp|Q96RL7|VP13A_HUMAN Vacuolar protein sorting-associated protein 13A OS=Homo sapiens GN=VPS13A PE=1 SV=2;>tr|H0Y7P8|H0Y7P8_HUMAN Vacuolar protein sorting-associated protein 13A (Fragment) OS=Homo sapiens GN=VPS13A PE=4 SV=1	-	1.61	1.52289	0.93975	0.968565	0.53935	0.586546	2	2	2	2	360.27	3174;383	14												2									2	1.2405e-09	By MS/MS	1.61	1.29	63.897	2	0	Median	0.93975	1.0278	29.071	2
1832	tr|B5MD17|B5MD17_HUMAN;tr|J3KS05|J3KS05_HUMAN;tr|Q6IBN6|Q6IBN6_HUMAN;sp|P83916|CBX1_HUMAN;tr|K7ELA4|K7ELA4_HUMAN;tr|C9JWS9|C9JWS9_HUMAN	>tr|B5MD17|B5MD17_HUMAN Chromobox protein homolog 1 (Fragment) OS=Homo sapiens GN=CBX1 PE=2 SV=1;>tr|J3KS05|J3KS05_HUMAN Chromobox protein homolog 1 (Fragment) OS=Homo sapiens GN=CBX1 PE=2 SV=1;>tr|Q6IBN6|Q6IBN6_HUMAN CBX1 protein OS=Homo sapiens GN=CBX1 P	-	1.6073	1.52034	0.938	0.966761	0.49966	0.543383	6	3	2	2	19.325	168;174;185;185;138;110	17.7									1											2	2	7.5831e-26	By MS/MS	1.6073	1.5423	2.2199	2	0	Median	0.938	0.95336	20.922	2
1173	tr|E9PJF0|E9PJF0_HUMAN;tr|Q8NHX0|Q8NHX0_HUMAN;tr|E9PQW4|E9PQW4_HUMAN;tr|L7RXH5|L7RXH5_HUMAN;sp|P27361|MK03_HUMAN;tr|B3KR49|B3KR49_HUMAN;tr|E9PBK7|E9PBK7_HUMAN;tr|Q7Z3H5|Q7Z3H5_HUMAN;tr|H0YDH9|H0YDH9_HUMAN	>tr|E9PJF0|E9PJF0_HUMAN Mitogen-activated protein kinase 3 OS=Homo sapiens GN=MAPK3 PE=2 SV=1;>tr|Q8NHX0|Q8NHX0_HUMAN Extracellular signal-related kinase 1c OS=Homo sapiens PE=2 SV=1;>tr|E9PQW4|E9PQW4_HUMAN Mitogen-activated protein kinase 3 OS=Homo sapien	-	1.6065	1.51958		0	0.66001	0.717765	9	3	3	2	35.737	316;335;339;379;379;265;311;323;87	13.1							1	2	2										2	1	3	7.3539e-23	By MS/MS	1.6065	1.5776	56.978	2	0	Median	NaN	NaN	NaN	1
3482	tr|B2RNR6|B2RNR6_HUMAN;sp|Q96KR1|ZFR_HUMAN;tr|A8K849|A8K849_HUMAN;tr|B3KP82|B3KP82_HUMAN;tr|B3KVS4|B3KVS4_HUMAN;tr|H0Y8W1|H0Y8W1_HUMAN	>tr|B2RNR6|B2RNR6_HUMAN Zinc finger RNA binding protein OS=Homo sapiens GN=ZFR PE=2 SV=1;>sp|Q96KR1|ZFR_HUMAN Zinc finger RNA-binding protein OS=Homo sapiens GN=ZFR PE=1 SV=2	-	1.601	1.51438	1.0949	1.12847	0.69087	0.751325	6	14	13	13	117.01	1074;1074;631;128;128;182	15.8										3					14						14	9.8504e-66	By MS/MS	1.601	1.7134	17.757	8	0	Median	1.0949	1.1827	19.48	8
3770	sp|Q9BZF1|OSBL8_HUMAN;tr|Q5HYM3|Q5HYM3_HUMAN;tr|F8VQX7|F8VQX7_HUMAN;tr|Q641R2|Q641R2_HUMAN;tr|F8VUA7|F8VUA7_HUMAN;tr|Q96E43|Q96E43_HUMAN;tr|Q96N80|Q96N80_HUMAN;tr|F8W060|F8W060_HUMAN;tr|F8VZB8|F8VZB8_HUMAN;tr|Q6ZME5|Q6ZME5_HUMAN	>sp|Q9BZF1|OSBL8_HUMAN Oxysterol-binding protein-related protein 8 OS=Homo sapiens GN=OSBPL8 PE=1 SV=3;>tr|Q5HYM3|Q5HYM3_HUMAN Oxysterol-binding protein OS=Homo sapiens GN=DKFZp686C0249 PE=2 SV=1;>tr|F8VQX7|F8VQX7_HUMAN Oxysterol-binding protein (Fragment)	-	1.6004	1.51381	0.86339	0.889863	0.52825	0.574475	10	9	9	8	101.19	889;890;721;728;695;377;420;53;58;133	16.3								1	1						1	9					10	5.8364e-51	By MS/MS	1.6004	1.5779	11.026	8	0	Median	0.86339	0.88473	25.19	8
2156	tr|F8W726|F8W726_HUMAN;tr|B4DYY5|B4DYY5_HUMAN;sp|Q14157|UBP2L_HUMAN;tr|B4DZJ6|B4DZJ6_HUMAN;tr|Q5VU77|Q5VU77_HUMAN;tr|Q5VU81|Q5VU81_HUMAN;tr|Q5VU80|Q5VU80_HUMAN;tr|Q5VU79|Q5VU79_HUMAN;tr|Q5VU78|Q5VU78_HUMAN;tr|H0Y5H6|H0Y5H6_HUMAN;tr|H7C2T8|H7C2T8_HUMAN	>tr|F8W726|F8W726_HUMAN Ubiquitin-associated protein 2-like OS=Homo sapiens GN=UBAP2L PE=2 SV=1;>tr|B4DYY5|B4DYY5_HUMAN cDNA FLJ55671, highly similar to Ubiquitin-associated protein 2-like OS=Homo sapiens PE=2 SV=1;>sp|Q14157|UBP2L_HUMAN Ubiquitin-associat	-	1.599	1.51249	1.208	1.24504	0.69168	0.752206	11	10	10	10	113.5	1078;1078;1087;897;350;182;234;265;280;383;399	13.9									5	7				3	12	1	1				17	3.8115e-87	By MS/MS	1.599	1.6541	59.431	12	0	Median	1.208	1.325	38.738	12
2324	sp|Q15648|MED1_HUMAN;tr|B4DSK7|B4DSK7_HUMAN;tr|B2RAG9|B2RAG9_HUMAN	>sp|Q15648|MED1_HUMAN Mediator of RNA polymerase II transcription subunit 1 OS=Homo sapiens GN=MED1 PE=1 SV=4;>tr|B4DSK7|B4DSK7_HUMAN cDNA FLJ50196, highly similar to Peroxisome proliferator-activated receptor-binding protein (Fragment) OS=Homo sapiens PE=	-	1.5965	1.51012	0.85881	0.885143	0.59843	0.650796	3	7	7	7	168.48	1581;1330;1566	12.8							1	2	1	1				7							7	2.6933e-31	By MS/MS	1.5965	1.4971	8.4453	3	0	Median	0.85881	0.82893	15.4	3
2551	sp|Q5VTR2|BRE1A_HUMAN;tr|Q05DC0|Q05DC0_HUMAN;tr|C9J0A5|C9J0A5_HUMAN;tr|C9JXC9|C9JXC9_HUMAN;tr|A0PJJ6|A0PJJ6_HUMAN;tr|C9JWJ4|C9JWJ4_HUMAN	>sp|Q5VTR2|BRE1A_HUMAN E3 ubiquitin-protein ligase BRE1A OS=Homo sapiens GN=RNF20 PE=1 SV=2;>tr|Q05DC0|Q05DC0_HUMAN RNF20 protein (Fragment) OS=Homo sapiens GN=RNF20 PE=2 SV=1	-	1.596	1.50965	1.3472	1.38851	0.87236	0.948697	6	13	13	12	113.66	975;617;145;181;394;99	16.1										2					13						13	6.8647e-91	By MS/MS	1.596	1.6545	24.235	11	0	Median	1.3472	1.4561	24.756	11
1905	sp|Q03111|ENL_HUMAN	>sp|Q03111|ENL_HUMAN Protein ENL OS=Homo sapiens GN=MLLT1 PE=1 SV=2	-	1.5954	1.50908	1.1496	1.18485	0.59718	0.649437	1	2	2	2	62.055	559	11.9								1	1	4							2				2	1.2835e-24	By MS/MS	1.5954	1.5798	10.481	2	0	Median	1.1496	1.1888	5.4048	2
3979	tr|B3KV49|B3KV49_HUMAN;tr|B4DX01|B4DX01_HUMAN;tr|B7Z403|B7Z403_HUMAN;tr|A8K8F0|A8K8F0_HUMAN;sp|Q9HC38|GLOD4_HUMAN;tr|Q9Y3E8|Q9Y3E8_HUMAN;tr|I3L1I0|I3L1I0_HUMAN	>tr|B3KV49|B3KV49_HUMAN cDNA FLJ16128 fis, clone BRACE2038269, moderately similar to Bombyx mori cytosolic juvenile hormone binding protein 36 kDa subunit (cJHBP) mRNA OS=Homo sapiens PE=2 SV=1;>tr|B4DX01|B4DX01_HUMAN cDNA FLJ59092 OS=Homo sapiens PE=2 SV=	-	1.5953	1.50899	0.96085	0.990312	0.66486	0.723039	7	2	2	2	26.726	242;274;289;298;313;504;115	22																				2	2	5.5678e-05	By MS/MS	1.5953	1.5869	5.8042	2	0	Median	0.96085	0.96073	23.471	2
1664	tr|Q6IAX5|Q6IAX5_HUMAN;sp|P60228|EIF3E_HUMAN;tr|B2R806|B2R806_HUMAN;tr|B3KW56|B3KW56_HUMAN;tr|E5RGA2|E5RGA2_HUMAN;tr|E5RHS5|E5RHS5_HUMAN;tr|H0YBR5|H0YBR5_HUMAN;tr|H0YAW4|H0YAW4_HUMAN;tr|E5RIT4|E5RIT4_HUMAN;tr|E5RII3|E5RII3_HUMAN;tr|E5RIP5|E5RIP5_HUMAN;tr|E5RJ25|E5RJ25_HUMAN;tr|H0YBP5|H0YBP5_HUMAN	>tr|Q6IAX5|Q6IAX5_HUMAN Eukaryotic translation initiation factor 3 subunit E OS=Homo sapiens GN=EIF3S6 PE=2 SV=1;>sp|P60228|EIF3E_HUMAN Eukaryotic translation initiation factor 3 subunit E OS=Homo sapiens GN=EIF3E PE=1 SV=1;>tr|B2R806|B2R806_HUMAN Eukaryot	-	1.5952	1.50889	1.1101	1.14414	0.68574	0.745746	13	18	18	18	52.205	445;445;445;396;352;226;171;156;75;75;45;56;74	20.6								1											24	2	26	1.0065e-104	By MS/MS	1.5952	1.502	20.584	20	0	Median	1.1101	1.1201	12.264	21
4841	tr|Q7RTQ0|Q7RTQ0_HUMAN;tr|G3V5R9|G3V5R9_HUMAN;tr|Q7RTP8|Q7RTP8_HUMAN;tr|Q7RTQ4|Q7RTQ4_HUMAN;tr|Q7RTQ9|Q7RTQ9_HUMAN;tr|Q7RTQ7|Q7RTQ7_HUMAN;tr|G3V2E7|G3V2E7_HUMAN;tr|B5BU63|B5BU63_HUMAN;sp|Q07866|KLC1_HUMAN;tr|F8W6L3|F8W6L3_HUMAN;tr|B4DGB3|B4DGB3_HUMAN;tr|Q7RTQ8|Q7RTQ8_HUMAN;tr|Q7RTQ2|Q7RTQ2_HUMAN;tr|G3V3H3|G3V3H3_HUMAN;tr|Q7RTQ1|Q7RTQ1_HUMAN;tr|E7EVH7|E7EVH7_HUMAN;tr|B4DS14|B4DS14_HUMAN;tr|G5E9S8|…	>tr|Q7RTQ0|Q7RTQ0_HUMAN Kinesin light chain 1N OS=Homo sapiens GN=KNS2 PE=2 SV=1;>tr|G3V5R9|G3V5R9_HUMAN Kinesin light chain 1 OS=Homo sapiens GN=KLC1 PE=2 SV=1;>tr|Q7RTP8|Q7RTP8_HUMAN Kinesin light chain 1J OS=Homo sapiens GN=KNS2 PE=2 SV=1;>tr|Q7RTQ4|Q7R	-	1.5935	1.50728	1.3664	1.4083	0.85411	0.92885	20	7	7	3	70.496	624;630;633;626;538;547;551;569;573;576;576;607;609;609;616;732;732;549;384;150	15.3								2	2								6	1			7	5.8988e-35	By MS/MS	1.5935	1.6886	16.013	6	0	Median	1.3664	1.4254	11.597	6
2543	sp|Q5UIP0|RIF1_HUMAN;tr|H7C2B5|H7C2B5_HUMAN;tr|H7BZN3|H7BZN3_HUMAN;tr|B4DRJ4|B4DRJ4_HUMAN;tr|B4DS49|B4DS49_HUMAN	>sp|Q5UIP0|RIF1_HUMAN Telomere-associated protein RIF1 OS=Homo sapiens GN=RIF1 PE=1 SV=2	-	1.5925	1.50634	1.2266	1.26421	0.7725	0.840099	5	30	30	30	274.46	2472;746;845;1013;341	13.6				1	1	1	1		3	4		33	19	8							60	5.9348e-218	By MS/MS	1.5925	1.3721	36.881	46	0	Median	1.2266	1.1905	25.512	46
1667	tr|F8W1R7|F8W1R7_HUMAN;sp|P60660|MYL6_HUMAN;tr|G3V1V0|G3V1V0_HUMAN;tr|J3KND3|J3KND3_HUMAN;tr|G8JLA2|G8JLA2_HUMAN;tr|B7Z6Z4|B7Z6Z4_HUMAN;tr|F8VPF3|F8VPF3_HUMAN;tr|G3V1Y7|G3V1Y7_HUMAN;tr|Q6IBG5|Q6IBG5_HUMAN;tr|F8W180|F8W180_HUMAN;tr|H0YI43|H0YI43_HUMAN;tr|F8W1I5|F8W1I5_HUMAN;sp|P14649|MYL6B_HUMAN;tr|B4E368|B4E368_HUMAN;tr|F8VXL3|F8VXL3_HUMAN	>tr|F8W1R7|F8W1R7_HUMAN Myosin light polypeptide 6 OS=Homo sapiens GN=MYL6 PE=2 SV=1;>sp|P60660|MYL6_HUMAN Myosin light polypeptide 6 OS=Homo sapiens GN=MYL6 PE=1 SV=2;>tr|G3V1V0|G3V1V0_HUMAN Myosin light polypeptide 6 OS=Homo sapiens GN=MYL6 PE=4 SV=1;>tr	-	1.5915	1.50539	1.0878	1.12115	0.6884	0.748639	15	8	8	4	16.29	145;151;161;152;152;238;130;115;116;196;83;175;208;223;47	16.1		1	1			1	1		1											9	9	3.2836e-44	By MS/MS	1.5915	1.5329	15.389	9	0	Median	1.0878	1.1147	7.5625	9
2365	tr|Q6FHQ0|Q6FHQ0_HUMAN;sp|Q16576|RBBP7_HUMAN;tr|E9PC52|E9PC52_HUMAN;tr|A8K6A2|A8K6A2_HUMAN;tr|Q5JP02|Q5JP02_HUMAN;tr|Q5JP01|Q5JP01_HUMAN;tr|Q5JNZ6|Q5JNZ6_HUMAN;tr|C9J7L0|C9J7L0_HUMAN	>tr|Q6FHQ0|Q6FHQ0_HUMAN RBBP7 protein (Fragment) OS=Homo sapiens GN=RBBP7 PE=2 SV=1;>sp|Q16576|RBBP7_HUMAN Histone-binding protein RBBP7 OS=Homo sapiens GN=RBBP7 PE=1 SV=1;>tr|E9PC52|E9PC52_HUMAN Histone-binding protein RBBP7 OS=Homo sapiens GN=RBBP7 PE=2	-	1.5898	1.50378	1.0649	1.09755	0.64116	0.697265	8	10	6	6	47.82	425;425;416;425;175;285;85;68	19.4								1											7		7	4.6276e-47	By MS/MS	1.5898	1.4261	13.771	6	0	Median	1.0649	1.0521	6.5113	6
821	sp|P07737|PROF1_HUMAN;tr|K7EJ44|K7EJ44_HUMAN;CON__P02584;tr|I3L3D5|I3L3D5_HUMAN	>sp|P07737|PROF1_HUMAN Profilin-1 OS=Homo sapiens GN=PFN1 PE=1 SV=2;>tr|K7EJ44|K7EJ44_HUMAN Profilin 1, isoform CRA_b OS=Homo sapiens GN=PFN1 PE=2 SV=1	-	1.5888	1.50284	1.1523	1.18763	0.74246	0.80743	4	9	9	9	15.054	140;104;140;165	15.3		1	2		2	2		1			1									13	14	2.3069e-49	By MS/MS	1.5888	1.4782	21.929	12	0	Median	1.1523	1.1504	17.728	12
1506	tr|A8K639|A8K639_HUMAN;sp|P49915|GUAA_HUMAN;tr|F8W720|F8W720_HUMAN;tr|B4DUT7|B4DUT7_HUMAN;tr|Q53F90|Q53F90_HUMAN;tr|B4DXV7|B4DXV7_HUMAN	>tr|A8K639|A8K639_HUMAN Guanine monphosphate synthetase, isoform CRA_b OS=Homo sapiens GN=GMPS PE=2 SV=1;>sp|P49915|GUAA_HUMAN GMP synthase [glutamine-hydrolyzing] OS=Homo sapiens GN=GMPS PE=1 SV=1;>tr|F8W720|F8W720_HUMAN GMP synthase [glutamine-hydrolyzin	-	1.5888	1.50284	1.2247	1.26225	0.72043	0.783472	6	22	22	22	76.715	693;693;594;642;693;594	18.5									2								29	2			31	1.8069e-125	By MS/MS	1.5888	1.6344	19.514	26	0	Median	1.2247	1.2826	15.861	26
652	sp|O95202|LETM1_HUMAN;tr|D3DVQ1|D3DVQ1_HUMAN	>sp|O95202|LETM1_HUMAN LETM1 and EF-hand domain-containing protein 1, mitochondrial OS=Homo sapiens GN=LETM1 PE=1 SV=1;>tr|D3DVQ1|D3DVQ1_HUMAN Leucine zipper-EF-hand containing transmembrane protein 1, isoform CRA_a OS=Homo sapiens GN=LETM1 PE=2 SV=1	-	1.588	1.50208	0.86929	0.895944	0.52175	0.567406	2	14	14	14	83.353	739;559	19																1	18	2			21	1.8893e-90	By MS/MS	1.588	1.7264	14.247	13	0	Median	0.86929	0.92909	26.632	13
1957	sp|Q07960|RHG01_HUMAN;tr|H0YE29|H0YE29_HUMAN;tr|B4DPZ4|B4DPZ4_HUMAN;tr|E9PNR6|E9PNR6_HUMAN;tr|O15376|O15376_HUMAN	>sp|Q07960|RHG01_HUMAN Rho GTPase-activating protein 1 OS=Homo sapiens GN=ARHGAP1 PE=1 SV=1;>tr|H0YE29|H0YE29_HUMAN Rho GTPase-activating protein 1 (Fragment) OS=Homo sapiens GN=ARHGAP1 PE=4 SV=1;>tr|B4DPZ4|B4DPZ4_HUMAN cDNA FLJ60782, highly similar to Rho	-	1.5878	1.50189	1.1419	1.17691	0.7316	0.79562	5	7	7	7	50.435	439;334;458;192;223	18.4								2											8		8	1.4655e-47	By MS/MS	1.5878	1.4516	15.36	4	0	Median	1.1419	1.1403	18.096	4
4446	sp|Q9Y230|RUVB2_HUMAN;tr|B3KQ59|B3KQ59_HUMAN;tr|B3KNL2|B3KNL2_HUMAN;tr|M0R0Y3|M0R0Y3_HUMAN;tr|B4DW30|B4DW30_HUMAN;tr|M0QXI6|M0QXI6_HUMAN;tr|M0R0Z0|M0R0Z0_HUMAN	>sp|Q9Y230|RUVB2_HUMAN RuvB-like 2 OS=Homo sapiens GN=RUVBL2 PE=1 SV=3;>tr|B3KQ59|B3KQ59_HUMAN RuvB-like 2 OS=Homo sapiens GN=RUVBL2 PE=2 SV=1;>tr|B3KNL2|B3KNL2_HUMAN RuvB-like 2 (E. coli), isoform CRA_d OS=Homo sapiens GN=RUVBL2 PE=2 SV=1;>tr|M0R0Y3|M0R0Y	-	1.5875	1.50161	1.0263	1.05777	0.67188	0.730674	7	18	18	18	51.156	463;418;429;354;255;109;50	21																			23	1	24	3.8014e-76	By MS/MS	1.5875	1.4137	18.127	18	0	Median	1.0263	1.0459	25.833	18
3575	tr|I3L2Q1|I3L2Q1_HUMAN;tr|I3L1L9|I3L1L9_HUMAN;tr|I3L1R7|I3L1R7_HUMAN;sp|Q99447|PCY2_HUMAN;tr|I3L102|I3L102_HUMAN;tr|B3KSC8|B3KSC8_HUMAN;tr|B7ZAS0|B7ZAS0_HUMAN;tr|B7Z4W6|B7Z4W6_HUMAN	>tr|I3L2Q1|I3L2Q1_HUMAN Ethanolamine-phosphate cytidylyltransferase (Fragment) OS=Homo sapiens GN=PCYT2 PE=2 SV=2;>tr|I3L1L9|I3L1L9_HUMAN Ethanolamine-phosphate cytidylyltransferase (Fragment) OS=Homo sapiens GN=PCYT2 PE=2 SV=1;>tr|I3L1R7|I3L1R7_HUMAN Etha	-	1.5845	1.49877	1.1452	1.18031	0.67058	0.72926	8	2	2	2	32.031	286;314;367;389;44;311;357;357	21																			2		2	3.3986e-18	By MS/MS	1.5845	1.5679	7.0565	2	0	Median	1.1452	1.1387	30.38	2
3935	tr|B4DEI4|B4DEI4_HUMAN;tr|B4DNR1|B4DNR1_HUMAN;sp|Q9H8Y8|GORS2_HUMAN;tr|B4DKT0|B4DKT0_HUMAN;tr|B4DQF1|B4DQF1_HUMAN	>tr|B4DEI4|B4DEI4_HUMAN cDNA FLJ54595, highly similar to Golgi reassembly-stacking protein 2 OS=Homo sapiens PE=2 SV=1;>tr|B4DNR1|B4DNR1_HUMAN cDNA FLJ55232, highly similar to Golgi reassembly-stacking protein 2 OS=Homo sapiens PE=2 SV=1;>sp|Q9H8Y8|GORS2_H	-	1.5775	1.49215	1.0101	1.04107	0.53418	0.580924	5	2	2	2	42.044	405;408;452;464;310	14.8				1	1		1		1									3	3		6	1.2019e-38	By MS/MS	1.5775	1.6349	33.195	5	0	Median	1.0101	1.0736	23.444	5
1289	tr|A8K401|A8K401_HUMAN;sp|P35232|PHB_HUMAN;tr|Q6FHP5|Q6FHP5_HUMAN;tr|Q53FV0|Q53FV0_HUMAN;tr|Q6PUJ7|Q6PUJ7_HUMAN;tr|C9JW96|C9JW96_HUMAN;tr|C9JZ20|C9JZ20_HUMAN;tr|E7ESE2|E7ESE2_HUMAN;tr|E9PCW0|E9PCW0_HUMAN;tr|B4DY47|B4DY47_HUMAN;tr|D6RBK0|D6RBK0_HUMAN;tr|Q9BSE8|Q9BSE8_HUMAN	>tr|A8K401|A8K401_HUMAN Prohibitin, isoform CRA_a OS=Homo sapiens GN=PHB PE=2 SV=1;>sp|P35232|PHB_HUMAN Prohibitin OS=Homo sapiens GN=PHB PE=1 SV=1;>tr|Q6FHP5|Q6FHP5_HUMAN PHB protein (Fragment) OS=Homo sapiens GN=PHB PE=2 SV=1;>tr|Q53FV0|Q53FV0_HUMAN Proh	-	1.5757	1.49045	1.0649	1.09755	0.65393	0.711153	12	17	17	17	29.804	272;272;272;272;272;246;201;202;214;155;124;156	21.1				1																19	19	3.9396e-108	By MS/MS	1.5757	1.5126	9.0657	16	0	Median	1.0649	1.0854	8.9561	16
2780	tr|M1P2Z0|M1P2Z0_HUMAN;sp|Q7Z434|MAVS_HUMAN	>tr|M1P2Z0|M1P2Z0_HUMAN Mitochondrial antiviral signaling protein OS=Homo sapiens GN=MAVS PE=2 SV=1;>sp|Q7Z434|MAVS_HUMAN Mitochondrial antiviral-signaling protein OS=Homo sapiens GN=MAVS PE=1 SV=2	-	1.5757	1.49045	0.88177	0.908807	0.57091	0.620868	2	5	5	5	56.527	540;540	18.7							1										5	4	2		11	8.3954e-33	By MS/MS	1.5757	1.506	34.422	9	0	Median	0.88177	0.9159	31.578	9
4397	tr|H7BXW3|H7BXW3_HUMAN;sp|Q9UNF1|MAGD2_HUMAN;tr|Q5H909|Q5H909_HUMAN;tr|B4DX55|B4DX55_HUMAN;tr|Q5H907|Q5H907_HUMAN;tr|B4DWM5|B4DWM5_HUMAN;tr|B4DNG7|B4DNG7_HUMAN	>tr|H7BXW3|H7BXW3_HUMAN Melanoma-associated antigen D2 OS=Homo sapiens GN=MAGED2 PE=2 SV=1;>sp|Q9UNF1|MAGD2_HUMAN Melanoma-associated antigen D2 OS=Homo sapiens GN=MAGED2 PE=1 SV=2;>tr|Q5H909|Q5H909_HUMAN Melanoma-associated antigen D2 OS=Homo sapiens GN=M	-	1.572	1.48695	0.93517	0.963844	0.59085	0.642553	7	9	9	8	63.138	588;606;550;520;521;229;204	17.7					1												10				10	2.0547e-41	By MS/MS	1.572	1.6323	13.381	9	0	Median	0.93517	0.97525	42.134	9
4945	tr|Q6MZS5|Q6MZS5_HUMAN;tr|S4R3J4|S4R3J4_HUMAN;tr|B4DMD1|B4DMD1_HUMAN;tr|Q7Z334|Q7Z334_HUMAN	>tr|Q6MZS5|Q6MZS5_HUMAN Putative uncharacterized protein DKFZp686A13234 (Fragment) OS=Homo sapiens GN=DKFZp686A13234 PE=2 SV=1;>tr|S4R3J4|S4R3J4_HUMAN Heterogeneous nuclear ribonucleoprotein R OS=Homo sapiens GN=HNRNPR PE=4 SV=1;>tr|B4DMD1|B4DMD1_HUMAN cDN	-	1.5715	1.48647	0.81007	0.834909	0.52415	0.570016	4	23	1	1	68.359	613;535;473;243	19.5																	1	1			2	3.1578e-154	By MS/MS	1.5715	1.6591	2.9447	2	0	Median	0.81007	0.84621	45.921	2
4275	sp|Q9UG63|ABCF2_HUMAN;tr|Q75MJ1|Q75MJ1_HUMAN;tr|C9JHK9|C9JHK9_HUMAN;tr|C9JZV3|C9JZV3_HUMAN	>sp|Q9UG63|ABCF2_HUMAN ATP-binding cassette sub-family F member 2 OS=Homo sapiens GN=ABCF2 PE=1 SV=2;>tr|Q75MJ1|Q75MJ1_HUMAN ATP-binding cassette sub-family F member 2 OS=Homo sapiens GN=ABCF2 PE=2 SV=1	-	1.5691	1.4842	0.80569	0.830394	0.49105	0.53402	4	11	11	11	71.289	623;634;240;288	19																	15				15	1.1253e-30	By MS/MS	1.5691	1.6408	17.746	11	0	Median	0.80569	0.84421	7.8037	11
3232	tr|F5H4Z3|F5H4Z3_HUMAN;tr|B4DUJ0|B4DUJ0_HUMAN;tr|Q5QPM7|Q5QPM7_HUMAN;sp|Q92530|PSMF1_HUMAN;tr|H0Y555|H0Y555_HUMAN;tr|B4DXW9|B4DXW9_HUMAN;tr|Q5QPM9|Q5QPM9_HUMAN;tr|E7ER20|E7ER20_HUMAN;tr|B4DFK1|B4DFK1_HUMAN	>tr|F5H4Z3|F5H4Z3_HUMAN Proteasome inhibitor PI31 subunit OS=Homo sapiens GN=PSMF1 PE=2 SV=1;>tr|B4DUJ0|B4DUJ0_HUMAN cDNA FLJ60895, highly similar to Proteasome inhibitor PI31 subunit OS=Homo sapiens PE=2 SV=1;>tr|Q5QPM7|Q5QPM7_HUMAN Proteasome inhibitor P	-	1.5666	1.48184	1.1277	1.16228	0.76554	0.832529	9	2	2	2	19.29	175;183;263;271;107;175;183;201;201	22																				2	2	1.4739e-05	By MS/MS	1.5666	1.5288	44.379	2	0	Median	1.1277	1.1547	51.621	2
192	sp|A0AVT1|UBA6_HUMAN;tr|B3KSS1|B3KSS1_HUMAN;tr|H0Y8S8|H0Y8S8_HUMAN	>sp|A0AVT1|UBA6_HUMAN Ubiquitin-like modifier-activating enzyme 6 OS=Homo sapiens GN=UBA6 PE=1 SV=1;>tr|B3KSS1|B3KSS1_HUMAN cDNA FLJ36845 fis, clone ASTRO2013050, weakly similar to UBIQUITIN-ACTIVATING ENZYME E1 OS=Homo sapiens PE=2 SV=1	-	1.5648	1.48014	0.93485	0.963515	0.51249	0.557336	3	8	8	8	117.97	1052;800;271	17															8						8	1.1624e-23	By MS/MS	1.5648	1.5711	10.546	5	0	Median	0.93485	1.0374	55.135	5
4040	sp|Q9NR30|DDX21_HUMAN;tr|Q3SWU7|Q3SWU7_HUMAN	>sp|Q9NR30|DDX21_HUMAN Nucleolar RNA helicase 2 OS=Homo sapiens GN=DDX21 PE=1 SV=5	-	1.5611	1.47664	1.3082	1.34831	0.85902	0.93419	2	38	38	32	87.343	783;82	15.8				1	3	2	1		5	14					2	56	17	3			78	9.1121e-267	By MS/MS	1.5611	1.3942	33.513	65	0	Median	1.3082	1.2917	20.992	65
4086	tr|Q68D08|Q68D08_HUMAN;sp|Q9NUQ9|FA49B_HUMAN;tr|E5RI16|E5RI16_HUMAN;tr|E5RJE1|E5RJE1_HUMAN;tr|E5RIR8|E5RIR8_HUMAN;tr|E5RJL8|E5RJL8_HUMAN;tr|Q9NW21|Q9NW21_HUMAN;tr|E5RK61|E5RK61_HUMAN;tr|E5RFS4|E5RFS4_HUMAN;tr|E5RHU5|E5RHU5_HUMAN;tr|E5RGI7|E5RGI7_HUMAN;tr|Q3ZTR9|Q3ZTR9_HUMAN	>tr|Q68D08|Q68D08_HUMAN Putative uncharacterized protein DKFZp686B04128 OS=Homo sapiens GN=DKFZp686B04128 PE=2 SV=1;>sp|Q9NUQ9|FA49B_HUMAN Protein FAM49B OS=Homo sapiens GN=FAM49B PE=1 SV=1;>tr|E5RI16|E5RI16_HUMAN Protein FAM49B (Fragment) OS=Homo sapiens	-	1.5603	1.47588	1.0842	1.11744	0.66441	0.72255	12	4	4	4	36.75	324;324;155;93;98;100;178;63;65;68;79;220	19.4									1											4	4	2.764e-24	By MS/MS	1.5603	1.5541	14.815	4	0	Median	1.0842	1.1274	10.597	4
3550	tr|B4DS61|B4DS61_HUMAN;sp|Q96SB4|SRPK1_HUMAN;tr|H3BLV9|H3BLV9_HUMAN;tr|Q5R363|Q5R363_HUMAN;tr|A8K8B2|A8K8B2_HUMAN;tr|D6RBM8|D6RBM8_HUMAN	>tr|B4DS61|B4DS61_HUMAN SFRS protein kinase 1, isoform CRA_f OS=Homo sapiens GN=SRPK1 PE=2 SV=1;>sp|Q96SB4|SRPK1_HUMAN SRSF protein kinase 1 OS=Homo sapiens GN=SRPK1 PE=1 SV=2;>tr|H3BLV9|H3BLV9_HUMAN SRSF protein kinase 1 (Fragment) OS=Homo sapiens GN=SRPK	-	1.5588	1.47446	1.2157	1.25298	0.78112	0.849473	6	5	5	3	72.383	639;655;671;547;655;155	18.3																5	2				7	3.3256e-15	By MS/MS	1.5588	1.5392	13.712	6	0	Median	1.2157	1.2575	20.918	6
482	sp|O60568|PLOD3_HUMAN;tr|B3KQQ3|B3KQQ3_HUMAN;tr|Q9UG85|Q9UG85_HUMAN;tr|H7C2V1|H7C2V1_HUMAN;tr|H7C2S8|H7C2S8_HUMAN;tr|H7C0B8|H7C0B8_HUMAN;tr|B4DPX5|B4DPX5_HUMAN;tr|B4DMP0|B4DMP0_HUMAN	>sp|O60568|PLOD3_HUMAN Procollagen-lysine,2-oxoglutarate 5-dioxygenase 3 OS=Homo sapiens GN=PLOD3 PE=1 SV=1;>tr|B3KQQ3|B3KQQ3_HUMAN cDNA PSEC0016 fis, clone NT2RM1001076, highly similar to Procollagen-lysine,2-oxoglutarate 5-dioxygenase 3 (EC 1.14.11.4) OS	-	1.5574	1.47314	0.57606	0.593723	0.3611	0.392698	8	15	15	15	84.784	738;738;365;270;264;66;243;333	18.7																9	17				26	2.1918e-87	By MS/MS	1.5574	1.5404	17.154	16	0	Median	0.57606	0.6023	31.924	16
1770	sp|P62942|FKB1A_HUMAN;tr|Q1JUQ3|Q1JUQ3_HUMAN;tr|Q1JUQ4|Q1JUQ4_HUMAN;tr|Q1JUQ5|Q1JUQ5_HUMAN;tr|Q5W0X3|Q5W0X3_HUMAN;tr|Q0VDC6|Q0VDC6_HUMAN	>sp|P62942|FKB1A_HUMAN Peptidyl-prolyl cis-trans isomerase FKBP1A OS=Homo sapiens GN=FKBP1A PE=1 SV=2;>tr|Q1JUQ3|Q1JUQ3_HUMAN FK506 binding protein12 OS=Homo sapiens GN=FKBP12-Exin PE=4 SV=1;>tr|Q1JUQ4|Q1JUQ4_HUMAN FK506 binding protein12 OS=Homo sapiens G	-	1.5564	1.47219	0.9332	0.961814	0.68618	0.746225	6	2	2	2	11.951	108;37;89;92;103;145	14.5						1		1												2	2	9.2112e-13	By MS/MS	1.5564	1.5325	1.9339	2	0	Median	0.9332	0.9667	28.295	2
2759	sp|Q7LBC6|KDM3B_HUMAN;tr|A4FUT8|A4FUT8_HUMAN;tr|F5H275|F5H275_HUMAN;tr|B4E2P8|B4E2P8_HUMAN;tr|H0Y9V5|H0Y9V5_HUMAN;tr|Q9P0K0|Q9P0K0_HUMAN;tr|F5H070|F5H070_HUMAN;tr|B4E2H5|B4E2H5_HUMAN;sp|Q9Y4C1|KDM3A_HUMAN	>sp|Q7LBC6|KDM3B_HUMAN Lysine-specific demethylase 3B OS=Homo sapiens GN=KDM3B PE=1 SV=2;>tr|A4FUT8|A4FUT8_HUMAN JMJD1B protein (Fragment) OS=Homo sapiens GN=JMJD1B PE=2 SV=1;>tr|F5H275|F5H275_HUMAN Lysine-specific demethylase 3B OS=Homo sapiens GN=KDM3B P	-	1.5514	1.46746	1.5339	1.58093	1.0153	1.10415	9	8	8	8	191.58	1761;1551;793;793;274;1212;1269;1269;1321	15.1										1			7	7							14	1.687e-26	By MS/MS	1.5514	1.486	29.247	13	0	Median	1.5339	1.4939	26.848	14
4804	tr|E7ESM9|E7ESM9_HUMAN;tr|B7Z468|B7Z468_HUMAN;tr|Q59HE3|Q59HE3_HUMAN;tr|Q86YM9|Q86YM9_HUMAN;tr|H0Y7F0|H0Y7F0_HUMAN;tr|H0Y9H6|H0Y9H6_HUMAN;tr|B2RCJ7|B2RCJ7_HUMAN;tr|Q6AZE3|Q6AZE3_HUMAN;tr|E9PDE4|E9PDE4_HUMAN;tr|B7Z6N0|B7Z6N0_HUMAN;tr|E9PCH5|E9PCH5_HUMAN;tr|E7EVY3|E7EVY3_HUMAN;tr|B7Z574|B7Z574_HUMAN;tr|B7Z4U9|B7Z4U9_HUMAN;sp|P20810|ICAL_HUMAN;tr|F8W7E0|F8W7E0_HUMAN;tr|E7EQ12|E7EQ12_HUMAN;tr|B7Z7L4|…	>tr|E7ESM9|E7ESM9_HUMAN DNA-directed RNA polymerase I subunit RPA34 OS=Homo sapiens GN=CAST PE=2 SV=1;>tr|B7Z468|B7Z468_HUMAN DNA-directed RNA polymerase I subunit RPA34 OS=Homo sapiens GN=CAST PE=2 SV=1;>tr|Q59HE3|Q59HE3_HUMAN Calpastatin isoform a varian	-	1.5512	1.46727	1.8103	1.86581	1.5068	1.63865	36	8	8	8	82.436	769;754;784;435;436;465;590;592;636;636;673;693;694;695;708;393;423;423;595;642;647;430;430;431;431;450;304;346;91;149;150;156;288;301;317;78	15.2							1			3					12	1					13	1.2257e-71	By MS/MS	1.5512	1.5204	23.862	6	0	Median	1.8103	1.9217	18.734	6
2463	sp|Q58FF8|H90B2_HUMAN	>sp|Q58FF8|H90B2_HUMAN Putative heat shock protein HSP 90-beta 2 OS=Homo sapiens GN=HSP90AB2P PE=1 SV=2	-	1.5499	1.46604	1.0429	1.07488	0.68775	0.747932	1	9	1	1	44.348	381	19																2	2	2			6	1.5438e-92	By MS/MS	1.5499	1.5166	48.562	6	0	Median	1.0429	1.0801	12.015	6
1406	tr|F8W6R3|F8W6R3_HUMAN;tr|B4DHY8|B4DHY8_HUMAN;tr|E5KS95|E5KS95_HUMAN;sp|P43897|EFTS_HUMAN;tr|C9JG32|C9JG32_HUMAN;tr|C9JT21|C9JT21_HUMAN;tr|F8VPA7|F8VPA7_HUMAN;tr|F8VS27|F8VS27_HUMAN	>tr|F8W6R3|F8W6R3_HUMAN Elongation factor Ts, mitochondrial OS=Homo sapiens GN=TSFM PE=2 SV=1;>tr|B4DHY8|B4DHY8_HUMAN cDNA FLJ60259, highly similar to Elongation factor Ts, mitochondrial OS=Homo sapiens PE=2 SV=1;>tr|E5KS95|E5KS95_HUMAN Elongation factor T	-	1.5489	1.4651	0.77433	0.798073	0.51483	0.559881	8	3	3	3	30.964	285;285;325;325;140;169;200;230	22																				3	3	2.3131e-26	By MS/MS	1.5489	1.5137	29.045	2	0	Median	0.77433	0.79115	9.0831	2
2054	sp|Q13200|PSMD2_HUMAN;tr|Q59EG8|Q59EG8_HUMAN;tr|B4DM22|B4DM22_HUMAN;tr|E7EW34|E7EW34_HUMAN;tr|B4DX07|B4DX07_HUMAN;tr|E9PCS3|E9PCS3_HUMAN;tr|B4DXY1|B4DXY1_HUMAN;tr|Q9NSM5|Q9NSM5_HUMAN;tr|Q13041|Q13041_HUMAN;tr|C9JPC0|C9JPC0_HUMAN;tr|H7C1H2|H7C1H2_HUMAN;tr|H7C2Q3|H7C2Q3_HUMAN;tr|F8WBS8|F8WBS8_HUMAN	>sp|Q13200|PSMD2_HUMAN 26S proteasome non-ATPase regulatory subunit 2 OS=Homo sapiens GN=PSMD2 PE=1 SV=3;>tr|Q59EG8|Q59EG8_HUMAN Proteasome 26S non-ATPase subunit 2 variant (Fragment) OS=Homo sapiens PE=2 SV=1;>tr|B4DM22|B4DM22_HUMAN cDNA FLJ53357, highly	-	1.5487	1.46491	1.0707	1.10353	0.70774	0.769672	13	29	29	29	100.2	908;913;900;778;778;749;749;632;591;217;203;143;59	18																40					40	5.6838e-192	By MS/MS	1.5487	1.4694	12.993	31	0	Median	1.0707	1.0813	12.386	31
1349	sp|P40222|TXLNA_HUMAN	>sp|P40222|TXLNA_HUMAN Alpha-taxilin OS=Homo sapiens GN=TXLNA PE=1 SV=3	-	1.548	1.46425	0.91942	0.947611	0.70159	0.762983	1	8	8	8	61.89	546	18										1							8				8	2.1987e-23	By MS/MS	1.548	1.6239	27.726	6	0	Median	0.91942	0.97722	26.435	6
2247	tr|D3DP75|D3DP75_HUMAN;tr|A6H8Z3|A6H8Z3_HUMAN;tr|B9A6J2|B9A6J2_HUMAN;sp|Q15042|RB3GP_HUMAN;tr|C9J837|C9J837_HUMAN	>tr|D3DP75|D3DP75_HUMAN RAB3 GTPase activating protein subunit 1 (Catalytic), isoform CRA_a OS=Homo sapiens GN=RAB3GAP1 PE=2 SV=1;>tr|A6H8Z3|A6H8Z3_HUMAN RAB3GAP1 protein OS=Homo sapiens GN=RAB3GAP1 PE=2 SV=1;>tr|B9A6J2|B9A6J2_HUMAN RAB3 GTPase activating	-	1.546	1.46235	1.001	1.03169	0.7594	0.825852	5	4	4	4	99.134	881;935;981;981;988	17															4						4	4.795e-12	By MS/MS	1.546	1.5614	25.524	3	0	Median	1.001	1.0071	43.655	3
360	sp|O15294|OGT1_HUMAN;tr|Q548W1|Q548W1_HUMAN;tr|B4DTL6|B4DTL6_HUMAN;tr|C9JZL3|C9JZL3_HUMAN;tr|Q9H5T3|Q9H5T3_HUMAN;tr|H7C2T7|H7C2T7_HUMAN	>sp|O15294|OGT1_HUMAN UDP-N-acetylglucosamine--peptide N-acetylglucosaminyltransferase 110 kDa subunit OS=Homo sapiens GN=OGT PE=1 SV=3;>tr|Q548W1|Q548W1_HUMAN HRNT1 OS=Homo sapiens GN=OGT PE=2 SV=1	-	1.5456	1.46198	1.4324	1.47632	0.79911	0.869037	6	9	9	9	116.92	1046;920;180;156;170;211	17															9						9	7.5061e-45	By MS/MS	1.5456	1.615	29.774	6	0	Median	1.4324	1.5043	28.188	6
684	tr|B4E205|B4E205_HUMAN;sp|O95486|SC24A_HUMAN	>tr|B4E205|B4E205_HUMAN cDNA FLJ61651, highly similar to Protein transport protein Sec24A OS=Homo sapiens PE=2 SV=1;>sp|O95486|SC24A_HUMAN Protein transport protein Sec24A OS=Homo sapiens GN=SEC24A PE=1 SV=2	-	1.5453	1.46169	0.9766	1.00654	0.61608	0.669991	2	6	6	6	96.272	857;1093	17															7						7	3.0418e-49	By MS/MS	1.5453	1.5028	25.122	7	0	Median	0.9766	1.0152	26.85	7
4101	tr|Q05DU1|Q05DU1_HUMAN;sp|Q9NVN8|GNL3L_HUMAN	>tr|Q05DU1|Q05DU1_HUMAN GNL3L protein (Fragment) OS=Homo sapiens GN=GNL3L PE=2 SV=1;>sp|Q9NVN8|GNL3L_HUMAN Guanine nucleotide-binding protein-like 3-like protein OS=Homo sapiens GN=GNL3L PE=1 SV=1	-	1.5451	1.4615	0.92886	0.957341	0.63234	0.687674	2	3	3	3	65.352	575;582	14.7						2											4				4	9.8105e-22	By MS/MS	1.5451	1.5444	31.565	4	0	Median	0.92886	0.96286	33.157	4
2352	tr|B4DUD6|B4DUD6_HUMAN;tr|Q8TC62|Q8TC62_HUMAN;tr|Q3LIE9|Q3LIE9_HUMAN;tr|A4GYY8|A4GYY8_HUMAN;tr|E7ES33|E7ES33_HUMAN;tr|E7EPK1|E7EPK1_HUMAN;tr|A8K3D0|A8K3D0_HUMAN;sp|Q16181|SEPT7_HUMAN;tr|B4DNE4|B4DNE4_HUMAN;tr|G3V1Q4|G3V1Q4_HUMAN;tr|B4DPQ6|B4DPQ6_HUMAN;tr|H0Y3Y4|H0Y3Y4_HUMAN;tr|Q59EY4|Q59EY4_HUMAN;tr|H0YFF6|H0YFF6_HUMAN;tr|Q5JXL7|Q5JXL7_HUMAN;tr|A4D1Y2|A4D1Y2_HUMAN;tr|Q3B7A3|Q3B7A3_HUMAN;tr|F5GZE5…	>tr|B4DUD6|B4DUD6_HUMAN cDNA FLJ54551, highly similar to Septin-7 OS=Homo sapiens PE=2 SV=1;>tr|Q8TC62|Q8TC62_HUMAN Septin 7 OS=Homo sapiens GN=SEPT7 PE=2 SV=3;>tr|Q3LIE9|Q3LIE9_HUMAN Predicted protein product of Nbla02942 OS=Homo sapiens GN=Nbla02942 PE=2	-	1.5436	1.46008	1.1369	1.17176	0.75895	0.825363	19	15	15	15	47.88	410;417;418;433;436;436;436;437;382;384;384;373;381;381;88;387;235;235;432	20						1			1										23	1	24	4.7612e-103	By MS/MS	1.5436	1.3847	14.022	16	0	Median	1.1369	1.1283	13.581	16
1508	sp|P49959|MRE11_HUMAN;tr|B3KTC7|B3KTC7_HUMAN;tr|F8W7U8|F8W7U8_HUMAN;tr|Q05D78|Q05D78_HUMAN;tr|F5GXT0|F5GXT0_HUMAN;tr|Q9BS79|Q9BS79_HUMAN;tr|F5H742|F5H742_HUMAN;tr|F5H256|F5H256_HUMAN	>sp|P49959|MRE11_HUMAN Double-strand break repair protein MRE11A OS=Homo sapiens GN=MRE11A PE=1 SV=3;>tr|B3KTC7|B3KTC7_HUMAN Double-strand break repair protein MRE11A OS=Homo sapiens GN=MRE11A PE=2 SV=1;>tr|F8W7U8|F8W7U8_HUMAN Double-strand break repair pr	-	1.5379	1.45469	1.071	1.10384	0.63602	0.691676	8	8	8	8	80.592	708;711;707;517;221;206;111;127	17.5									2							1	9	1			11	1.2323e-29	By MS/MS	1.5379	1.6138	19.999	10	0	Median	1.071	1.1104	19.074	10
4449	sp|Q9Y262|EIF3L_HUMAN;tr|B0QY89|B0QY89_HUMAN;tr|B4DQF6|B4DQF6_HUMAN;tr|B3KPB9|B3KPB9_HUMAN;tr|B0QY90|B0QY90_HUMAN;tr|B3KNG0|B3KNG0_HUMAN;tr|Q8N7H0|Q8N7H0_HUMAN;tr|C9JHP4|C9JHP4_HUMAN;tr|C9K0Q7|C9K0Q7_HUMAN;tr|Q7Z5X3|Q7Z5X3_HUMAN;tr|B4DEH4|B4DEH4_HUMAN;tr|H7C3A0|H7C3A0_HUMAN;tr|H0Y7E6|H0Y7E6_HUMAN	>sp|Q9Y262|EIF3L_HUMAN Eukaryotic translation initiation factor 3 subunit L OS=Homo sapiens GN=EIF3L PE=1 SV=1;>tr|B0QY89|B0QY89_HUMAN Eukaryotic translation initiation factor 3 subunit L OS=Homo sapiens GN=EIF3L PE=2 SV=1;>tr|B4DQF6|B4DQF6_HUMAN Eukaryoti	-	1.5353	1.45223	1.08	1.11312	0.70553	0.767268	13	23	23	23	66.726	564;607;531;607;466;297;297;150;183;188;222;127;109	20																		31			31	4.044e-155	By MS/MS	1.5353	1.6315	50.481	27	0	Median	1.08	1.1103	43.7	27
1121	sp|P23381|SYWC_HUMAN;tr|H0YJP3|H0YJP3_HUMAN;tr|G3V3H8|G3V3H8_HUMAN;tr|G3V3Y5|G3V3Y5_HUMAN;tr|G3V423|G3V423_HUMAN;tr|G3V5U1|G3V5U1_HUMAN;tr|G3V456|G3V456_HUMAN;tr|B4DTK8|B4DTK8_HUMAN;tr|G3V277|G3V277_HUMAN	>sp|P23381|SYWC_HUMAN Tryptophan--tRNA ligase, cytoplasmic OS=Homo sapiens GN=WARS PE=1 SV=2	-	1.5351	1.45204	1.6913	1.74316	0.96691	1.05152	9	5	5	5	53.165	471;185;224;227;140;153;154;181;212	17.7						2												3	5		8	5.3227e-37	By MS/MS	1.5351	1.3871	14.429	7	0	Median	1.6913	1.6714	18.655	7
626	sp|O94880|PHF14_HUMAN;tr|B4DG57|B4DG57_HUMAN	>sp|O94880|PHF14_HUMAN PHD finger protein 14 OS=Homo sapiens GN=PHF14 PE=1 SV=2;>tr|B4DG57|B4DG57_HUMAN cDNA FLJ61230, highly similar to PHD finger protein 14 OS=Homo sapiens PE=2 SV=1	-	1.5349	1.45185	0.95932	0.988735	0.57116	0.62114	2	3	3	3	100.05	888;603	12.7								2	1						3						3	5.0183e-17	By MS/MS	1.5349	1.5382	37.989	3	0	Median	0.95932	0.95064	43.721	3
3567	sp|Q96TA1|NIBL1_HUMAN;tr|Q9H8K1|Q9H8K1_HUMAN;tr|Q2YD88|Q2YD88_HUMAN;tr|Q9H6L6|Q9H6L6_HUMAN	>sp|Q96TA1|NIBL1_HUMAN Niban-like protein 1 OS=Homo sapiens GN=FAM129B PE=1 SV=3	-	1.5345	1.45148	1.1363	1.17114	0.78827	0.857249	4	14	14	14	84.137	746;396;327;201	16.4									5	2						21	5	1			27	1.8036e-107	By MS/MS	1.5345	1.4975	32.497	18	0	Median	1.1363	1.1837	20.723	18
1760	tr|Q1RMY8|Q1RMY8_HUMAN;tr|B2R6K4|B2R6K4_HUMAN;sp|P62873|GBB1_HUMAN;tr|B1AKQ8|B1AKQ8_HUMAN;tr|F6UT28|F6UT28_HUMAN;tr|F6X3N5|F6X3N5_HUMAN;tr|Q71UM6|Q71UM6_HUMAN;tr|B3KVK2|B3KVK2_HUMAN;sp|Q9HAV0|GBB4_HUMAN;tr|Q71UM7|Q71UM7_HUMAN;tr|C9JZN1|C9JZN1_HUMAN;tr|A8K3F6|A8K3F6_HUMAN;tr|C9JD14|C9JD14_HUMAN;tr|B4DLV5|B4DLV5_HUMAN;tr|F5H8J8|F5H8J8_HUMAN;tr|F5H100|F5H100_HUMAN;tr|F5H0S8|F5H0S8_HUMAN;tr|Q96B71|Q9…	>tr|Q1RMY8|Q1RMY8_HUMAN GNB1 protein (Fragment) OS=Homo sapiens GN=GNB1 PE=2 SV=1;>tr|B2R6K4|B2R6K4_HUMAN cDNA, FLJ92996, highly similar to Homo sapiens guanine nucleotide binding protein (G protein), beta polypeptide 1 (GNB1), mRNA OS=Homo sapiens PE=2 SV	-	1.5318	1.44892	0.77937	0.803267	0.52798	0.574182	23	4	4	1	36.297	332;340;340;108;165;163;207;240;340;127;152;340;79;153;232;232;265;297;327;339;340;340;340	15.2					2			1	1											5	5	1.408e-24	By MS/MS	1.5318	1.4359	9.9182	3	0	Median	0.77937	0.80423	8.2457	3
2748	sp|Q7L2H7|EIF3M_HUMAN;tr|B4E2Q4|B4E2Q4_HUMAN;tr|H0YCQ8|H0YCQ8_HUMAN;tr|J3KNJ2|J3KNJ2_HUMAN;tr|E9PRI2|E9PRI2_HUMAN;tr|E9PN86|E9PN86_HUMAN;tr|E7ESM3|E7ESM3_HUMAN;tr|B4DT09|B4DT09_HUMAN	>sp|Q7L2H7|EIF3M_HUMAN Eukaryotic translation initiation factor 3 subunit M OS=Homo sapiens GN=EIF3M PE=1 SV=1;>tr|B4E2Q4|B4E2Q4_HUMAN Eukaryotic translation initiation factor 3 subunit M OS=Homo sapiens GN=EIF3M PE=2 SV=1;>tr|H0YCQ8|H0YCQ8_HUMAN Eukaryoti	-	1.5318	1.44892	1.3002	1.34007	0.89302	0.971165	8	6	6	6	42.502	374;242;221;191;59;102;123;123	22																				8	8	1.8036e-27	By MS/MS	1.5318	1.4845	11.793	6	0	Median	1.3002	1.3203	14.772	6
4324	sp|Q9UJU6|DBNL_HUMAN;tr|B4DDP6|B4DDP6_HUMAN;tr|B4DDD6|B4DDD6_HUMAN;tr|B4DXL9|B4DXL9_HUMAN;tr|B4DEM2|B4DEM2_HUMAN;tr|C9J7P1|C9J7P1_HUMAN;tr|Q59FH4|Q59FH4_HUMAN;tr|H0Y5J4|H0Y5J4_HUMAN;tr|B4DDU5|B4DDU5_HUMAN;tr|B4DKZ4|B4DKZ4_HUMAN;tr|F8WBG8|F8WBG8_HUMAN;tr|B4DUF9|B4DUF9_HUMAN;tr|F8WC20|F8WC20_HUMAN;tr|F8WBB2|F8WBB2_HUMAN;tr|F8WFE1|F8WFE1_HUMAN;tr|H7C111|H7C111_HUMAN;tr|B4DNX5|B4DNX5_HUMAN	>sp|Q9UJU6|DBNL_HUMAN Drebrin-like protein OS=Homo sapiens GN=DBNL PE=1 SV=1;>tr|B4DDP6|B4DDP6_HUMAN Drebrin-like protein OS=Homo sapiens GN=DBNL PE=2 SV=1;>tr|B4DDD6|B4DDD6_HUMAN Drebrin-like protein OS=Homo sapiens GN=DBNL PE=2 SV=1;>tr|B4DXL9|B4DXL9_HUM	-	1.53	1.44722	0.81144	0.836321	0.48478	0.527201	17	7	7	7	48.207	430;382;406;379;327;336;358;359;360;368;128;336;50;62;87;138;139	18.5										2								8	2		10	1.1636e-46	By MS/MS	1.53	1.6329	29.393	7	0	Median	0.81144	0.84009	18.098	7
199	sp|A2RRP1|NBAS_HUMAN;tr|H0Y5G7|H0Y5G7_HUMAN;tr|G1UI26|G1UI26_HUMAN	>sp|A2RRP1|NBAS_HUMAN Neuroblastoma-amplified sequence OS=Homo sapiens GN=NBAS PE=1 SV=2;>tr|H0Y5G7|H0Y5G7_HUMAN Neuroblastoma-amplified sequence (Fragment) OS=Homo sapiens GN=NBAS PE=4 SV=1;>tr|G1UI26|G1UI26_HUMAN Neuroblastoma-amplified sequence (Fragmen	-	1.5298	1.44703	0.71306	0.734924	0.45043	0.489845	3	6	6	6	268.57	2371;1419;1561	15													6								6	3.1384e-20	By MS/MS	1.5298	1.38	30.536	6	0	Median	0.71306	0.70404	27.747	6
587	tr|Q6IAM0|Q6IAM0_HUMAN;sp|O75821|EIF3G_HUMAN;tr|K7EL20|K7EL20_HUMAN;tr|A8K5K5|A8K5K5_HUMAN;tr|K7ER90|K7ER90_HUMAN;tr|K7ENA8|K7ENA8_HUMAN;tr|K7EP16|K7EP16_HUMAN;tr|B0AZV5|B0AZV5_HUMAN;tr|B7Z1G0|B7Z1G0_HUMAN;tr|K7EL60|K7EL60_HUMAN	>tr|Q6IAM0|Q6IAM0_HUMAN Eukaryotic translation initiation factor 3 subunit G OS=Homo sapiens GN=EIF3S4 PE=2 SV=1;>sp|O75821|EIF3G_HUMAN Eukaryotic translation initiation factor 3 subunit G OS=Homo sapiens GN=EIF3G PE=1 SV=2;>tr|K7EL20|K7EL20_HUMAN Eukaryot	-	1.5295	1.44675	0.98502	1.01522	0.61882	0.672971	10	8	8	8	35.601	320;320;263;320;227;289;118;122;144;149	17								2	3										8	2	10	7.9006e-45	By MS/MS	1.5295	1.5064	27.424	8	0	Median	0.98502	0.98181	27.015	8
4287	sp|Q9UHB7|AFF4_HUMAN;tr|Q8TAX5|Q8TAX5_HUMAN;tr|C9JCE0|C9JCE0_HUMAN;tr|H7C319|H7C319_HUMAN	>sp|Q9UHB7|AFF4_HUMAN AF4/FMR2 family member 4 OS=Homo sapiens GN=AFF4 PE=1 SV=1	-	1.5234	1.44098	1.1406	1.17557	0.75574	0.821872	4	2	2	2	127.46	1163;365;148;171	7.53				2	4	4	1		3	1				2							2	2.7364e-32	By MS/MS	1.5234	1.4805	41.605	2	0	Median	1.1406	1.1138	44.832	2
3288	sp|Q92917|GPKOW_HUMAN	>sp|Q92917|GPKOW_HUMAN G patch domain and KOW motifs-containing protein OS=Homo sapiens GN=GPKOW PE=1 SV=2	-	1.5223	1.43994	1.0253	1.05674	0.66209	0.720027	1	5	5	5	52.228	476	20																		5			5	2.6847e-31	By MS/MS	1.5223	1.5936	15.537	4	0	Median	1.0253	1.094	24.924	4
3998	tr|Q5TB53|Q5TB53_HUMAN;tr|Q8NCC4|Q8NCC4_HUMAN;tr|Q8WUB5|Q8WUB5_HUMAN;tr|Q96JZ5|Q96JZ5_HUMAN;sp|Q9HD45|TM9S3_HUMAN;tr|Q96K55|Q96K55_HUMAN	>tr|Q5TB53|Q5TB53_HUMAN Transmembrane 9 superfamily member 3 (Fragment) OS=Homo sapiens GN=TM9SF3 PE=2 SV=1;>tr|Q8NCC4|Q8NCC4_HUMAN cDNA FLJ90343 fis, clone NT2RP2002824, highly similar to Transmembrane 9 superfamily protein member 3 OS=Homo sapiens PE=2 S	-	1.5186	1.43644	1.2028	1.23968	0.80543	0.87591	6	3	3	3	29.938	254;399;521;545;589;329	20.6																		2	3		5	1.3895e-09	By MS/MS	1.5186	1.3749	17.554	5	0	Median	1.2028	1.1897	25.573	5
339	sp|O15091|MRRP3_HUMAN	>sp|O15091|MRRP3_HUMAN Mitochondrial ribonuclease P protein 3 OS=Homo sapiens GN=KIAA0391 PE=1 SV=2	-	1.5175	1.4354	1.2809	1.32018	0.81282	0.883947	1	2	2	2	67.315	583	20																		2			2	1.1159e-05	By MS/MS	1.5175	1.6065	13.384	2	0	Median	1.2809	1.3629	16.304	2
1685	sp|P61088|UBE2N_HUMAN;tr|F8VZ29|F8VZ29_HUMAN;tr|F8VSD4|F8VSD4_HUMAN;tr|F8VV71|F8VV71_HUMAN;sp|Q5JXB2|UE2NL_HUMAN;tr|F8VQQ8|F8VQQ8_HUMAN	>sp|P61088|UBE2N_HUMAN Ubiquitin-conjugating enzyme E2 N OS=Homo sapiens GN=UBE2N PE=1 SV=1;>tr|F8VZ29|F8VZ29_HUMAN Ubiquitin-conjugating enzyme E2 N OS=Homo sapiens GN=UBE2N PE=2 SV=1;>tr|F8VSD4|F8VSD4_HUMAN Ubiquitin-conjugating enzyme E2 N OS=Homo sapie	-	1.5165	1.43445	1.6124	1.66184	1.1168	1.21453	6	2	2	2	17.138	152;87;105;152;153;89	17							1													2	2	9.522e-19	By MS/MS	1.5165	1.4069	18.963	2	0	Median	1.6124	1.6328	11.469	2
2068	tr|Q5U0F4|Q5U0F4_HUMAN;tr|Q53HU7|Q53HU7_HUMAN;sp|Q13347|EIF3I_HUMAN;tr|Q9P1D9|Q9P1D9_HUMAN;tr|Q5TFK1|Q5TFK1_HUMAN	>tr|Q5U0F4|Q5U0F4_HUMAN Eukaryotic translation initiation factor 3 subunit I OS=Homo sapiens GN=EIF3I PE=2 SV=1;>tr|Q53HU7|Q53HU7_HUMAN Eukaryotic translation initiation factor 3, subunit 2 beta, 36kDa variant (Fragment) OS=Homo sapiens PE=2 SV=1;>sp|Q1334	-	1.5134	1.43152	0.98972	1.02007	0.63979	0.695776	5	8	8	8	36.501	325;325;325;73;125	19.8								2												11	11	1.0412e-39	By MS/MS	1.5134	1.4994	12.409	5	0	Median	0.98972	1.0137	10.278	5
4258	tr|A5D8W6|A5D8W6_HUMAN;tr|B3KTM8|B3KTM8_HUMAN;sp|Q9UBU8|MO4L1_HUMAN;tr|Q0VAE4|Q0VAE4_HUMAN;tr|H0YMJ0|H0YMJ0_HUMAN;tr|H0YM21|H0YM21_HUMAN;tr|H0YNE0|H0YNE0_HUMAN;tr|H0YLJ3|H0YLJ3_HUMAN;tr|H0YLV1|H0YLV1_HUMAN;tr|H0YMT8|H0YMT8_HUMAN;tr|Q5JXX4|Q5JXX4_HUMAN	>tr|A5D8W6|A5D8W6_HUMAN Mortality factor 4 like 1 OS=Homo sapiens GN=MORF4L1 PE=2 SV=1;>tr|B3KTM8|B3KTM8_HUMAN Mortality factor 4-like protein 1 OS=Homo sapiens GN=MORF4L1 PE=2 SV=1;>sp|Q9UBU8|MO4L1_HUMAN Mortality factor 4-like protein 1 OS=Homo sapiens G	-	1.511	1.42925	1.3162	1.35656	0.76457	0.831475	11	4	4	3	37.26	323;348;362;235;245;156;213;269;113;119;170	22																				4	4	2.055e-15	By MS/MS	1.511	1.5011	21.475	4	0	Median	1.3162	1.3348	27.489	4
3579	tr|K7ELW0|K7ELW0_HUMAN;sp|Q99497|PARK7_HUMAN;tr|K7EN27|K7EN27_HUMAN	>tr|K7ELW0|K7ELW0_HUMAN Protein DJ-1 OS=Homo sapiens GN=PARK7 PE=2 SV=1;>sp|Q99497|PARK7_HUMAN Protein DJ-1 OS=Homo sapiens GN=PARK7 PE=1 SV=2	-	1.5093	1.42764	1.4889	1.53455	0.8197	0.891429	3	3	3	3	17.91	169;189;160	22																				3	3	1.2111e-10	By MS/MS	1.5093	1.4513	11.13	3	0	Median	1.4889	1.5161	9.3127	3
1488	sp|P49750|YLPM1_HUMAN;tr|B4DMQ9|B4DMQ9_HUMAN;tr|H0YI23|H0YI23_HUMAN	>sp|P49750|YLPM1_HUMAN YLP motif-containing protein 1 OS=Homo sapiens GN=YLPM1 PE=1 SV=3	-	1.5081	1.4265	1.0066	1.03746	0.78938	0.858456	3	17	17	0	219.98	1951;701;466	14.9								1					19	5							24	1.1598e-92	By MS/MS	1.5081	1.0861	45.475	19	0	Median	1.0066	0.97573	25.778	19
1346	tr|B4DWZ4|B4DWZ4_HUMAN;tr|Q6FHX6|Q6FHX6_HUMAN;sp|P39748|FEN1_HUMAN;tr|I3L3E9|I3L3E9_HUMAN;tr|F5H1Y3|F5H1Y3_HUMAN	>tr|B4DWZ4|B4DWZ4_HUMAN cDNA FLJ51365, highly similar to Flap endonuclease 1 (EC 3.1.-.-) OS=Homo sapiens PE=2 SV=1;>tr|Q6FHX6|Q6FHX6_HUMAN FEN1 protein OS=Homo sapiens GN=FEN1 PE=2 SV=1;>sp|P39748|FEN1_HUMAN Flap endonuclease 1 OS=Homo sapiens GN=FEN1 PE=	-	1.5079	1.42631	1.2889	1.32842	0.90405	0.98316	5	6	6	6	38.791	344;380;380;154;165	21																			8		8	2.4393e-63	By MS/MS	1.5079	1.3733	10.68	4	0	Median	1.2889	1.3162	6.898	4
782	tr|Q53XC0|Q53XC0_HUMAN;sp|P05198|IF2A_HUMAN;tr|G3V4T5|G3V4T5_HUMAN;tr|H0YJS4|H0YJS4_HUMAN;tr|B4DM12|B4DM12_HUMAN	>tr|Q53XC0|Q53XC0_HUMAN Eukaryotic translation initiation factor 2, subunit 1 alpha, 35kDa, isoform CRA_a OS=Homo sapiens GN=EIF2S1 PE=2 SV=1;>sp|P05198|IF2A_HUMAN Eukaryotic translation initiation factor 2 subunit 1 OS=Homo sapiens GN=EIF2S1 PE=1 SV=3;>tr	-	1.5074	1.42584	1.2048	1.24174	0.76968	0.837032	5	11	11	11	36.112	315;315;273;252;129	21.9																			1	11	12	9.5403e-52	By MS/MS	1.5074	1.4937	23.112	9	0	Median	1.2048	1.2543	22.986	9
1451	sp|P48634|PRC2A_HUMAN;tr|B4DZ56|B4DZ56_HUMAN;tr|B4DLY2|B4DLY2_HUMAN;tr|B4DQ12|B4DQ12_HUMAN	>sp|P48634|PRC2A_HUMAN Protein PRRC2A OS=Homo sapiens GN=PRRC2A PE=1 SV=3	-	1.5039	1.42253	1.0931	1.12662	0.64268	0.698918	4	11	10	10	228.86	2157;549;1382;619	12.2		1	2	1			1		5	2			9	10							19	1.3588e-62	By MS/MS	1.5039	1.2916	51.702	12	0	Median	1.0931	1.0391	26.746	13
3171	sp|Q8WU90|ZC3HF_HUMAN;tr|B7Z592|B7Z592_HUMAN;tr|F8WB26|F8WB26_HUMAN;tr|B4DMW2|B4DMW2_HUMAN;tr|F8WF67|F8WF67_HUMAN	>sp|Q8WU90|ZC3HF_HUMAN Zinc finger CCCH domain-containing protein 15 OS=Homo sapiens GN=ZC3H15 PE=1 SV=1;>tr|B7Z592|B7Z592_HUMAN cDNA FLJ61635, highly similar to Homo sapiens likely ortholog of mouse immediate early response, erythropoietin 4 (LEREPO4), mR	-	1.503	1.42168	1.3994	1.44231	0.91708	0.99733	5	9	9	9	48.602	426;392;105;162;74	18.6										2								11	1		12	8.5146e-48	By MS/MS	1.503	1.5729	39.466	6	0	Median	1.3994	1.4584	23.401	6
3824	tr|B2RE34|B2RE34_HUMAN;sp|Q9H0H5|RGAP1_HUMAN;tr|F8VRD2|F8VRD2_HUMAN;tr|Q9H9L9|Q9H9L9_HUMAN;tr|H0YIK5|H0YIK5_HUMAN;tr|F8VUW9|F8VUW9_HUMAN;tr|F8VV39|F8VV39_HUMAN;tr|F8VS54|F8VS54_HUMAN;tr|F8VWX0|F8VWX0_HUMAN;tr|F8W0L1|F8W0L1_HUMAN;tr|F8VZ66|F8VZ66_HUMAN;tr|F8VV47|F8VV47_HUMAN;tr|F8VWY4|F8VWY4_HUMAN;tr|F8VVE5|F8VVE5_HUMAN;tr|Q9BZ74|Q9BZ74_HUMAN;tr|F8VVY0|F8VVY0_HUMAN;tr|F8VXH1|F8VXH1_HUMAN;tr|F8VZ41…	>tr|B2RE34|B2RE34_HUMAN cDNA, FLJ96901, highly similar to Homo sapiens Rac GTPase activating protein 1 (RACGAP1), mRNA OS=Homo sapiens PE=2 SV=1;>sp|Q9H0H5|RGAP1_HUMAN Rac GTPase-activating protein 1 OS=Homo sapiens GN=RACGAP1 PE=1 SV=1	-	1.503	1.42168	1.3129	1.35316	0.87636	0.953047	19	8	8	8	70.968	632;632;294;255;280;107;111;129;130;139;151;155;174;177;628;49;56;117;155	11.8			1	2	2		2	1	2								8				8	9.72e-47	By MS/MS	1.503	1.5421	7.9504	7	0	Median	1.3129	1.3637	13.615	7
291	sp|O14617|AP3D1_HUMAN;tr|Q6PK82|Q6PK82_HUMAN;tr|E7EMM2|E7EMM2_HUMAN;tr|G5E988|G5E988_HUMAN;tr|K7ERW8|K7ERW8_HUMAN;tr|B0AZV8|B0AZV8_HUMAN	>sp|O14617|AP3D1_HUMAN AP-3 complex subunit delta-1 OS=Homo sapiens GN=AP3D1 PE=1 SV=1;>tr|Q6PK82|Q6PK82_HUMAN AP3D1 protein (Fragment) OS=Homo sapiens GN=AP3D1 PE=2 SV=1;>tr|E7EMM2|E7EMM2_HUMAN AP-3 complex subunit delta-1 OS=Homo sapiens GN=AP3D1 PE=2 SV	-	1.5021	1.42083	0.97365	1.0035	0.58904	0.640585	6	7	7	7	130.16	1153;865;984;1112;155;221	15.7										2				5	6	1					12	1.1773e-37	By MS/MS	1.5021	1.4803	35.848	11	0	Median	0.97365	0.95433	24.311	11
1512	tr|Q6IAT1|Q6IAT1_HUMAN;sp|P50395|GDIB_HUMAN;tr|E7EU23|E7EU23_HUMAN;tr|B4DLV7|B4DLV7_HUMAN;tr|Q5SX87|Q5SX87_HUMAN;tr|Q5SX86|Q5SX86_HUMAN;tr|Q5SX90|Q5SX90_HUMAN;tr|Q8TB95|Q8TB95_HUMAN;tr|B3KVE3|B3KVE3_HUMAN;tr|B4DHX4|B4DHX4_HUMAN;tr|Q5SX91|Q5SX91_HUMAN;tr|G5E9U5|G5E9U5_HUMAN	>tr|Q6IAT1|Q6IAT1_HUMAN GDI2 protein OS=Homo sapiens GN=GDI2 PE=2 SV=1;>sp|P50395|GDIB_HUMAN Rab GDP dissociation inhibitor beta OS=Homo sapiens GN=GDI2 PE=1 SV=2;>tr|E7EU23|E7EU23_HUMAN Rab GDP dissociation inhibitor beta OS=Homo sapiens GN=GDI2 PE=2 SV=1	-	1.502	1.42073	1.5484	1.59588	1.0182	1.1073	12	25	25	17	50.663	445;445;449;449;263;155;148;188;196;417;203;147	19.5			1	1				1		2								1	36	3	40	3.568e-184	By MS/MS	1.502	1.339	22.132	31	0	Median	1.5484	1.5614	24.132	31
3222	sp|Q8WYP5|ELYS_HUMAN;tr|B3KVE5|B3KVE5_HUMAN;tr|B3KTD2|B3KTD2_HUMAN;tr|Q96M44|Q96M44_HUMAN;tr|H7C4S1|H7C4S1_HUMAN	>sp|Q8WYP5|ELYS_HUMAN Protein ELYS OS=Homo sapiens GN=AHCTF1 PE=1 SV=3;>tr|B3KVE5|B3KVE5_HUMAN cDNA FLJ16456 fis, clone BRAWH3009013, highly similar to AT-hook-containing transcription factor 1 (Fragment) OS=Homo sapiens PE=2 SV=1;>tr|B3KTD2|B3KTD2_HUMAN c	-	1.5013	1.42007	1.0119	1.04293	0.65823	0.715829	5	30	30	17	252.5	2266;1322;906;603;80	12.5		1	1	2	1	3	4	2	3	2			33	6	1						40	1.6507e-237	By MS/MS	1.5013	1.341	29.898	30	0	Median	1.0119	0.98002	24.05	30
2165	tr|I0CE67|I0CE67_HUMAN;tr|Q6I9R8|Q6I9R8_HUMAN;tr|Q2TSB7|Q2TSB7_HUMAN;sp|Q14192|FHL2_HUMAN;tr|Q2XQU9|Q2XQU9_HUMAN;tr|J3KNW4|J3KNW4_HUMAN;tr|Q53QP3|Q53QP3_HUMAN;tr|Q53T40|Q53T40_HUMAN	>tr|I0CE67|I0CE67_HUMAN Four-and-a-half LIM domains 2 OS=Homo sapiens GN=FHL2 PE=2 SV=1;>tr|Q6I9R8|Q6I9R8_HUMAN FHL2 protein OS=Homo sapiens GN=FHL2 PE=2 SV=1;>tr|Q2TSB7|Q2TSB7_HUMAN Aging-associated gene 11 OS=Homo sapiens GN=AAG11 PE=2 SV=1;>sp|Q14192|FH	-	1.5002	1.41903	0.76779	0.791332	0.57996	0.63071	8	2	2	2	30.949	269;279;279;279;389;389;110;168	15.5									2											2	2	2.8807e-23	By MS/MS	1.5002	1.4935	0.5482	2	0	Median	0.76779	0.77966	11.57	2
4946	tr|Q6NVW7|Q6NVW7_HUMAN;tr|Q7Z726|Q7Z726_HUMAN;tr|A8K7D9|A8K7D9_HUMAN;sp|P52292|IMA1_HUMAN;tr|J3QLL0|J3QLL0_HUMAN;tr|J3KS65|J3KS65_HUMAN;tr|J3QL07|J3QL07_HUMAN	>tr|Q6NVW7|Q6NVW7_HUMAN Importin subunit alpha OS=Homo sapiens GN=KPNA2 PE=2 SV=1;>tr|Q7Z726|Q7Z726_HUMAN Importin subunit alpha OS=Homo sapiens GN=KPNA2 PE=2 SV=1;>tr|A8K7D9|A8K7D9_HUMAN Importin subunit alpha OS=Homo sapiens PE=2 SV=1;>sp|P52292|IMA1_HUM	-	1.4991	1.41799	1.4525	1.49704	0.97423	1.05948	7	18	18	18	57.964	529;529;529;529;134;143;50	17.6								1	6	2		1						21	7	1	30	8.1822e-141	By MS/MS	1.4991	1.5856	33.796	30	0	Median	1.4525	1.4905	25.707	30
522	tr|H3BP71|H3BP71_HUMAN;tr|A8K6K1|A8K6K1_HUMAN;sp|O75150|BRE1B_HUMAN;tr|F8W8Z4|F8W8Z4_HUMAN;tr|B4DMM1|B4DMM1_HUMAN;tr|Q6ZN99|Q6ZN99_HUMAN;tr|B4DFU2|B4DFU2_HUMAN;tr|H3BQ99|H3BQ99_HUMAN;tr|H3BUL6|H3BUL6_HUMAN;tr|I3L332|I3L332_HUMAN;tr|B4E313|B4E313_HUMAN;tr|B4DEN2|B4DEN2_HUMAN	>tr|H3BP71|H3BP71_HUMAN E3 ubiquitin-protein ligase BRE1B OS=Homo sapiens GN=RNF40 PE=2 SV=1;>tr|A8K6K1|A8K6K1_HUMAN cDNA FLJ78667, highly similar to Homo sapiens ring finger protein 40 (RNF40), transcript variant 1, mRNA OS=Homo sapiens PE=2 SV=1;>sp|O751	-	1.4986	1.41752	1.1264	1.16094	0.7248	0.788224	12	8	7	7	109.02	961;1000;1001;693;693;347;435;111;129;144;244;307	17															7						7	6.5724e-40	By MS/MS	1.4986	1.565	15.556	4	0	Median	1.1264	1.2143	11.674	4
1359	sp|P40925|MDHC_HUMAN;tr|B9A041|B9A041_HUMAN;tr|B8ZZ51|B8ZZ51_HUMAN;tr|C9JF79|C9JF79_HUMAN;tr|C9JRL4|C9JRL4_HUMAN;tr|C9JLV6|C9JLV6_HUMAN	>sp|P40925|MDHC_HUMAN Malate dehydrogenase, cytoplasmic OS=Homo sapiens GN=MDH1 PE=1 SV=4;>tr|B9A041|B9A041_HUMAN Malate dehydrogenase, cytoplasmic OS=Homo sapiens GN=MDH1 PE=2 SV=1;>tr|B8ZZ51|B8ZZ51_HUMAN Malate dehydrogenase, cytoplasmic OS=Homo sapiens	-	1.4965	1.41553	1.6955	1.74749	1.0809	1.17549	6	5	5	5	36.426	334;210;169;222;120;114	19.5							1													5	5	1.0943e-19	By MS/MS	1.4965	1.3891	25.493	4	0	Median	1.6955	1.7391	43.647	4
4074	sp|Q9NTK5|OLA1_HUMAN;tr|J3KQ32|J3KQ32_HUMAN;tr|Q53SQ6|Q53SQ6_HUMAN;tr|B4DK14|B4DK14_HUMAN;tr|C9JTK6|C9JTK6_HUMAN;tr|Q53SW9|Q53SW9_HUMAN;tr|C9JCJ9|C9JCJ9_HUMAN	>sp|Q9NTK5|OLA1_HUMAN Obg-like ATPase 1 OS=Homo sapiens GN=OLA1 PE=1 SV=2;>tr|J3KQ32|J3KQ32_HUMAN Obg-like ATPase 1 OS=Homo sapiens GN=OLA1 PE=2 SV=1;>tr|Q53SQ6|Q53SQ6_HUMAN Putative uncharacterized protein PTD004 (Fragment) OS=Homo sapiens GN=PTD004 PE=2	-	1.4956	1.41468	1.2637	1.30245	0.92014	1.00066	7	8	8	8	44.743	396;416;213;273;116;183;103	21.1																			12	1	13	8.6602e-41	By MS/MS	1.4956	1.3727	16.739	10	0	Median	1.2637	1.2465	15.523	10
4928	tr|Q59GW8|Q59GW8_HUMAN;tr|Q8IW48|Q8IW48_HUMAN;tr|Q0QF12|Q0QF12_HUMAN;tr|B4DYN5|B4DYN5_HUMAN;tr|H0Y8X1|H0Y8X1_HUMAN;tr|B7Z6J5|B7Z6J5_HUMAN	>tr|Q59GW8|Q59GW8_HUMAN Succinate dehydrogenase complex, subunit A, flavoprotein variant (Fragment) OS=Homo sapiens PE=2 SV=1;>tr|Q8IW48|Q8IW48_HUMAN SDHA protein OS=Homo sapiens PE=2 SV=1;>tr|Q0QF12|Q0QF12_HUMAN Succinate dehydrogenase complex subunit A (	-	1.4942	1.41336	1.0932	1.12672	0.72866	0.792422	6	13	13	2	73.175	670;519;550;668;126;263	18.9						1											14	10			24	2.1901e-62	By MS/MS	1.4942	1.5497	12.58	22	0	Median	1.0932	1.1531	16.781	22
3523	sp|Q96QK1|VPS35_HUMAN;tr|Q53FR4|Q53FR4_HUMAN;tr|Q5HYM2|Q5HYM2_HUMAN;tr|I3L4S0|I3L4S0_HUMAN;tr|I3L4P4|I3L4P4_HUMAN	>sp|Q96QK1|VPS35_HUMAN Vacuolar protein sorting-associated protein 35 OS=Homo sapiens GN=VPS35 PE=1 SV=2;>tr|Q53FR4|Q53FR4_HUMAN Vacuolar protein sorting-associated protein 35 (Fragment) OS=Homo sapiens PE=2 SV=1;>tr|Q5HYM2|Q5HYM2_HUMAN Putative uncharacte	-	1.4926	1.41184	1.6444	1.69482	1.1144	1.21192	5	17	17	17	91.706	796;796;626;41;47	18.4																21	15				36	3.3455e-115	By MS/MS	1.4926	1.4475	29.86	30	0	Median	1.6444	1.7038	27.115	30
1921	sp|Q04760|LGUL_HUMAN	>sp|Q04760|LGUL_HUMAN Lactoylglutathione lyase OS=Homo sapiens GN=GLO1 PE=1 SV=4	-	1.492	1.41128	1.0954	1.12899	0.73491	0.799219	1	3	3	3	20.777	184	17.8	1																			4	4	2.4932e-28	By MS/MS	1.492	1.4569	6.6064	3	0	Median	1.0954	1.1063	10.202	3
1294	tr|Q75MT5|Q75MT5_HUMAN;tr|B5BUD2|B5BUD2_HUMAN;sp|P35250|RFC2_HUMAN;tr|H7C5S7|H7C5S7_HUMAN;tr|H7C5P1|H7C5P1_HUMAN;tr|H7C5Q7|H7C5Q7_HUMAN;tr|F8WC37|F8WC37_HUMAN;tr|H7C5A0|H7C5A0_HUMAN;tr|H7C5G4|H7C5G4_HUMAN;tr|H7C596|H7C596_HUMAN;tr|H7C5P4|H7C5P4_HUMAN	>tr|Q75MT5|Q75MT5_HUMAN Putative uncharacterized protein RFC2 OS=Homo sapiens GN=RFC2 PE=2 SV=1;>tr|B5BUD2|B5BUD2_HUMAN Replication factor C 2 isoform 1 (Fragment) OS=Homo sapiens GN=RFC2 PE=2 SV=1;>sp|P35250|RFC2_HUMAN Replication factor C subunit 2 OS=Ho	-	1.4897	1.4091	1.027	1.05849	0.67801	0.73734	11	3	3	3	35.243	320;354;354;28;52;75;77;87;101;120;198	22																				4	4	1.3749e-20	By MS/MS	1.4897	1.4854	3.3786	2	0	Median	1.027	1.0692	2.9439	2
3444	sp|Q96I99|SUCB2_HUMAN;tr|Q3ZCW5|Q3ZCW5_HUMAN;tr|E9PDQ8|E9PDQ8_HUMAN;tr|H0Y852|H0Y852_HUMAN;tr|Q9Y436|Q9Y436_HUMAN;tr|B7Z2D5|B7Z2D5_HUMAN	>sp|Q96I99|SUCB2_HUMAN Succinyl-CoA ligase [GDP-forming] subunit beta, mitochondrial OS=Homo sapiens GN=SUCLG2 PE=1 SV=2;>tr|Q3ZCW5|Q3ZCW5_HUMAN SUCLG2 protein (Fragment) OS=Homo sapiens GN=SUCLG2 PE=2 SV=1;>tr|E9PDQ8|E9PDQ8_HUMAN Succinyl-CoA ligase [GDP-	-	1.4854	1.40503	1.0295	1.06107	0.61787	0.671937	6	6	6	6	46.51	432;362;379;190;192;379	19.3									1										6		6	3.836e-26	By MS/MS	1.4854	1.3793	13.151	4	0	Median	1.0295	1.027	36.181	4
728	tr|B4DMF5|B4DMF5_HUMAN;tr|E9KL48|E9KL48_HUMAN;sp|P00367|DHE3_HUMAN;tr|B4E0N9|B4E0N9_HUMAN;tr|B4DMG8|B4DMG8_HUMAN;tr|Q53GW3|Q53GW3_HUMAN;tr|B4DGN5|B4DGN5_HUMAN;tr|B3KT18|B3KT18_HUMAN;tr|B3KV55|B3KV55_HUMAN;sp|P49448|DHE4_HUMAN;tr|Q59FQ4|Q59FQ4_HUMAN;tr|Q14400|Q14400_HUMAN;tr|Q9BSD0|Q9BSD0_HUMAN;tr|Q9UQV0|Q9UQV0_HUMAN	>tr|B4DMF5|B4DMF5_HUMAN Glutamate dehydrogenase OS=Homo sapiens PE=2 SV=1;>tr|E9KL48|E9KL48_HUMAN Epididymis tissue sperm binding protein Li 18mP OS=Homo sapiens GN=GLUD1 PE=2 SV=1;>sp|P00367|DHE3_HUMAN Glutamate dehydrogenase 1, mitochondrial OS=Homo sapi	-	1.4853	1.40494	1.5515	1.59907	1.0549	1.14721	14	18	18	18	56.603	509;558;558;490;501;558;425;515;391;558;299;258;264;39	19.6					1		1											23	14		37	3.1262e-76	By MS/MS	1.4853	1.51	21.914	32	0	Median	1.5515	1.606	20.805	33
666	tr|B7ZLZ7|B7ZLZ7_HUMAN;tr|A8K984|A8K984_HUMAN;sp|O95347|SMC2_HUMAN;tr|Q05BV1|Q05BV1_HUMAN;tr|Q2KQ72|Q2KQ72_HUMAN;tr|Q6IPS5|Q6IPS5_HUMAN;tr|A0JLM9|A0JLM9_HUMAN;tr|Q32Q15|Q32Q15_HUMAN;tr|Q05D74|Q05D74_HUMAN;tr|Q7Z2X1|Q7Z2X1_HUMAN;tr|Q5T821|Q5T821_HUMAN	>tr|B7ZLZ7|B7ZLZ7_HUMAN Structural maintenance of chromosomes protein OS=Homo sapiens GN=SMC2 PE=2 SV=1;>tr|A8K984|A8K984_HUMAN Structural maintenance of chromosomes protein OS=Homo sapiens PE=2 SV=1;>sp|O95347|SMC2_HUMAN Structural maintenance of chromoso	-	1.4843	1.40399	1.4783	1.52363	1.0303	1.12046	11	34	34	1	135.7	1197;1197;1197;781;760;356;289;291;289;209;145	17														4	42			1			47	1.0905e-133	By MS/MS	1.4843	1.491	20.269	25	0	Median	1.4783	1.5545	28.23	25
2696	sp|Q6WCQ1|MPRIP_HUMAN;tr|J3KSW8|J3KSW8_HUMAN;tr|H0Y2S9|H0Y2S9_HUMAN;tr|Q8N236|Q8N236_HUMAN;tr|H0Y7E2|H0Y7E2_HUMAN;tr|Q9Y6X7|Q9Y6X7_HUMAN;tr|A8CGI0|A8CGI0_HUMAN;tr|H7C3G6|H7C3G6_HUMAN;tr|A8CGI1|A8CGI1_HUMAN;tr|Q96EE5|Q96EE5_HUMAN;tr|J3QRL2|J3QRL2_HUMAN;tr|K7EL39|K7EL39_HUMAN;tr|Q5ZEZ6|Q5ZEZ6_HUMAN;tr|J3QL44|J3QL44_HUMAN;tr|J3KSK7|J3KSK7_HUMAN	>sp|Q6WCQ1|MPRIP_HUMAN Myosin phosphatase Rho-interacting protein OS=Homo sapiens GN=MPRIP PE=1 SV=3;>tr|J3KSW8|J3KSW8_HUMAN Myosin phosphatase Rho-interacting protein (Fragment) OS=Homo sapiens GN=MPRIP PE=2 SV=1;>tr|H0Y2S9|H0Y2S9_HUMAN Myosin phosphatase	-	1.4811	1.40096	0.63871	0.658294	0.53225	0.578825	15	16	16	0	116.53	1025;844;1794;586;1091;1402;181;277;178;150;181;95;85;59;140	13.5						1	1	2	9	2				10	14						24	3.6541e-106	By MS/MS	1.4811	1.4827	56.507	15	0	Median	0.63871	0.63983	42.656	15
4071	sp|Q9NTI5|PDS5B_HUMAN;tr|B7Z5S1|B7Z5S1_HUMAN;tr|A9IYQ1|A9IYQ1_HUMAN	>sp|Q9NTI5|PDS5B_HUMAN Sister chromatid cohesion protein PDS5 homolog B OS=Homo sapiens GN=PDS5B PE=1 SV=1;>tr|B7Z5S1|B7Z5S1_HUMAN cDNA FLJ61699, highly similar to Homo sapiens androgen-induced proliferation inhibitor (APRIN), transcript variant 1, mRNA OS	-	1.4807	1.40059	1.078	1.11105	0.72921	0.79302	3	24	24	22	164.67	1447;1302;302	14.3						1		1	1	7				27	1						28	5.0616e-98	By MS/MS	1.4807	1.3474	31.465	22	0	Median	1.078	1.0616	17.022	22
4137	tr|K7EQY6|K7EQY6_HUMAN;tr|K7ENI9|K7ENI9_HUMAN;tr|K7EQU7|K7EQU7_HUMAN;tr|K7EQQ8|K7EQQ8_HUMAN;tr|B4DHS5|B4DHS5_HUMAN;tr|A8K8L2|A8K8L2_HUMAN;sp|Q9NXH9|TRM1_HUMAN;tr|K7ERR5|K7ERR5_HUMAN	>tr|K7EQY6|K7EQY6_HUMAN tRNA (guanine(26)-N(2))-dimethyltransferase OS=Homo sapiens GN=TRMT1 PE=2 SV=1;>tr|K7ENI9|K7ENI9_HUMAN tRNA (guanine(26)-N(2))-dimethyltransferase OS=Homo sapiens GN=TRMT1 PE=2 SV=1;>tr|K7EQU7|K7EQU7_HUMAN tRNA (guanine(26)-N(2))-di	-	1.4804	1.4003	0.61617	0.635063	0.39665	0.431359	8	2	2	2	9.5425	85;105;145;297;532;659;659;113	19																	2				2	6.3397e-08	By MS/MS	1.4804	1.5483	9.0226	2	0	Median	0.61617	0.64111	2.5712	2
4194	tr|A8KA83|A8KA83_HUMAN;sp|Q9P0L0|VAPA_HUMAN;tr|J3QKM9|J3QKM9_HUMAN	>tr|A8KA83|A8KA83_HUMAN cDNA FLJ78586, highly similar to Homo sapiens VAMP (vesicle-associated membrane protein)-associated protein A, 33kDa (VAPA), mRNA OS=Homo sapiens PE=2 SV=1;>sp|Q9P0L0|VAPA_HUMAN Vesicle-associated membrane protein-associated protein	-	1.4764	1.39652	0.90644	0.934233	0.59134	0.643086	3	6	6	5	27.317	242;249;29	22																				10	10	7.7554e-21	By MS/MS	1.4764	1.4001	7.0091	5	0	Median	0.90644	0.92363	9.4585	5
3365	sp|Q96CW1|AP2M1_HUMAN;tr|E9PFW3|E9PFW3_HUMAN;tr|B4DNB9|B4DNB9_HUMAN;tr|B4DJB1|B4DJB1_HUMAN;tr|B4DFM1|B4DFM1_HUMAN;tr|B4E304|B4E304_HUMAN;tr|C9JJ47|C9JJ47_HUMAN;tr|B4DTI4|B4DTI4_HUMAN;tr|B7Z4N2|B7Z4N2_HUMAN;tr|C9JTK4|C9JTK4_HUMAN;tr|C9JGT8|C9JGT8_HUMAN;tr|C9JJD3|C9JJD3_HUMAN;tr|C9JPV8|C9JPV8_HUMAN;tr|H7C4C3|H7C4C3_HUMAN	>sp|Q96CW1|AP2M1_HUMAN AP-2 complex subunit mu OS=Homo sapiens GN=AP2M1 PE=1 SV=2;>tr|E9PFW3|E9PFW3_HUMAN AP-2 complex subunit mu OS=Homo sapiens GN=AP2M1 PE=2 SV=1;>tr|B4DNB9|B4DNB9_HUMAN cDNA FLJ53069, highly similar to AP-2 complex subunit mu-1 OS=Homo	-	1.4761	1.39624	0.99767	1.02826	0.6527	0.709815	14	8	8	8	49.654	435;460;460;375;385;420;252;305;322;160;195;113;136;122	19.7									1										8		8	1.6176e-29	By MS/MS	1.4761	1.3128	10.495	5	0	Median	0.99767	0.9883	6.1299	5
2473	sp|Q5H9R7|PP6R3_HUMAN;tr|G8JLI3|G8JLI3_HUMAN;tr|H7BXH2|H7BXH2_HUMAN;tr|E9PKF6|E9PKF6_HUMAN;tr|E9PQP7|E9PQP7_HUMAN;tr|B4E0C2|B4E0C2_HUMAN;tr|B4DTT7|B4DTT7_HUMAN;tr|B4DYU6|B4DYU6_HUMAN;tr|H0YEN2|H0YEN2_HUMAN;tr|Q7L294|Q7L294_HUMAN;tr|H0YDW1|H0YDW1_HUMAN;tr|E9PK08|E9PK08_HUMAN;tr|B4DP39|B4DP39_HUMAN;tr|E9PNN8|E9PNN8_HUMAN;tr|Q9H880|Q9H880_HUMAN	>sp|Q5H9R7|PP6R3_HUMAN Serine/threonine-protein phosphatase 6 regulatory subunit 3 OS=Homo sapiens GN=PPP6R3 PE=1 SV=2;>tr|G8JLI3|G8JLI3_HUMAN Serine/threonine-protein phosphatase 6 regulatory subunit 3 OS=Homo sapiens GN=PPP6R3 PE=2 SV=1;>tr|H7BXH2|H7BXH2	-	1.4733	1.39359	1.3369	1.37789	0.79751	0.867297	15	9	9	9	97.668	873;879;827;838;641;641;551;556;580;336;112;140;248;186;201	14.4								2	2						9						9	5.6071e-58	By MS/MS	1.4733	1.5028	22.49	8	0	Median	1.3369	1.3619	19.335	8
281	sp|O00629|IMA3_HUMAN;tr|H7C4F6|H7C4F6_HUMAN	>sp|O00629|IMA3_HUMAN Importin subunit alpha-3 OS=Homo sapiens GN=KPNA4 PE=1 SV=1	-	1.4711	1.39151	0.96957	0.999299	0.6428	0.699049	2	6	3	3	57.886	521;170	17.5										1								3			3	3.2141e-56	By MS/MS	1.4711	1.5694	14.582	3	0	Median	0.96957	1.0112	12.13	3
1729	sp|P62258|1433E_HUMAN;tr|G9K389|G9K389_HUMAN;tr|G9K388|G9K388_HUMAN;tr|B7ZA86|B7ZA86_HUMAN;tr|B4DJF2|B4DJF2_HUMAN;tr|I3L3T1|I3L3T1_HUMAN;tr|B4DJB0|B4DJB0_HUMAN;tr|K7EIT4|K7EIT4_HUMAN;tr|K7EM20|K7EM20_HUMAN;tr|I3L0W5|I3L0W5_HUMAN;tr|B3KT37|B3KT37_HUMAN	>sp|P62258|1433E_HUMAN 14-3-3 protein epsilon OS=Homo sapiens GN=YWHAE PE=1 SV=1;>tr|G9K389|G9K389_HUMAN YWHAE/FAM22B fusion protein (Fragment) OS=Homo sapiens GN=YWHAE/FAM22B fusion PE=2 SV=1;>tr|G9K388|G9K388_HUMAN YWHAE/FAM22A fusion protein (Fragment)	-	1.4698	1.39028	0.99374	1.02421	0.71507	0.777643	11	15	15	12	29.174	255;384;384;168;94;107;139;109;115;38;118	16.2	1	1	1	1		3			5											21	21	8.0225e-105	By MS/MS	1.4698	1.3758	8.0765	15	0	Median	0.99374	1.0257	6.1422	15
814	tr|H7C469|H7C469_HUMAN;sp|P07339|CATD_HUMAN;tr|F8WD96|F8WD96_HUMAN;tr|C9JH19|C9JH19_HUMAN;tr|F8W787|F8W787_HUMAN;tr|H7C1V0|H7C1V0_HUMAN	>tr|H7C469|H7C469_HUMAN Uncharacterized protein (Fragment) OS=Homo sapiens PE=3 SV=1;>sp|P07339|CATD_HUMAN Cathepsin D OS=Homo sapiens GN=CTSD PE=1 SV=1;>tr|F8WD96|F8WD96_HUMAN Cathepsin D light chain OS=Homo sapiens GN=CTSD PE=2 SV=1;>tr|C9JH19|C9JH19_HUM	-	1.4696	1.39009	0.66398	0.684339	0.35059	0.381269	6	5	5	5	40.334	379;412;276;299;199;189	20.4								1											4	6	10	5.2214e-50	By MS/MS	1.4696	1.4607	45.411	9	0	Median	0.66398	0.68627	45.58	9
1461	sp|P49006|MRP_HUMAN	>sp|P49006|MRP_HUMAN MARCKS-related protein OS=Homo sapiens GN=MARCKSL1 PE=1 SV=2	-	1.4682	1.38876	1.1076	1.14156	0.7394	0.804102	1	2	2	2	19.529	195	11.8			1		1				1	1										2	2	3.6504e-21	By MS/MS	1.4682	1.4659	1.1751	2	0	Median	1.1076	1.0997	14.4	2
2046	tr|B2R7M3|B2R7M3_HUMAN;sp|Q13155|AIMP2_HUMAN;tr|A8MU58|A8MU58_HUMAN;tr|F8W950|F8W950_HUMAN	>tr|B2R7M3|B2R7M3_HUMAN cDNA, FLJ93510, highly similar to Homo sapiens JTV1 gene (JTV1), mRNA OS=Homo sapiens PE=2 SV=1;>sp|Q13155|AIMP2_HUMAN Aminoacyl tRNA synthase complex-interacting multifunctional protein 2 OS=Homo sapiens GN=AIMP2 PE=1 SV=2;>tr|A8MU	-	1.4627	1.38356	1.3461	1.38737	0.9796	1.06532	4	3	3	3	35.448	320;320;242;251	22																				3	3	7.4514e-18	By MS/MS	1.4627	1.4053	39.152	2	0	Median	1.3461	1.3801	63.961	2
1013	sp|P16401|H15_HUMAN;tr|Q14463|Q14463_HUMAN	>sp|P16401|H15_HUMAN Histone H1.5 OS=Homo sapiens GN=HIST1H1B PE=1 SV=3	-	1.4598	1.38082	1.1228	1.15723	0.73972	0.80445	2	11	8	8	22.58	226;59	14.5									3	15	4									12	16	4.2254e-77	By MS/MS	1.4598	1.4227	38.978	11	0	Median	1.1228	1.1464	37.778	11
3871	sp|Q9H488|OFUT1_HUMAN;tr|B4DZS3|B4DZS3_HUMAN;tr|B4DUV4|B4DUV4_HUMAN	>sp|Q9H488|OFUT1_HUMAN GDP-fucose protein O-fucosyltransferase 1 OS=Homo sapiens GN=POFUT1 PE=1 SV=1;>tr|B4DZS3|B4DZS3_HUMAN cDNA FLJ50933, highly similar to GDP-fucose protein O-fucosyltransferase 1 (EC 2.4.1.221) OS=Homo sapiens PE=2 SV=1	-	1.4592	1.38025	0.69211	0.713332	0.4888	0.531573	3	7	7	7	43.955	388;280;177	21																			7		7	5.4087e-27	By MS/MS	1.4592	1.3432	9.2991	4	0	Median	0.69211	0.68039	14.052	4
424	tr|Q9UPE4|Q9UPE4_HUMAN;tr|Q53G69|Q53G69_HUMAN;sp|O43615|TIM44_HUMAN;tr|M0QXU7|M0QXU7_HUMAN;tr|M0R301|M0R301_HUMAN;tr|M0QXM9|M0QXM9_HUMAN;tr|M0R124|M0R124_HUMAN;tr|Q6AI07|Q6AI07_HUMAN	>tr|Q9UPE4|Q9UPE4_HUMAN Putative mitochondrial inner membrane protein import receptor OS=Homo sapiens GN=hTIM44 PE=2 SV=1;>tr|Q53G69|Q53G69_HUMAN Translocase of inner mitochondrial membrane 44 homolog (Fragment) OS=Homo sapiens PE=2 SV=1;>sp|O43615|TIM44_H	-	1.4589	1.37997	1.0072	1.03808	0.71312	0.775522	8	8	8	8	47.366	415;452;452;273;126;133;139;90	21.1																			8	1	9	1.5333e-28	By MS/MS	1.4589	1.3262	20.981	6	0	Median	1.0072	1.0351	8.3714	6
1816	tr|Q2L696|Q2L696_HUMAN;tr|J3KQU0|J3KQU0_HUMAN;sp|P80303|NUCB2_HUMAN;tr|H0YEG8|H0YEG8_HUMAN;tr|E9PKG6|E9PKG6_HUMAN;tr|E9PJP3|E9PJP3_HUMAN;tr|A7LNF5|A7LNF5_HUMAN;tr|E9PM22|E9PM22_HUMAN;tr|E9PLR0|E9PLR0_HUMAN;tr|E9PLE9|E9PLE9_HUMAN	>tr|Q2L696|Q2L696_HUMAN Nucb2 splice variant OS=Homo sapiens GN=Nucb2 PE=2 SV=1;>tr|J3KQU0|J3KQU0_HUMAN Nefastin-1 OS=Homo sapiens GN=NUCB2 PE=2 SV=1;>sp|P80303|NUCB2_HUMAN Nucleobindin-2 OS=Homo sapiens GN=NUCB2 PE=1 SV=2;>tr|H0YEG8|H0YEG8_HUMAN Nefastin-	-	1.4572	1.37836	0.6565	0.67663	0.5718	0.621836	10	3	3	3	46.629	390;390;420;198;338;69;69;90;195;198	21																			3		3	2.3824e-26	By MS/MS	1.4572	1.3341	7.776	3	0	Median	0.6565	0.65908	6.4943	3
1680	sp|P61019|RAB2A_HUMAN;tr|E9PKL7|E9PKL7_HUMAN;tr|H7C125|H7C125_HUMAN;tr|O75546|O75546_HUMAN;tr|B4DUD4|B4DUD4_HUMAN;tr|Q5HYI5|Q5HYI5_HUMAN;sp|Q8WUD1|RAB2B_HUMAN;tr|Q6PIK3|Q6PIK3_HUMAN;tr|Q96K32|Q96K32_HUMAN;tr|Q6NZ33|Q6NZ33_HUMAN	>sp|P61019|RAB2A_HUMAN Ras-related protein Rab-2A OS=Homo sapiens GN=RAB2A PE=1 SV=1;>tr|E9PKL7|E9PKL7_HUMAN Ras-related protein Rab-2A OS=Homo sapiens GN=RAB2A PE=2 SV=1	-	1.457	1.37817	0.61226	0.631033	0.45684	0.496816	10	7	7	7	23.545	212;181;104;118;170;209;216;121;148;151	20.3							1													8	8	2.2034e-48	By MS/MS	1.457	1.3797	14.382	6	0	Median	0.61226	0.62805	22.337	6
2143	sp|Q14108|SCRB2_HUMAN;tr|D6RDG0|D6RDG0_HUMAN	>sp|Q14108|SCRB2_HUMAN Lysosome membrane protein 2 OS=Homo sapiens GN=SCARB2 PE=1 SV=2	-	1.4569	1.37807	0.53621	0.552651	0.26053	0.283328	2	6	6	6	54.29	478;106	18.7																4	8				12	1.1292e-15	By MS/MS	1.4569	1.43	81.476	6	0	Median	0.53621	0.54876	25.423	6
235	sp|O00151|PDLI1_HUMAN	>sp|O00151|PDLI1_HUMAN PDZ and LIM domain protein 1 OS=Homo sapiens GN=PDLIM1 PE=1 SV=4	-	1.4567	1.37788	1.37	1.41201	0.84597	0.919998	1	12	12	12	36.071	329	17					1	2	2		2											14	14	5.1589e-70	By MS/MS	1.4567	1.3661	13.945	8	0	Median	1.37	1.3783	16.36	8
4168	sp|Q9NZ08|ERAP1_HUMAN;tr|A8K6H1|A8K6H1_HUMAN;tr|Q53GQ8|Q53GQ8_HUMAN;tr|D6RAL9|D6RAL9_HUMAN;tr|H0Y9X5|H0Y9X5_HUMAN	>sp|Q9NZ08|ERAP1_HUMAN Endoplasmic reticulum aminopeptidase 1 OS=Homo sapiens GN=ERAP1 PE=1 SV=3;>tr|A8K6H1|A8K6H1_HUMAN cDNA FLJ76662, highly similar to Homo sapiens type 1 tumor necrosis factor receptor shedding aminopeptidase regulator, mRNA OS=Homo sap	-	1.4549	1.37618	0.62559	0.644772	0.42333	0.460374	5	7	7	7	107.23	941;941;253;129;144	17															7						7	3.9819e-21	By MS/MS	1.4549	1.4575	24.872	3	0	Median	0.62559	0.6197	13.129	3
1787	tr|Q6I9T8|Q6I9T8_HUMAN;tr|B3KUN1|B3KUN1_HUMAN;sp|P67775|PP2AA_HUMAN;tr|Q8WZ56|Q8WZ56_HUMAN;tr|Q5U0I7|Q5U0I7_HUMAN;tr|B3KRM2|B3KRM2_HUMAN;sp|P62714|PP2AB_HUMAN;tr|B3KQ51|B3KQ51_HUMAN;tr|E7ESG8|E7ESG8_HUMAN;tr|E5RFI3|E5RFI3_HUMAN;tr|E5RHP4|E5RHP4_HUMAN;tr|E5RHC1|E5RHC1_HUMAN;tr|B7Z2C5|B7Z2C5_HUMAN;tr|H0YBN9|H0YBN9_HUMAN;tr|H0YC23|H0YC23_HUMAN	>tr|Q6I9T8|Q6I9T8_HUMAN Serine/threonine-protein phosphatase OS=Homo sapiens GN=PPP2CA PE=2 SV=1;>tr|B3KUN1|B3KUN1_HUMAN Serine/threonine-protein phosphatase OS=Homo sapiens GN=PPP2CA PE=2 SV=1;>sp|P67775|PP2AA_HUMAN Serine/threonine-protein phosphatase 2A	-	1.4541	1.37543	1.0756	1.10858	0.72486	0.78829	15	5	5	5	35.55	309;309;309;309;309;309;309;244;145;125;126;184;471;52;124	19.3						1														5	5	5.866e-26	By MS/MS	1.4541	1.4026	15.934	3	0	Median	1.0756	1.1207	12.507	3
3478	tr|E9PS17|E9PS17_HUMAN;tr|E9PK59|E9PK59_HUMAN;sp|Q96KG9|NTKL_HUMAN;tr|H0YDH0|H0YDH0_HUMAN;tr|B4DXZ7|B4DXZ7_HUMAN;tr|E9PPN3|E9PPN3_HUMAN	>tr|E9PS17|E9PS17_HUMAN N-terminal kinase-like protein OS=Homo sapiens GN=SCYL1 PE=2 SV=1;>tr|E9PK59|E9PK59_HUMAN N-terminal kinase-like protein OS=Homo sapiens GN=SCYL1 PE=2 SV=1;>sp|Q96KG9|NTKL_HUMAN N-terminal kinase-like protein OS=Homo sapiens GN=SCYL	-	1.4535	1.37486	1.142	1.17702	0.77072	0.838163	6	4	4	4	85.718	775;780;808;280;356;665	18																4					4	2.8336e-19	By MS/MS	1.4535	1.3894	30.333	3	0	Median	1.142	1.1638	38.579	3
1794	tr|Q6IPT9|Q6IPT9_HUMAN;tr|Q6IPS9|Q6IPS9_HUMAN;tr|Q53HR5|Q53HR5_HUMAN;tr|Q53HM9|Q53HM9_HUMAN;tr|Q53GE9|Q53GE9_HUMAN;tr|Q53G85|Q53G85_HUMAN;sp|P68104|EF1A1_HUMAN;tr|Q53HQ7|Q53HQ7_HUMAN;tr|Q6IPN6|Q6IPN6_HUMAN;sp|Q5VTE0|EF1A3_HUMAN;tr|A8K9C4|A8K9C4_HUMAN;tr|Q53GA1|Q53GA1_HUMAN;tr|Q96RE1|Q96RE1_HUMAN;tr|B4DV42|B4DV42_HUMAN;tr|Q6IQ15|Q6IQ15_HUMAN;tr|B4DNE0|B4DNE0_HUMAN;tr|Q53G89|Q53G89_HUMAN;tr|Q9H2I7|…	>tr|Q6IPT9|Q6IPT9_HUMAN Elongation factor 1-alpha OS=Homo sapiens GN=EEF1A1 PE=2 SV=1;>tr|Q6IPS9|Q6IPS9_HUMAN Elongation factor 1-alpha OS=Homo sapiens GN=EEF1A1 PE=2 SV=1;>tr|Q53HR5|Q53HR5_HUMAN Elongation factor 1-alpha (Fragment) OS=Homo sapiens PE=2 SV	-	1.4522	1.37363	1.118	1.15228	0.79125	0.860489	39	21	21	16	50.184	462;462;462;462;462;462;462;462;462;462;462;462;398;414;441;395;433;427;361;366;426;308;287;290;248;250;251;308;398;463;340;177;145;107;161;93;111;67;584	18.2		2	1			1	3	2	1		7	6	4	6	5	6	5	10	44	19	112	1.136e-100	By MS/MS	1.4522	1.3897	41.698	93	0	Median	1.118	1.133	22.268	93
3590	tr|B2RAJ6|B2RAJ6_HUMAN;tr|A0JP11|A0JP11_HUMAN;sp|Q99570|PI3R4_HUMAN;tr|D6RJ98|D6RJ98_HUMAN	>tr|B2RAJ6|B2RAJ6_HUMAN cDNA, FLJ94957, highly similar to Homo sapiens phosphoinositide-3-kinase, regulatory subunit 4, p150 (PIK3R4), mRNA OS=Homo sapiens PE=2 SV=1;>tr|A0JP11|A0JP11_HUMAN Phosphoinositide-3-kinase, regulatory subunit 4 OS=Homo sapiens GN	-	1.4521	1.37353	0.96168	0.991167	0.62649	0.681312	4	4	4	4	153.19	1358;1358;1358;193	12.7						2								4							4	3.118e-17	By MS/MS	1.4521	1.3074	44.933	3	0	Median	0.96168	0.97729	24.523	3
2035	tr|B2R7X3|B2R7X3_HUMAN;sp|Q13112|CAF1B_HUMAN	>tr|B2R7X3|B2R7X3_HUMAN cDNA, FLJ93645, highly similar to Homo sapiens chromatin assembly factor 1, subunit B (p60) (CHAF1B),mRNA OS=Homo sapiens PE=2 SV=1;>sp|Q13112|CAF1B_HUMAN Chromatin assembly factor 1 subunit B OS=Homo sapiens GN=CHAF1B PE=1 SV=1	-	1.4508	1.3723	0.92091	0.949147	0.59586	0.648001	2	3	3	3	61.518	559;559	16.5										2							1	3			4	2.6818e-13	By MS/MS	1.4508	1.462	30.589	2	0	Median	0.92091	0.93461	18.45	2
348	tr|D6RDJ3|D6RDJ3_HUMAN;tr|H0Y723|H0Y723_HUMAN;tr|B4DEC2|B4DEC2_HUMAN;tr|E7EQB9|E7EQB9_HUMAN;tr|Q96HT3|Q96HT3_HUMAN;sp|O15160|RPAC1_HUMAN	>tr|D6RDJ3|D6RDJ3_HUMAN DNA-directed RNA polymerases I and III subunit RPAC1 (Fragment) OS=Homo sapiens GN=POLR1C PE=2 SV=1;>tr|H0Y723|H0Y723_HUMAN DNA-directed RNA polymerases I and III subunit RPAC1 (Fragment) OS=Homo sapiens GN=POLR1C PE=4 SV=1;>tr|B4DE	-	1.4491	1.3707	0.94386	0.972801	0.71319	0.775599	6	3	3	3	14.205	124;140;150;296;338;346	22																				3	3	8.3075e-07	By MS/MS	1.4491	1.4219	35.245	2	0	Median	0.94386	0.96526	5.1792	2
839	sp|P08238|HS90B_HUMAN;tr|B4DMA2|B4DMA2_HUMAN;tr|B4DGL0|B4DGL0_HUMAN;tr|Q6PK50|Q6PK50_HUMAN;tr|Q9H6X9|Q9H6X9_HUMAN;tr|A8K3W9|A8K3W9_HUMAN;sp|Q58FF7|H90B3_HUMAN;tr|Q5T9W8|Q5T9W8_HUMAN;tr|O14942|O14942_HUMAN	>sp|P08238|HS90B_HUMAN Heat shock protein HSP 90-beta OS=Homo sapiens GN=HSP90AB1 PE=1 SV=4;>tr|B4DMA2|B4DMA2_HUMAN cDNA FLJ54023, highly similar to Heat shock protein HSP 90-beta OS=Homo sapiens PE=2 SV=1;>tr|B4DGL0|B4DGL0_HUMAN cDNA FLJ53619, highly simi	-	1.4481	1.36975	1.0929	1.12641	0.73807	0.802656	9	41	40	22	83.263	724;686;714;351;362;362;597;168;130	16.6		1	3	3	3	3	6	3	6	8	6	1		2	6	82	50	20	9	4	180	0	By MS/MS	1.4481	1.4491	32.534	158	0	Median	1.0929	1.1075	15.203	158
1929	tr|I6L996|I6L996_HUMAN;tr|E9PEI4|E9PEI4_HUMAN;tr|Q8N9D7|Q8N9D7_HUMAN;tr|H0YB16|H0YB16_HUMAN;tr|B4DH13|B4DH13_HUMAN;tr|H0YBZ1|H0YBZ1_HUMAN;tr|Q59GN8|Q59GN8_HUMAN;tr|Q8IYN9|Q8IYN9_HUMAN;tr|Q59GM6|Q59GM6_HUMAN;tr|H0YBP1|H0YBP1_HUMAN;sp|Q05397|FAK1_HUMAN;tr|J3QT16|J3QT16_HUMAN;tr|Q658W2|Q658W2_HUMAN;tr|E7ESA6|E7ESA6_HUMAN;tr|E5RHD8|E5RHD8_HUMAN;tr|B4DWJ1|B4DWJ1_HUMAN;tr|E5RI03|E5RI03_HUMAN	>tr|I6L996|I6L996_HUMAN PTK2 protein OS=Homo sapiens GN=PTK2 PE=2 SV=1;>tr|E9PEI4|E9PEI4_HUMAN Focal adhesion kinase 1 OS=Homo sapiens GN=PTK2 PE=2 SV=1;>tr|Q8N9D7|Q8N9D7_HUMAN Focal adhesion kinase 1 OS=Homo sapiens GN=PTK2 PE=2 SV=1;>tr|H0YB16|H0YB16_HUM	-	1.4479	1.36956	1.2297	1.26741	0.57791	0.628481	17	4	4	4	76.856	680;680;720;724;750;753;975;1006;1007;1017;1052;1065;1074;1096;115;362;120	15.2								1							4						4	1.2395e-16	By MS/MS	1.4479	1.4267	19.538	3	0	Median	1.2297	1.262	44.914	3
2967	sp|Q8N201|INT1_HUMAN;tr|A4D212|A4D212_HUMAN;tr|A4D213|A4D213_HUMAN;tr|Q9BT91|Q9BT91_HUMAN	>sp|Q8N201|INT1_HUMAN Integrator complex subunit 1 OS=Homo sapiens GN=INTS1 PE=1 SV=2;>tr|A4D212|A4D212_HUMAN DKFZP586J0619 protein OS=Homo sapiens GN=DKFZP586J0619 PE=2 SV=1;>tr|A4D213|A4D213_HUMAN DKFZP586J0619 protein OS=Homo sapiens GN=DKFZP586J0619 PE	-	1.4474	1.36909	0.83005	0.855501	0.69248	0.753076	4	10	10	10	244.29	2190;2394;2408;673	14.5										1			10								10	4.2023e-30	By MS/MS	1.4474	1.3102	28.846	7	0	Median	0.83005	0.8375	20.683	7
582	sp|O75717|WDHD1_HUMAN;tr|A8KAE0|A8KAE0_HUMAN;tr|C9JW18|C9JW18_HUMAN;tr|Q05DR3|Q05DR3_HUMAN;tr|B3KMD2|B3KMD2_HUMAN;tr|C9JYB3|C9JYB3_HUMAN;tr|F8W7P7|F8W7P7_HUMAN;tr|B3KMC2|B3KMC2_HUMAN;tr|B3KMD9|B3KMD9_HUMAN	>sp|O75717|WDHD1_HUMAN WD repeat and HMG-box DNA-binding protein 1 OS=Homo sapiens GN=WDHD1 PE=1 SV=1;>tr|A8KAE0|A8KAE0_HUMAN cDNA FLJ78476, highly similar to Homo sapiens WD repeat and HMG-box DNA binding protein 1 (WDHD1), transcript variant 1, mRNA OS=H	-	1.4453	1.3671	1.684	1.73564	1.1537	1.25466	9	8	8	8	125.97	1129;1129;1006;613;798;168;647;647;364	14.5								3							8						8	2.3594e-68	By MS/MS	1.4453	1.5203	8.8012	7	0	Median	1.684	1.7641	20.689	7
4812	tr|E9PGZ1|E9PGZ1_HUMAN;tr|Q6PJM5|Q6PJM5_HUMAN	>tr|E9PGZ1|E9PGZ1_HUMAN Caldesmon OS=Homo sapiens GN=CALD1 PE=2 SV=1;>tr|Q6PJM5|Q6PJM5_HUMAN CALD1 protein (Fragment) OS=Homo sapiens GN=CALD1 PE=2 SV=1	-	1.4444	1.36625	0.75421	0.777336	0.53415	0.580891	2	34	2	0	61.705	536;314	14.5									1	2							2	1			3	1.9041e-226	By MS/MS	1.4444	1.4332	6.9804	3	0	Median	0.75421	0.80836	18.108	3
4047	tr|D3DS96|D3DS96_HUMAN;sp|Q9NRL2|BAZ1A_HUMAN;tr|Q59G54|Q59G54_HUMAN;tr|Q05CW0|Q05CW0_HUMAN;tr|Q32ND1|Q32ND1_HUMAN	>tr|D3DS96|D3DS96_HUMAN Bromodomain adjacent to zinc finger domain, 1A, isoform CRA_c OS=Homo sapiens GN=BAZ1A PE=2 SV=1;>sp|Q9NRL2|BAZ1A_HUMAN Bromodomain adjacent to zinc finger domain protein 1A OS=Homo sapiens GN=BAZ1A PE=1 SV=2;>tr|Q59G54|Q59G54_HUMAN	-	1.4439	1.36578	1.0687	1.10147	0.81461	0.885893	5	15	15	10	178.57	1555;1556;1188;366;367	14.4									3	2				15							15	5.8438e-59	By MS/MS	1.4439	1.3284	19.1	14	0	Median	1.0687	1.0465	19.16	14
427	tr|F8W9B5|F8W9B5_HUMAN;tr|H9KV59|H9KV59_HUMAN;sp|O43663|PRC1_HUMAN;tr|H0YNE4|H0YNE4_HUMAN;tr|H0YL53|H0YL53_HUMAN;tr|G3V3N7|G3V3N7_HUMAN	>tr|F8W9B5|F8W9B5_HUMAN Protein regulator of cytokinesis 1 OS=Homo sapiens GN=PRC1 PE=2 SV=1;>tr|H9KV59|H9KV59_HUMAN Protein regulator of cytokinesis 1 OS=Homo sapiens GN=PRC1 PE=2 SV=1;>sp|O43663|PRC1_HUMAN Protein regulator of cytokinesis 1 OS=Homo sapie	-	1.443	1.36493	1.2289	1.26658	0.87182	0.94811	6	2	2	2	66.147	566;606;620;64;195;238	15.7							1										1		1		2	4.0252e-11	By MS/MS	1.443	1.3969	41.924	2	0	Median	1.2289	1.2772	34.122	2
1053	tr|Q5T081|Q5T081_HUMAN;sp|P18754|RCC1_HUMAN;tr|C9JW69|C9JW69_HUMAN;tr|C9JRH2|C9JRH2_HUMAN;tr|C9JMJ4|C9JMJ4_HUMAN;tr|C9J3R0|C9J3R0_HUMAN;tr|C9JQZ4|C9JQZ4_HUMAN;tr|M0R1Q8|M0R1Q8_HUMAN	>tr|Q5T081|Q5T081_HUMAN CHC1 protein OS=Homo sapiens GN=RCC1 PE=2 SV=1;>sp|P18754|RCC1_HUMAN Regulator of chromosome condensation OS=Homo sapiens GN=RCC1 PE=1 SV=1;>tr|C9JW69|C9JW69_HUMAN Regulator of chromosome condensation (Fragment) OS=Homo sapiens GN=R	-	1.4396	1.36171	0.86984	0.896511	0.62754	0.682454	8	11	11	11	44.969	421;421;372;230;272;273;283;148	18.8						1		1	1										14	1	15	8.2132e-62	By MS/MS	1.4396	1.3425	20.975	10	0	Median	0.86984	0.86983	19.155	10
2118	tr|B2RBV7|B2RBV7_HUMAN;sp|Q13619|CUL4A_HUMAN;tr|B4DKT2|B4DKT2_HUMAN	>tr|B2RBV7|B2RBV7_HUMAN cDNA, FLJ95721, highly similar to Homo sapiens cullin 4A (CUL4A), mRNA OS=Homo sapiens PE=2 SV=1;>sp|Q13619|CUL4A_HUMAN Cullin-4A OS=Homo sapiens GN=CUL4A PE=1 SV=3;>tr|B4DKT2|B4DKT2_HUMAN cDNA FLJ58013, highly similar to Cullin-4A	-	1.4379	1.3601	1.2593	1.29791	0.77866	0.846798	3	10	2	2	76.804	659;759;438	18.5																2	2				4	1.9291e-35	By MS/MS	1.4379	1.3923	35.161	2	0	Median	1.2593	1.2986	1.691	2
1458	tr|B2R7P6|B2R7P6_HUMAN;sp|P48739|PIPNB_HUMAN;tr|B7Z7Q0|B7Z7Q0_HUMAN;tr|B3KYB7|B3KYB7_HUMAN	>tr|B2R7P6|B2R7P6_HUMAN cDNA, FLJ93543, highly similar to Homo sapiens phosphotidylinositol transfer protein, beta (PITPNB),mRNA OS=Homo sapiens PE=2 SV=1;>sp|P48739|PIPNB_HUMAN Phosphatidylinositol transfer protein beta isoform OS=Homo sapiens GN=PITPNB P	-	1.437	1.35925	1.0473	1.07941	0.7213	0.784418	4	2	2	2	31.468	271;271;273;168	22																				2	2	2.7347e-05	By MS/MS	1.437	1.3703	21.002	2	0	Median	1.0473	1.0907	30.031	2
2486	sp|Q5JTV8|TOIP1_HUMAN;tr|H0YD16|H0YD16_HUMAN;tr|H0YDU3|H0YDU3_HUMAN	>sp|Q5JTV8|TOIP1_HUMAN Torsin-1A-interacting protein 1 OS=Homo sapiens GN=TOR1AIP1 PE=1 SV=2	-	1.4357	1.35802	0.77154	0.795197	0.57843	0.629046	3	8	8	1	66.248	583;198;116	15.7										7								8	1		9	2.0245e-50	By MS/MS	1.4357	1.4709	22.16	6	0	Median	0.77154	0.79661	11.448	6
2099	tr|Q6IT96|Q6IT96_HUMAN;sp|Q13547|HDAC1_HUMAN;tr|B5BU61|B5BU61_HUMAN;tr|F5GXM1|F5GXM1_HUMAN;tr|Q5TEE2|Q5TEE2_HUMAN;tr|B4DRG0|B4DRG0_HUMAN;tr|B4DSK9|B4DSK9_HUMAN;tr|Q5HYD4|Q5HYD4_HUMAN;tr|B7Z3S4|B7Z3S4_HUMAN;tr|B5MGH2|B5MGH2_HUMAN	>tr|Q6IT96|Q6IT96_HUMAN Histone deacetylase OS=Homo sapiens GN=HDAC1 PE=1 SV=1;>sp|Q13547|HDAC1_HUMAN Histone deacetylase 1 OS=Homo sapiens GN=HDAC1 PE=1 SV=1;>tr|B5BU61|B5BU61_HUMAN Histone deacetylase OS=Homo sapiens GN=HDAC1 PE=2 SV=1;>tr|F5GXM1|F5GXM1_	-	1.4356	1.35793	1.0143	1.0454	0.69412	0.75486	10	11	11	8	55.102	482;482;482;289;211;289;237;238;174;16	17.4									1	5							1	17			18	3.4046e-68	By MS/MS	1.4356	1.4574	49.162	10	0	Median	1.0143	1.0604	10.231	10
3574	sp|Q99442|SEC62_HUMAN;tr|A0JLN5|A0JLN5_HUMAN;tr|R9WWI7|R9WWI7_HUMAN;tr|D3DNQ1|D3DNQ1_HUMAN;tr|F8WF48|F8WF48_HUMAN;tr|F8WCJ7|F8WCJ7_HUMAN;tr|B4DGB0|B4DGB0_HUMAN	>sp|Q99442|SEC62_HUMAN Translocation protein SEC62 OS=Homo sapiens GN=SEC62 PE=1 SV=1;>tr|A0JLN5|A0JLN5_HUMAN SEC62 protein (Fragment) OS=Homo sapiens GN=SEC62 PE=2 SV=1;>tr|R9WWI7|R9WWI7_HUMAN SEC62 splice variant OS=Homo sapiens PE=2 SV=1;>tr|D3DNQ1|D3DN	-	1.4341	1.35651		0	0.55458	0.603109	7	1	1	1	45.861	399;169;220;361;85;101;123	14.6									1	3									3		3	8.1093e-22	By MS/MS	1.4341	1.2732	20.163	2	0	Median	NaN	NaN	NaN	1
1697	sp|P61289|PSME3_HUMAN;tr|K9J957|K9J957_HUMAN;tr|Q6FHK7|Q6FHK7_HUMAN;tr|J7FRP4|J7FRP4_HUMAN;tr|K7ENH2|K7ENH2_HUMAN;tr|B3KQ25|B3KQ25_HUMAN;tr|K7ESG5|K7ESG5_HUMAN;tr|K7EMD0|K7EMD0_HUMAN;tr|K7EPX6|K7EPX6_HUMAN;tr|K7EKR3|K7EKR3_HUMAN;tr|B7Z8D3|B7Z8D3_HUMAN	>sp|P61289|PSME3_HUMAN Proteasome activator complex subunit 3 OS=Homo sapiens GN=PSME3 PE=1 SV=1;>tr|K9J957|K9J957_HUMAN REG gamma-3 variant OS=Homo sapiens PE=2 SV=1;>tr|Q6FHK7|Q6FHK7_HUMAN PSME3 protein OS=Homo sapiens GN=PSME3 PE=2 SV=1;>tr|J7FRP4|J7FRP	-	1.4322	1.35471	1.0897	1.12311	0.76916	0.836466	11	6	6	6	29.506	254;231;254;170;179;193;198;96;111;119;130	20						1														7	7	1.4243e-18	By MS/MS	1.4322	1.421	8.8053	2	0	Median	1.0897	1.1056	5.3763	2
3850	sp|Q9H2M9|RBGPR_HUMAN;tr|B3KNG8|B3KNG8_HUMAN	>sp|Q9H2M9|RBGPR_HUMAN Rab3 GTPase-activating protein non-catalytic subunit OS=Homo sapiens GN=RAB3GAP2 PE=1 SV=1	-	1.4318	1.35433	1.0216	1.05292	0.78085	0.849179	2	13	13	13	155.98	1393;639	16														18							18	9.9782e-51	By MS/MS	1.4318	1.3235	21.897	11	0	Median	1.0216	1.0359	20.962	11
747	sp|P02545|LMNA_HUMAN;tr|Q5I6Y4|Q5I6Y4_HUMAN;tr|Q5I6Y6|Q5I6Y6_HUMAN;tr|Q6UYC3|Q6UYC3_HUMAN;tr|Q5I6Y5|Q5I6Y5_HUMAN;tr|D6RAQ3|D6RAQ3_HUMAN	>sp|P02545|LMNA_HUMAN Prelamin-A/C OS=Homo sapiens GN=LMNA PE=1 SV=1;>tr|Q5I6Y4|Q5I6Y4_HUMAN Lamin A/C transcript variant 1 OS=Homo sapiens GN=LMNA PE=2 SV=1;>tr|Q5I6Y6|Q5I6Y6_HUMAN Lamin A/C transcript variant 1 OS=Homo sapiens GN=LMNA PE=2 SV=1;>tr|Q6UYC	-	1.4308	1.35339	0.5679	0.585313	0.3817	0.415101	6	44	44	3	74.139	664;664;664;614;480;565	17.1					6	5	4	5	11	7							60	62	14		136	7.6179e-290	By MS/MS	1.4308	1.512	19.222	109	0	Median	0.5679	0.5908	20.206	109
1188	tr|F5GYC1|F5GYC1_HUMAN;sp|P28288|ABCD3_HUMAN;tr|E7EUE1|E7EUE1_HUMAN;tr|B4DL07|B4DL07_HUMAN;tr|B4DZ22|B4DZ22_HUMAN	>tr|F5GYC1|F5GYC1_HUMAN ATP-binding cassette sub-family D member 3 OS=Homo sapiens GN=ABCD3 PE=2 SV=1;>sp|P28288|ABCD3_HUMAN ATP-binding cassette sub-family D member 3 OS=Homo sapiens GN=ABCD3 PE=1 SV=1;>tr|E7EUE1|E7EUE1_HUMAN ATP-binding cassette sub-fami	-	1.4292	1.35187	1.3176	1.358	0.90832	0.987804	5	11	11	11	67.315	586;659;683;683;586	20																		11			11	1.5508e-54	By MS/MS	1.4292	1.4775	8.0956	9	0	Median	1.3176	1.3639	11.781	9
3598	sp|Q99615|DNJC7_HUMAN;tr|Q59EH7|Q59EH7_HUMAN;tr|K7ESP1|K7ESP1_HUMAN;tr|A8K4T2|A8K4T2_HUMAN;tr|K7EIH8|K7EIH8_HUMAN;tr|B7Z9W6|B7Z9W6_HUMAN;tr|K7EPP7|K7EPP7_HUMAN;tr|K7ELJ8|K7ELJ8_HUMAN;tr|B4DKK3|B4DKK3_HUMAN;tr|K7EJL5|K7EJL5_HUMAN;tr|K7EN19|K7EN19_HUMAN;tr|K7EJV7|K7EJV7_HUMAN;tr|K7ER44|K7ER44_HUMAN;tr|K7EJE9|K7EJE9_HUMAN;tr|K7EK03|K7EK03_HUMAN;tr|K7ENB7|K7ENB7_HUMAN;tr|K7EJ24|K7EJ24_HUMAN	>sp|Q99615|DNJC7_HUMAN DnaJ homolog subfamily C member 7 OS=Homo sapiens GN=DNAJC7 PE=1 SV=2;>tr|Q59EH7|Q59EH7_HUMAN DnaJ (Hsp40) homolog, subfamily C, member 7 variant (Fragment) OS=Homo sapiens PE=2 SV=1;>tr|K7ESP1|K7ESP1_HUMAN DnaJ homolog subfamily C m	-	1.4271	1.34989	1.2792	1.31842	0.89861	0.977244	17	11	11	11	56.44	494;483;258;484;262;438;253;137;366;102;104;113;128;74;76;39;89	20																		14			14	2.4677e-45	By MS/MS	1.4271	1.4892	14.177	12	0	Median	1.2792	1.3319	28.676	12
1049	sp|P18583|SON_HUMAN;tr|D3DSF7|D3DSF7_HUMAN;tr|Q6ZRV7|Q6ZRV7_HUMAN;tr|J3QSZ5|J3QSZ5_HUMAN;tr|Q3SWV4|Q3SWV4_HUMAN;tr|A0JLP4|A0JLP4_HUMAN	>sp|P18583|SON_HUMAN Protein SON OS=Homo sapiens GN=SON PE=1 SV=4	-	1.4247	1.34762	0.79387	0.818212	0.61494	0.668751	6	24	24	8	263.83	2426;689;454;454;123;126	12.8					2	4	4	6	2	4		26	13	10	6						55	1.7562e-128	By MS/MS	1.4247	1.1467	60.241	44	0	Median	0.79387	0.80378	18.786	44
3190	tr|Q53GW1|Q53GW1_HUMAN;sp|Q8WVM8|SCFD1_HUMAN;tr|B7Z738|B7Z738_HUMAN;tr|B7Z5N7|B7Z5N7_HUMAN;tr|J3KNG4|J3KNG4_HUMAN;tr|G3V2M8|G3V2M8_HUMAN;tr|G3V4I1|G3V4I1_HUMAN;tr|G3V363|G3V363_HUMAN;tr|H0YJS6|H0YJS6_HUMAN;tr|G3V5F3|G3V5F3_HUMAN;tr|G3V3K9|G3V3K9_HUMAN;tr|H0YJY1|H0YJY1_HUMAN;tr|G3V551|G3V551_HUMAN	>tr|Q53GW1|Q53GW1_HUMAN Vesicle transport-related protein isoform a variant (Fragment) OS=Homo sapiens PE=2 SV=1;>sp|Q8WVM8|SCFD1_HUMAN Sec1 family domain-containing protein 1 OS=Homo sapiens GN=SCFD1 PE=1 SV=4;>tr|B7Z738|B7Z738_HUMAN Sec1 family domain-co	-	1.4227	1.34572	1.0052	1.03602	0.71172	0.774	13	17	17	17	72.307	642;642;583;457;163;198;75;92;102;121;48;144;55	17.7										4							19	3			22	4.3445e-138	By MS/MS	1.4227	1.4288	42.071	20	0	Median	1.0052	1.0418	32.8	20
649	tr|Q8N516|Q8N516_HUMAN;sp|O95163|ELP1_HUMAN;tr|Q4LE38|Q4LE38_HUMAN;tr|F5H2T0|F5H2T0_HUMAN;tr|B3KXE7|B3KXE7_HUMAN;tr|B4E3I9|B4E3I9_HUMAN;tr|Q68DI5|Q68DI5_HUMAN;tr|B3KNB2|B3KNB2_HUMAN;tr|B3KVS1|B3KVS1_HUMAN;tr|B3KMT0|B3KMT0_HUMAN;tr|H0YDF3|H0YDF3_HUMAN	>tr|Q8N516|Q8N516_HUMAN Inhibitor of kappa light polypeptide gene enhancer in B-cells, kinase complex-associated protein OS=Homo sapiens GN=IKBKAP PE=2 SV=1;>sp|O95163|ELP1_HUMAN Elongator complex protein 1 OS=Homo sapiens GN=IKBKAP PE=1 SV=3;>tr|Q4LE38|Q4	-	1.4224	1.34544	1.0632	1.0958	0.71614	0.778807	11	8	8	8	150.22	1332;1332;1342;983;983;1218;983;537;336;406;346	15.1								1						8							8	9.4023e-31	By MS/MS	1.4224	1.3237	10.48	7	0	Median	1.0632	1.0532	33.886	7
371	sp|O15397|IPO8_HUMAN;tr|Q59F59|Q59F59_HUMAN;tr|F5H244|F5H244_HUMAN;tr|F5GXT5|F5GXT5_HUMAN;tr|H0YH64|H0YH64_HUMAN	>sp|O15397|IPO8_HUMAN Importin-8 OS=Homo sapiens GN=IPO8 PE=1 SV=2	-	1.4203	1.34345	1.0891	1.12249	0.71887	0.781776	5	9	9	9	119.94	1037;485;167;151;167	17															9						9	2.8389e-61	By MS/MS	1.4203	1.4279	32.507	6	0	Median	1.0891	1.1465	23.884	6
466	sp|O60318|GANP_HUMAN;tr|B7Z8Z8|B7Z8Z8_HUMAN;tr|B3KWZ4|B3KWZ4_HUMAN;tr|B3KXE8|B3KXE8_HUMAN	>sp|O60318|GANP_HUMAN Germinal-center associated nuclear protein OS=Homo sapiens GN=MCM3AP PE=1 SV=2;>tr|B7Z8Z8|B7Z8Z8_HUMAN cDNA FLJ61702, highly similar to 80 kDa MCM3-associated protein OS=Homo sapiens PE=2 SV=1	-	1.4201	1.34327	1.0994	1.13311	0.67506	0.734132	4	6	6	6	218.4	1980;1606;612;907	13.6									1	1			6								6	9.6775e-21	By MS/MS	1.4201	1.2202	19.479	3	0	Median	1.0994	1.0849	14.64	3
583	tr|B3KS71|B3KS71_HUMAN;tr|C9JP16|C9JP16_HUMAN;tr|B3KX16|B3KX16_HUMAN;tr|Q8NB01|Q8NB01_HUMAN;tr|B3KME2|B3KME2_HUMAN;sp|O75718|CRTAP_HUMAN;tr|B4DPA3|B4DPA3_HUMAN;tr|B3KUP0|B3KUP0_HUMAN;tr|B3KQR7|B3KQR7_HUMAN	>tr|B3KS71|B3KS71_HUMAN cDNA FLJ35671 fis, clone SPLEN2018180, highly similar to Cartilage-associated protein OS=Homo sapiens PE=2 SV=1;>tr|C9JP16|C9JP16_HUMAN Cartilage-associated protein OS=Homo sapiens GN=CRTAP PE=2 SV=1;>tr|B3KX16|B3KX16_HUMAN cDNA FLJ	-	1.4182	1.34147	0.73063	0.753033	0.5654	0.614876	9	6	6	6	39.991	343;358;372;388;401;401;222;262;262	21																			6		6	2.2216e-18	By MS/MS	1.4182	1.3518	17.617	4	0	Median	0.73063	0.73604	6.1452	4
4459	sp|Q9Y295|DRG1_HUMAN;tr|Q9UFA5|Q9UFA5_HUMAN	>sp|Q9Y295|DRG1_HUMAN Developmentally-regulated GTP-binding protein 1 OS=Homo sapiens GN=DRG1 PE=1 SV=1	-	1.418	1.34128	1.267	1.30585	0.89084	0.968794	2	3	3	3	40.542	367;150	19.2							1												2	3	5	1.0737e-12	By MS/MS	1.418	1.3876	4.9942	5	0	Median	1.267	1.3073	19.604	5
3640	tr|B4DW97|B4DW97_HUMAN;sp|Q9BQ39|DDX50_HUMAN;tr|B4DED6|B4DED6_HUMAN;tr|K0J110|K0J110_HUMAN;tr|Q9NTA9|Q9NTA9_HUMAN;tr|Q53FI9|Q53FI9_HUMAN	>tr|B4DW97|B4DW97_HUMAN cDNA FLJ61430, highly similar to ATP-dependent RNA helicase DDX50 (EC 3.6.1.-) OS=Homo sapiens PE=2 SV=1;>sp|Q9BQ39|DDX50_HUMAN ATP-dependent RNA helicase DDX50 OS=Homo sapiens GN=DDX50 PE=1 SV=1;>tr|B4DED6|B4DED6_HUMAN cDNA FLJ5654	-	1.4177	1.341	1.2717	1.31069	0.71199	0.774294	6	9	7	7	80.015	711;737;643;731;399;363	18.7																4	9				13	8.0914e-55	By MS/MS	1.4177	1.4155	35.838	9	0	Median	1.2717	1.3031	20.072	9
4344	sp|Q9UKJ3|GPTC8_HUMAN	>sp|Q9UKJ3|GPTC8_HUMAN G patch domain-containing protein 8 OS=Homo sapiens GN=GPATCH8 PE=1 SV=2	-	1.4169	1.34024	1.1431	1.17815	0.82612	0.898411	1	2	2	2	164.2	1502	10.9									2	5			2								2	7.4482e-35	By MS/MS	1.4169	1.103	51.475	2	0	Median	1.1431	1.096	12.233	2
1073	tr|Q6IBR8|Q6IBR8_HUMAN;sp|P20042|IF2B_HUMAN;tr|B5BU01|B5BU01_HUMAN;tr|Q3B7I9|Q3B7I9_HUMAN;tr|Q96I16|Q96I16_HUMAN;tr|Q59GZ3|Q59GZ3_HUMAN	>tr|Q6IBR8|Q6IBR8_HUMAN EIF2S2 protein OS=Homo sapiens GN=EIF2S2 PE=2 SV=1;>sp|P20042|IF2B_HUMAN Eukaryotic translation initiation factor 2 subunit 2 OS=Homo sapiens GN=EIF2S2 PE=1 SV=2;>tr|B5BU01|B5BU01_HUMAN Eukaryotic translation initiation factor 2 bet	-	1.4162	1.33958	0.89934	0.926916	0.60794	0.661139	6	8	8	8	38.388	333;333;333;87;214;89	10.2				1		14	7	6	6										9	1	10	8.8463e-98	By MS/MS	1.4162	1.2741	19.37	8	0	Median	0.89934	0.91255	17.608	8
1262	tr|A8K690|A8K690_HUMAN;sp|P31948|STIP1_HUMAN;tr|G3XAD8|G3XAD8_HUMAN;tr|F5H0T1|F5H0T1_HUMAN;tr|Q3ZCU9|Q3ZCU9_HUMAN;tr|B4DM70|B4DM70_HUMAN;tr|F5H783|F5H783_HUMAN;tr|F5GXD8|F5GXD8_HUMAN;tr|H0YGI8|H0YGI8_HUMAN	>tr|A8K690|A8K690_HUMAN cDNA FLJ76863, highly similar to Homo sapiens stress-induced-phosphoprotein 1 (Hsp70/Hsp90-organizing protein) (STIP1), mRNA OS=Homo sapiens PE=2 SV=1;>sp|P31948|STIP1_HUMAN Stress-induced-phosphoprotein 1 OS=Homo sapiens GN=STIP1 P	-	1.4151	1.33854	1.4495	1.49394	1.0756	1.16972	9	27	27	27	62.655	543;543;590;519;590;519;236;138;137	18.9						2		1		1							5	37	1		43	1.3478e-100	By MS/MS	1.4151	1.4811	13.965	34	0	Median	1.4495	1.4999	19.013	34
4379	tr|Q53G58|Q53G58_HUMAN;tr|B3KN06|B3KN06_HUMAN;sp|Q9ULV4|COR1C_HUMAN;tr|Q59EA2|Q59EA2_HUMAN;tr|B4DMH3|B4DMH3_HUMAN;tr|B4E3S0|B4E3S0_HUMAN;tr|B7Z9V0|B7Z9V0_HUMAN;tr|H0YHL7|H0YHL7_HUMAN;tr|F8VV53|F8VV53_HUMAN;tr|F8W1H8|F8W1H8_HUMAN;tr|F8VUX3|F8VUX3_HUMAN;tr|F8VSA4|F8VSA4_HUMAN;tr|F8VRE9|F8VRE9_HUMAN;tr|F8VTT6|F8VTT6_HUMAN;tr|F8VVB7|F8VVB7_HUMAN	>tr|Q53G58|Q53G58_HUMAN Coronin (Fragment) OS=Homo sapiens PE=2 SV=1;>tr|B3KN06|B3KN06_HUMAN Coronin OS=Homo sapiens PE=2 SV=1;>sp|Q9ULV4|COR1C_HUMAN Coronin-1C OS=Homo sapiens GN=CORO1C PE=1 SV=1;>tr|Q59EA2|Q59EA2_HUMAN Coronin (Fragment) OS=Homo sapiens	-	1.4134	1.33693	0.48387	0.498707	0.34785	0.378289	15	16	16	16	53.28	474;474;474;501;437;369;303;165;125;151;159;162;163;169;181	20.6								1										2	18	4	24	8.5499e-87	By MS/MS	1.4134	1.2305	15.437	16	0	Median	0.48387	0.4695	12.183	16
1185	sp|P28070|PSB4_HUMAN;tr|B4DFL3|B4DFL3_HUMAN	>sp|P28070|PSB4_HUMAN Proteasome subunit beta type-4 OS=Homo sapiens GN=PSMB4 PE=1 SV=4;>tr|B4DFL3|B4DFL3_HUMAN cDNA FLJ56661, highly similar to Proteasome subunit beta type 4 (EC 3.4.25.1) OS=Homo sapiens PE=2 SV=1	-	1.4131	1.33664	1.3969	1.43973	0.89289	0.971023	2	5	5	5	29.204	264;167	19.5							1													5	5	2.0807e-23	By MS/MS	1.4131	1.3736	7.3013	5	0	Median	1.3969	1.4165	20.983	5
4037	sp|Q9NR09|BIRC6_HUMAN	>sp|Q9NR09|BIRC6_HUMAN Baculoviral IAP repeat-containing protein 6 OS=Homo sapiens GN=BIRC6 PE=1 SV=2	-	1.4126	1.33617	1.3924	1.43509	0.84194	0.915615	1	4	4	4	530.25	4857	15.4												3	1					1			5	1.3883e-11	By MS/MS	1.4126	1.3078	26.467	4	0	Median	1.3924	1.438	19.209	4
2003	tr|F5GXF5|F5GXF5_HUMAN;tr|E7ETD6|E7ETD6_HUMAN;sp|Q12830|BPTF_HUMAN;tr|B4DDK2|B4DDK2_HUMAN;tr|B4DM40|B4DM40_HUMAN;tr|F5H176|F5H176_HUMAN;tr|J3QQK4|J3QQK4_HUMAN;tr|Q9H5E0|Q9H5E0_HUMAN;tr|J3KSK9|J3KSK9_HUMAN;tr|E9PE19|E9PE19_HUMAN;tr|B4DJV8|B4DJV8_HUMAN	>tr|F5GXF5|F5GXF5_HUMAN Nucleosome-remodeling factor subunit BPTF (Fragment) OS=Homo sapiens GN=BPTF PE=2 SV=2;>tr|E7ETD6|E7ETD6_HUMAN Nucleosome-remodeling factor subunit BPTF OS=Homo sapiens GN=BPTF PE=2 SV=3;>sp|Q12830|BPTF_HUMAN Nucleosome-remodeling f	-	1.411	1.33466	1.0032	1.03396	0.74287	0.807876	11	12	12	12	271.53	2457;2764;3046;812;823;137;339;412;484;650;724	12.5								3		2		12									12	5.3221e-58	By MS/MS	1.411	1.1855	21.862	11	0	Median	1.0032	1.0925	30.224	11
1788	sp|P67809|YBOX1_HUMAN;tr|Q6PKI6|Q6PKI6_HUMAN;tr|Q05D43|Q05D43_HUMAN;tr|H0Y449|H0Y449_HUMAN;tr|Q7KZ24|Q7KZ24_HUMAN;tr|A0JLU4|A0JLU4_HUMAN;tr|C9J5V9|C9J5V9_HUMAN;tr|Q2VIK8|Q2VIK8_HUMAN;tr|B2RCC2|B2RCC2_HUMAN;sp|Q9Y2T7|YBOX2_HUMAN;tr|Q15905|Q15905_HUMAN	>sp|P67809|YBOX1_HUMAN Nuclease-sensitive element-binding protein 1 OS=Homo sapiens GN=YBX1 PE=1 SV=3;>tr|Q6PKI6|Q6PKI6_HUMAN YBX1 protein (Fragment) OS=Homo sapiens GN=YBX1 PE=2 SV=1;>tr|Q05D43|Q05D43_HUMAN YBX1 protein (Fragment) OS=Homo sapiens GN=YBX1	-	1.4084	1.3322	1.0902	1.12363	0.78059	0.848896	11	13	13	9	35.924	324;266;267;374;322;181;216;319;364;364;74	18.2							1		2	7	4							4	23	9	40	4.7007e-246	By MS/MS	1.4084	1.4035	25.334	32	0	Median	1.0902	1.0981	23.308	32
754	tr|J3KQG4|J3KQG4_HUMAN;tr|B7Z6S1|B7Z6S1_HUMAN;tr|B7Z7G9|B7Z7G9_HUMAN;tr|B7Z6E6|B7Z6E6_HUMAN;sp|P04062|GLCM_HUMAN;tr|B7Z6S9|B7Z6S9_HUMAN;tr|F5H241|F5H241_HUMAN;tr|B7Z731|B7Z731_HUMAN;tr|J3KQK9|J3KQK9_HUMAN;tr|B7Z5G2|B7Z5G2_HUMAN;tr|D3DV87|D3DV87_HUMAN;tr|B2R6A7|B2R6A7_HUMAN;tr|B4DMV8|B4DMV8_HUMAN;tr|B3KQW3|B3KQW3_HUMAN;tr|B4DHT6|B4DHT6_HUMAN	>tr|J3KQG4|J3KQG4_HUMAN Glucosylceramidase OS=Homo sapiens GN=GBA PE=2 SV=1;>tr|B7Z6S1|B7Z6S1_HUMAN cDNA FLJ50695, highly similar to Glucosylceramidase (EC 3.2.1.45) OS=Homo sapiens PE=2 SV=1;>tr|B7Z7G9|B7Z7G9_HUMAN cDNA FLJ56170, highly similar to Glucosy	-	1.4059	1.32983	0.50262	0.518031	0.37615	0.409065	15	7	7	7	50.316	449;449;493;521;536;621;423;423;487;487;536;536;302;330;341	20																		7			7	9.4844e-44	By MS/MS	1.4059	1.4546	28.864	6	0	Median	0.50262	0.53504	13.291	6
1162	sp|P26358|DNMT1_HUMAN;tr|F5GX68|F5GX68_HUMAN;tr|Q59FP7|Q59FP7_HUMAN;tr|I6L9H2|I6L9H2_HUMAN;tr|B3KVA0|B3KVA0_HUMAN;tr|K7ENW7|K7ENW7_HUMAN;tr|K7EJL0|K7EJL0_HUMAN;tr|K7ENQ6|K7ENQ6_HUMAN;tr|K7EMU8|K7EMU8_HUMAN;tr|K7EIZ6|K7EIZ6_HUMAN;tr|K7ERQ1|K7ERQ1_HUMAN;tr|K7EP77|K7EP77_HUMAN;tr|K7ELB1|K7ELB1_HUMAN	>sp|P26358|DNMT1_HUMAN DNA (cytosine-5)-methyltransferase 1 OS=Homo sapiens GN=DNMT1 PE=1 SV=2;>tr|F5GX68|F5GX68_HUMAN Cytosine-specific methyltransferase OS=Homo sapiens GN=DNMT1 PE=2 SV=1;>tr|Q59FP7|Q59FP7_HUMAN Cytosine-specific methyltransferase (Fragm	-	1.4049	1.32889	1.2603	1.29894	0.91257	0.992426	13	33	33	33	183.16	1616;1619;1606;1511;540;389;255;119;89;40;71;55;94	15.8										1			1	42							43	2.6705e-144	By MS/MS	1.4049	1.2574	23.298	33	0	Median	1.2603	1.2354	19.502	33
2142	sp|Q14103|HNRPD_HUMAN;tr|H0Y8G5|H0Y8G5_HUMAN;tr|H0YA96|H0YA96_HUMAN;tr|Q12771|Q12771_HUMAN;tr|B4DTC3|B4DTC3_HUMAN;tr|D6RAF8|D6RAF8_HUMAN;tr|D6RF44|D6RF44_HUMAN;tr|F5H6R6|F5H6R6_HUMAN;tr|B4E0W4|B4E0W4_HUMAN;tr|D6RD83|D6RD83_HUMAN;tr|D6RBQ9|D6RBQ9_HUMAN	>sp|Q14103|HNRPD_HUMAN Heterogeneous nuclear ribonucleoprotein D0 OS=Homo sapiens GN=HNRNPD PE=1 SV=1;>tr|H0Y8G5|H0Y8G5_HUMAN Heterogeneous nuclear ribonucleoprotein D0 (Fragment) OS=Homo sapiens GN=HNRNPD PE=2 SV=1;>tr|H0YA96|H0YA96_HUMAN Heterogeneous nu	-	1.4049	1.32889	1.0822	1.11538	0.77817	0.846265	11	12	12	11	38.434	355;261;210;286;303;221;112;201;201;92;155	17.9			2	1		2				2	2								20	8	30	8.1261e-91	By MS/MS	1.4049	1.29	23.602	22	0	Median	1.0822	1.0722	17.593	22
2018	sp|Q12959|DLG1_HUMAN;tr|B4DF78|B4DF78_HUMAN;tr|E7EQD7|E7EQD7_HUMAN;tr|Q59FC4|Q59FC4_HUMAN;tr|B4E2H8|B4E2H8_HUMAN;tr|C9IYP1|C9IYP1_HUMAN;tr|Q6PJH1|Q6PJH1_HUMAN;tr|C9JN61|C9JN61_HUMAN;tr|C9JCP6|C9JCP6_HUMAN;tr|A8MUT6|A8MUT6_HUMAN;tr|Q8N3T5|Q8N3T5_HUMAN;tr|H7C166|H7C166_HUMAN	>sp|Q12959|DLG1_HUMAN Disks large homolog 1 OS=Homo sapiens GN=DLG1 PE=1 SV=2;>tr|B4DF78|B4DF78_HUMAN cDNA FLJ50462, highly similar to Disks large homolog 1 OS=Homo sapiens PE=2 SV=1;>tr|E7EQD7|E7EQD7_HUMAN Disks large homolog 1 OS=Homo sapiens GN=DLG1 PE=	-	1.4039	1.32794	0.90145	0.92909	0.71495	0.777513	12	7	7	7	100.45	904;587;658;687;370;122;320;154;179;208;236;286	14.8										4					7	1					8	6.9709e-45	By MS/MS	1.4039	1.4225	26.086	7	0	Median	0.90145	0.9907	19.69	7
4429	sp|Q9UPY3|DICER_HUMAN;tr|B3KRG4|B3KRG4_HUMAN;tr|H0YJZ6|H0YJZ6_HUMAN;tr|Q9UFF3|Q9UFF3_HUMAN;tr|B3KMJ0|B3KMJ0_HUMAN	>sp|Q9UPY3|DICER_HUMAN Endoribonuclease Dicer OS=Homo sapiens GN=DICER1 PE=1 SV=3	-	1.4026	1.32671	2.0728	2.13636	1.5236	1.65692	5	5	5	5	218.68	1922;820;394;525;554	11.1		1				1		1	1				5								5	2.4241e-33	By MS/MS	1.4026	1.3789	61.623	2	0	Median	2.0728	2.1197	60.236	2
4451	tr|B5BUB1|B5BUB1_HUMAN;sp|Q9Y265|RUVB1_HUMAN;tr|E7ETR0|E7ETR0_HUMAN;tr|B3KRS7|B3KRS7_HUMAN;tr|H7C4G5|H7C4G5_HUMAN;tr|H7C4I3|H7C4I3_HUMAN;tr|J3QLR1|J3QLR1_HUMAN	>tr|B5BUB1|B5BUB1_HUMAN RuvB-like 1 (Fragment) OS=Homo sapiens GN=RUVBL1 PE=2 SV=1;>sp|Q9Y265|RUVB1_HUMAN RuvB-like 1 OS=Homo sapiens GN=RUVBL1 PE=1 SV=1;>tr|E7ETR0|E7ETR0_HUMAN RuvB-like 1 OS=Homo sapiens GN=RUVBL1 PE=2 SV=1;>tr|B3KRS7|B3KRS7_HUMAN cDNA F	-	1.4011	1.32529	0.90528	0.933038	0.65773	0.715285	7	13	13	13	50.215	456;456;315;315;267;222;131	21.1																			15	2	17	1.2071e-91	By MS/MS	1.4011	1.2843	18.262	14	0	Median	0.90528	0.89929	11.938	14
1225	tr|B4DDF7|B4DDF7_HUMAN;tr|A8K7B7|A8K7B7_HUMAN;sp|P30153|2AAA_HUMAN;tr|B4DQY1|B4DQY1_HUMAN;tr|A8K3H8|A8K3H8_HUMAN;tr|F5H3X9|F5H3X9_HUMAN;tr|B4DE69|B4DE69_HUMAN;tr|B3KQV6|B3KQV6_HUMAN;tr|Q8NB89|Q8NB89_HUMAN;tr|C9J9C1|C9J9C1_HUMAN;tr|E9PH38|E9PH38_HUMAN;tr|B4E1Q0|B4E1Q0_HUMAN;tr|E9PPI5|E9PPI5_HUMAN;tr|E9PHZ6|E9PHZ6_HUMAN;tr|E9PNM7|E9PNM7_HUMAN	>tr|B4DDF7|B4DDF7_HUMAN cDNA FLJ53296, highly similar to Serine/threonine-protein phosphatase 2A 65 kDa regulatory subunit A alpha isoform OS=Homo sapiens PE=2 SV=1;>tr|A8K7B7|A8K7B7_HUMAN Protein phosphatase 2 (Formerly 2A), regulatory subunit A (PR 65),	-	1.4009	1.3251	1.1323	1.16702	0.85217	0.92674	15	16	16	13	64.181	579;589;589;555;589;534;534;410;509;395;132;156;83;135;119	20.4																		22	7	2	31	4.0914e-84	By MS/MS	1.4009	1.4706	18.207	27	0	Median	1.1323	1.1583	13.793	27
3319	tr|D3DVL7|D3DVL7_HUMAN;sp|Q969Z0|TBRG4_HUMAN;tr|B4DU42|B4DU42_HUMAN;tr|B3KRS4|B3KRS4_HUMAN;tr|B3KMT3|B3KMT3_HUMAN;tr|B3KM73|B3KM73_HUMAN;tr|C9J7P5|C9J7P5_HUMAN;tr|C9IZN7|C9IZN7_HUMAN;tr|H7C4R5|H7C4R5_HUMAN;tr|C9J5A2|C9J5A2_HUMAN;tr|C9J347|C9J347_HUMAN	>tr|D3DVL7|D3DVL7_HUMAN Transforming growth factor beta regulator 4, isoform CRA_b OS=Homo sapiens GN=TBRG4 PE=2 SV=1;>sp|Q969Z0|TBRG4_HUMAN Protein TBRG4 OS=Homo sapiens GN=TBRG4 PE=1 SV=1;>tr|B4DU42|B4DU42_HUMAN cDNA FLJ56153, highly similar to Homo sapi	-	1.4005	1.32473	0.96054	0.989992	0.65146	0.708467	11	12	12	12	65.007	577;631;642;456;456;493;248;283;274;118;128	20																		17			17	7.4344e-49	By MS/MS	1.4005	1.4792	18.94	11	0	Median	0.96054	1.0138	21.644	11
1618	sp|P55072|TERA_HUMAN;tr|Q96IF9|Q96IF9_HUMAN;tr|Q0IIN5|Q0IIN5_HUMAN;tr|Q9NTC4|Q9NTC4_HUMAN;tr|Q9HAP1|Q9HAP1_HUMAN;tr|Q9HAP0|Q9HAP0_HUMAN;tr|C9IZA5|C9IZA5_HUMAN;tr|C9JUP7|C9JUP7_HUMAN;tr|E7EQM8|E7EQM8_HUMAN;tr|B4DYX2|B4DYX2_HUMAN	>sp|P55072|TERA_HUMAN Transitional endoplasmic reticulum ATPase OS=Homo sapiens GN=VCP PE=1 SV=4;>tr|Q96IF9|Q96IF9_HUMAN VCP protein (Fragment) OS=Homo sapiens GN=VCP PE=2 SV=2;>tr|Q0IIN5|Q0IIN5_HUMAN VCP protein OS=Homo sapiens GN=VCP PE=2 SV=1;>tr|Q9NTC4	-	1.4002	1.32444	0.86769	0.894295	0.60715	0.660279	10	47	47	47	89.321	806;644;475;431;307;305;160;115;897;897	17.2		1		1	2	2	3	1	1						2	81	21	4	1		109	0	By MS/MS	1.4002	1.3012	25.933	96	0	Median	0.86769	0.8763	19.207	96
4300	sp|Q9UHX1|PUF60_HUMAN;tr|H0YEM1|H0YEM1_HUMAN;tr|E9PL19|E9PL19_HUMAN;tr|H0YCP8|H0YCP8_HUMAN	>sp|Q9UHX1|PUF60_HUMAN Poly(U)-binding-splicing factor PUF60 OS=Homo sapiens GN=PUF60 PE=1 SV=1;>tr|H0YEM1|H0YEM1_HUMAN Poly(U)-binding-splicing factor PUF60 (Fragment) OS=Homo sapiens GN=PUF60 PE=4 SV=1	-	1.3985	1.32283	0.98323	1.01338	0.66764	0.726063	4	15	15	5	59.875	559;336;228;273	19.6								1										22	2		24	3.6618e-91	By MS/MS	1.3985	1.4886	20.178	21	0	Median	0.98323	1.0077	38.31	21
1282	tr|Q53ET4|Q53ET4_HUMAN;sp|P34897|GLYM_HUMAN;tr|Q5HYG8|Q5HYG8_HUMAN;tr|B4E1G2|B4E1G2_HUMAN;tr|B4DJQ3|B4DJQ3_HUMAN;tr|Q5BJF5|Q5BJF5_HUMAN;tr|B4DP88|B4DP88_HUMAN;tr|B4DWA7|B4DWA7_HUMAN;tr|B4DJ63|B4DJ63_HUMAN;tr|B4DW25|B4DW25_HUMAN;tr|B4DLV4|B4DLV4_HUMAN;tr|H0YIZ0|H0YIZ0_HUMAN;tr|G3V2Y4|G3V2Y4_HUMAN;tr|G3V5L0|G3V5L0_HUMAN;tr|G3V4W5|G3V4W5_HUMAN;tr|G3V540|G3V540_HUMAN;tr|G3V241|G3V241_HUMAN;tr|G3V3Y8|…	>tr|Q53ET4|Q53ET4_HUMAN Serine hydroxymethyltransferase (Fragment) OS=Homo sapiens PE=2 SV=1;>sp|P34897|GLYM_HUMAN Serine hydroxymethyltransferase, mitochondrial OS=Homo sapiens GN=SHMT2 PE=1 SV=3;>tr|Q5HYG8|Q5HYG8_HUMAN Serine hydroxymethyltransferase OS=	-	1.3977	1.32208	0.83869	0.864406	0.58641	0.637725	25	17	17	16	55.973	504;504;483;442;483;480;435;513;378;430;408;264;234;215;237;192;142;147;149;159;160;171;52;65;86	19.9						2													21	2	23	1.7058e-123	By MS/MS	1.3977	1.262	11.944	21	0	Median	0.83869	0.86193	14.952	21
3308	tr|M0QXF7|M0QXF7_HUMAN;sp|Q969H8|CS010_HUMAN;tr|M0QYN0|M0QYN0_HUMAN	>tr|M0QXF7|M0QXF7_HUMAN UPF0556 protein C19orf10 (Fragment) OS=Homo sapiens GN=C19orf10 PE=4 SV=1;>sp|Q969H8|CS010_HUMAN UPF0556 protein C19orf10 OS=Homo sapiens GN=C19orf10 PE=1 SV=1;>tr|M0QYN0|M0QYN0_HUMAN UPF0556 protein C19orf10 OS=Homo sapiens GN=C19o	-	1.3952	1.31971	0.68184	0.702747	0.49531	0.538653	3	3	3	3	9.5594	84;173;189	22																				3	3	8.9423e-09	By MS/MS	1.3952	1.3665	15.014	3	0	Median	0.68184	0.68905	25.181	3
4171	sp|Q9NZB2|F120A_HUMAN	>sp|Q9NZB2|F120A_HUMAN Constitutive coactivator of PPAR-gamma-like protein 1 OS=Homo sapiens GN=FAM120A PE=1 SV=2	-	1.3948	1.31933	1.0239	1.0553	0.7016	0.762994	1	17	17	17	121.89	1118	17															21	1					22	1.9648e-88	By MS/MS	1.3948	1.4776	23.542	14	0	Median	1.0239	1.0997	12.561	14
2238	sp|Q15019|SEPT2_HUMAN;tr|B5MCX3|B5MCX3_HUMAN;tr|H7C2Y0|H7C2Y0_HUMAN;tr|C9J2Q4|C9J2Q4_HUMAN;tr|C9J938|C9J938_HUMAN;tr|C9JB25|C9JB25_HUMAN;tr|C9IY94|C9IY94_HUMAN;tr|C9IZU3|C9IZU3_HUMAN;tr|H7C310|H7C310_HUMAN;tr|C9JZI2|C9JZI2_HUMAN;tr|C9JQJ4|C9JQJ4_HUMAN;tr|C9JFT1|C9JFT1_HUMAN;tr|F8WB65|F8WB65_HUMAN;tr|B5MD47|B5MD47_HUMAN;tr|H7C1T1|H7C1T1_HUMAN;tr|C9JT15|C9JT15_HUMAN;tr|C9JSE7|C9JSE7_HUMAN	>sp|Q15019|SEPT2_HUMAN Septin-2 OS=Homo sapiens GN=SEPT2 PE=1 SV=1;>tr|B5MCX3|B5MCX3_HUMAN Septin-2 OS=Homo sapiens GN=SEPT2 PE=2 SV=1;>tr|H7C2Y0|H7C2Y0_HUMAN Septin-2 (Fragment) OS=Homo sapiens GN=SEPT2 PE=2 SV=1	-	1.3937	1.31829	1.1219	1.1563	0.78394	0.85254	17	11	11	11	41.487	361;321;188;184;148;173;121;131;161;105;147;72;80;94;29;50;52	17.5						1		2	7	1									16	9	25	1.4689e-100	By MS/MS	1.3937	1.3198	17.71	22	0	Median	1.1219	1.138	13.055	22
3034	sp|Q8NBJ5|GT251_HUMAN;tr|M0QX72|M0QX72_HUMAN;tr|Q6IPW8|Q6IPW8_HUMAN;tr|Q8WUI9|Q8WUI9_HUMAN;tr|Q9H6F1|Q9H6F1_HUMAN;tr|B3KQ10|B3KQ10_HUMAN;tr|M0QYH0|M0QYH0_HUMAN	>sp|Q8NBJ5|GT251_HUMAN Procollagen galactosyltransferase 1 OS=Homo sapiens GN=COLGALT1 PE=1 SV=1	-	1.3928	1.31744	0.49559	0.510786	0.35268	0.383542	7	11	11	11	71.635	622;218;222;231;243;151;138	19.2																	12	3			15	3.5441e-49	By MS/MS	1.3928	1.3748	15.002	14	0	Median	0.49559	0.5167	26.12	14
1255	sp|P31930|QCR1_HUMAN;tr|B4DUL5|B4DUL5_HUMAN;tr|B4DZB9|B4DZB9_HUMAN	>sp|P31930|QCR1_HUMAN Cytochrome b-c1 complex subunit 1, mitochondrial OS=Homo sapiens GN=UQCRC1 PE=1 SV=3;>tr|B4DUL5|B4DUL5_HUMAN cDNA FLJ51625, highly similar to Ubiquinol-cytochrome-c reductase complex coreprotein I, mitochondrial (EC 1.10.2.2) OS=Homo	-	1.3926	1.31725	1.0635	1.09611	0.85524	0.930079	3	14	14	14	52.645	480;365;94	19.8							2												19	1	20	4.0018e-76	By MS/MS	1.3926	1.3479	11.031	13	0	Median	1.0635	1.0243	16.285	13
2916	sp|Q8IXB1|DJC10_HUMAN;tr|B3KNK5|B3KNK5_HUMAN;tr|B4DP04|B4DP04_HUMAN;tr|Q86XS7|Q86XS7_HUMAN;tr|E7EP04|E7EP04_HUMAN;tr|Q6YPB0|Q6YPB0_HUMAN;tr|Q3B7W8|Q3B7W8_HUMAN;tr|Q71S60|Q71S60_HUMAN	>sp|Q8IXB1|DJC10_HUMAN DnaJ homolog subfamily C member 10 OS=Homo sapiens GN=DNAJC10 PE=1 SV=2;>tr|B3KNK5|B3KNK5_HUMAN cDNA FLJ14795 fis, clone NT2RP4001219, highly similar to Homo sapiens DnaJ (Hsp40) homolog, subfamily C, member 10 (DNAJC10), mRNA OS=Hom	-	1.3922	1.31687	0.7038	0.72538	0.55147	0.599727	8	7	7	7	91.079	793;603;557;275;275;332;332;177	18																7					7	1.0803e-23	By MS/MS	1.3922	1.3218	15.62	6	0	Median	0.7038	0.72344	23.209	6
367	tr|B4DVY1|B4DVY1_HUMAN;tr|A8MWD3|A8MWD3_HUMAN;sp|O15371|EIF3D_HUMAN;tr|B4E1K8|B4E1K8_HUMAN;tr|B0QYA5|B0QYA5_HUMAN;tr|B0QYA4|B0QYA4_HUMAN;tr|B0QYA3|B0QYA3_HUMAN;tr|B0QYA6|B0QYA6_HUMAN;tr|B0QYA7|B0QYA7_HUMAN;tr|B0QYA8|B0QYA8_HUMAN	>tr|B4DVY1|B4DVY1_HUMAN Eukaryotic translation initiation factor 3 subunit D OS=Homo sapiens GN=EIF3D PE=2 SV=1;>tr|A8MWD3|A8MWD3_HUMAN Eukaryotic translation initiation factor 3 subunit D OS=Homo sapiens GN=EIF3D PE=2 SV=2;>sp|O15371|EIF3D_HUMAN Eukaryoti	-	1.3916	1.31631	1.065	1.09766	0.75172	0.8175	10	11	11	11	58.14	499;533;548;451;269;165;172;173;186;123	18.5							1			1							1	13			14	8.7898e-50	By MS/MS	1.3916	1.4829	19.306	12	0	Median	1.065	1.1259	11.073	12
2855	sp|Q86X55|CARM1_HUMAN;tr|K7EQA8|K7EQA8_HUMAN;tr|K7EK20|K7EK20_HUMAN;tr|K7EPK1|K7EPK1_HUMAN	>sp|Q86X55|CARM1_HUMAN Histone-arginine methyltransferase CARM1 OS=Homo sapiens GN=CARM1 PE=1 SV=3;>tr|K7EQA8|K7EQA8_HUMAN Histone-arginine methyltransferase CARM1 (Fragment) OS=Homo sapiens GN=CARM1 PE=4 SV=1	-	1.3916	1.31631	1.0716	1.10446	0.76574	0.832747	4	5	5	5	65.853	608;343;120;161	20																		5			5	8.059e-12	By MS/MS	1.3916	1.4795	17.81	3	0	Median	1.0716	1.137	10.46	3
1530	tr|Q53HU0|Q53HU0_HUMAN;sp|P50990|TCPQ_HUMAN;tr|B4DEM7|B4DEM7_HUMAN;tr|Q7Z759|Q7Z759_HUMAN;tr|B4DQH4|B4DQH4_HUMAN;tr|H7C4C8|H7C4C8_HUMAN;tr|H7C2U0|H7C2U0_HUMAN	>tr|Q53HU0|Q53HU0_HUMAN Chaperonin containing TCP1, subunit 8 (Theta) variant (Fragment) OS=Homo sapiens PE=2 SV=1;>sp|P50990|TCPQ_HUMAN T-complex protein 1 subunit theta OS=Homo sapiens GN=CCT8 PE=1 SV=4;>tr|B4DEM7|B4DEM7_HUMAN T-complex protein 1 subunit	-	1.3911	1.31583	1.1133	1.14744	0.82641	0.898726	7	31	31	31	59.65	548;548;529;497;475;323;107	20							1											43	11		54	1.3215e-158	By MS/MS	1.3911	1.4392	15.989	41	0	Median	1.1133	1.151	13.433	41
4399	tr|Q5QTQ6|Q5QTQ6_HUMAN;tr|B4DJS7|B4DJS7_HUMAN;tr|A8K885|A8K885_HUMAN;sp|Q9UNH7|SNX6_HUMAN;tr|G3V5X9|G3V5X9_HUMAN	>tr|Q5QTQ6|Q5QTQ6_HUMAN MSTP010 OS=Homo sapiens PE=2 SV=1;>tr|B4DJS7|B4DJS7_HUMAN Sorting nexin 6, isoform CRA_e OS=Homo sapiens GN=SNX6 PE=2 SV=1;>tr|A8K885|A8K885_HUMAN cDNA FLJ77179, highly similar to Homo sapiens sorting nexin 6 (SNX6) mRNA OS=Homo sap	-	1.3897	1.31451	1.9878	2.04875	1.3815	1.50239	5	4	4	4	24.652	216;294;406;406;239	21																			4		4	7.8313e-14	By MS/MS	1.3897	1.2544	27.918	4	0	Median	1.9878	1.9639	15.606	4
2215	tr|B7Z9T5|B7Z9T5_HUMAN;sp|Q14807|KIF22_HUMAN;tr|H3BRB3|H3BRB3_HUMAN;tr|H3BTH5|H3BTH5_HUMAN;tr|Q14985|Q14985_HUMAN;tr|O60846|O60846_HUMAN;tr|Q7LE35|Q7LE35_HUMAN;tr|I3L306|I3L306_HUMAN;tr|E7EUJ5|E7EUJ5_HUMAN	>tr|B7Z9T5|B7Z9T5_HUMAN cDNA, FLJ78949, highly similar to Kinesin-like protein KIF22 OS=Homo sapiens PE=2 SV=1;>sp|Q14807|KIF22_HUMAN Kinesin-like protein KIF22 OS=Homo sapiens GN=KIF22 PE=1 SV=5;>tr|H3BRB3|H3BRB3_HUMAN Kinesin-like protein KIF22 OS=Homo s	-	1.3895	1.31432	1.32	1.36047	1.0155	1.10436	9	7	7	7	66.336	597;665;611;185;170;170;72;72;72	16.4							1	1									7				7	1.4457e-47	By MS/MS	1.3895	1.4193	10.63	7	0	Median	1.32	1.4887	18.341	7
1191	sp|P28340|DPOD1_HUMAN;tr|M0R2B7|M0R2B7_HUMAN;tr|Q308M6|Q308M6_HUMAN;tr|M0QZR8|M0QZR8_HUMAN;tr|Q59FA0|Q59FA0_HUMAN;tr|M0QZB4|M0QZB4_HUMAN;tr|M0QXE6|M0QXE6_HUMAN;tr|M0QXQ2|M0QXQ2_HUMAN;tr|M0R3H8|M0R3H8_HUMAN	>sp|P28340|DPOD1_HUMAN DNA polymerase delta catalytic subunit OS=Homo sapiens GN=POLD1 PE=1 SV=2;>tr|M0R2B7|M0R2B7_HUMAN DNA polymerase OS=Homo sapiens GN=POLD1 PE=2 SV=1;>tr|Q308M6|Q308M6_HUMAN DNA polymerase OS=Homo sapiens PE=2 SV=1;>tr|M0QZR8|M0QZR8_HU	-	1.389	1.31385	1.1698	1.20567	0.86163	0.937028	9	11	11	11	123.63	1107;1133;1133;1009;1011;188;289;291;397	17															11						11	4.9957e-59	By MS/MS	1.389	1.3726	20.127	9	0	Median	1.1698	1.1778	17.468	9
595	sp|O75937|DNJC8_HUMAN;tr|S4R3J5|S4R3J5_HUMAN	>sp|O75937|DNJC8_HUMAN DnaJ homolog subfamily C member 8 OS=Homo sapiens GN=DNAJC8 PE=1 SV=2	-	1.3878	1.31271	1.3617	1.40345	0.91316	0.993067	2	4	4	4	29.841	253;106	22																				5	5	2.3453e-15	By MS/MS	1.3878	1.3901	36.404	5	0	Median	1.3617	1.4073	36.365	5
1897	sp|Q02790|FKBP4_HUMAN;tr|B2R9U2|B2R9U2_HUMAN;tr|F5H1U3|F5H1U3_HUMAN;tr|H0YFG2|H0YFG2_HUMAN;tr|F5H120|F5H120_HUMAN	>sp|Q02790|FKBP4_HUMAN Peptidyl-prolyl cis-trans isomerase FKBP4 OS=Homo sapiens GN=FKBP4 PE=1 SV=3;>tr|B2R9U2|B2R9U2_HUMAN cDNA, FLJ94557, highly similar to Homo sapiens FK506 binding protein 4, 59kDa (FKBP4), mRNA OS=Homo sapiens PE=2 SV=1	-	1.3875	1.31243	1.2547	1.29317	0.94156	1.02395	5	25	25	25	51.804	459;459;86;84;51	19.4				1			1			1								38	10		48	1.5307e-232	By MS/MS	1.3875	1.455	17.443	38	0	Median	1.2547	1.2904	13.319	38
1799	sp|P68402|PA1B2_HUMAN;tr|J3KNE3|J3KNE3_HUMAN	>sp|P68402|PA1B2_HUMAN Platelet-activating factor acetylhydrolase IB subunit beta OS=Homo sapiens GN=PAFAH1B2 PE=1 SV=1;>tr|J3KNE3|J3KNE3_HUMAN Platelet-activating factor acetylhydrolase IB subunit beta (Fragment) OS=Homo sapiens GN=PAFAH1B2 PE=2 SV=1	-	1.3873	1.31224	1.4441	1.48838	0.96751	1.05217	2	2	2	2	25.569	229;175	22																				2	2	2.5566e-23	By MS/MS	1.3873	1.3726	5.7176	2	0	Median	1.4441	1.4956	4.1527	2
1537	sp|P51149|RAB7A_HUMAN;tr|B4DPH9|B4DPH9_HUMAN;tr|C9J8S3|C9J8S3_HUMAN;tr|C9J4V0|C9J4V0_HUMAN;tr|C9J592|C9J592_HUMAN;tr|C9J4S4|C9J4S4_HUMAN;tr|C9IZZ0|C9IZZ0_HUMAN;tr|C9J7D1|C9J7D1_HUMAN	>sp|P51149|RAB7A_HUMAN Ras-related protein Rab-7a OS=Homo sapiens GN=RAB7A PE=1 SV=1;>tr|B4DPH9|B4DPH9_HUMAN cDNA FLJ55895, highly similar to Ras-related protein Rab-7 OS=Homo sapiens PE=2 SV=1;>tr|C9J8S3|C9J8S3_HUMAN Ras-related protein Rab-7a OS=Homo sap	-	1.3868	1.31177	0.98849	1.0188	0.71747	0.780253	8	13	13	13	23.489	207;193;160;134;150;98;116;91	17.8			2	1		2														16	16	2.2618e-85	By MS/MS	1.3868	1.3159	14.271	14	0	Median	0.98849	0.99507	13.124	14
1324	tr|Q9UPN1|Q9UPN1_HUMAN;tr|F8VYE8|F8VYE8_HUMAN;sp|P36873|PP1G_HUMAN;tr|F8VR82|F8VR82_HUMAN;tr|F8W0W8|F8W0W8_HUMAN;tr|F8W0V8|F8W0V8_HUMAN	>tr|Q9UPN1|Q9UPN1_HUMAN Serine/threonine-protein phosphatase (Fragment) OS=Homo sapiens GN=PPP1CC PE=2 SV=1;>tr|F8VYE8|F8VYE8_HUMAN Serine/threonine-protein phosphatase OS=Homo sapiens GN=PPP1CC PE=2 SV=1;>sp|P36873|PP1G_HUMAN Serine/threonine-protein phos	-	1.3865	1.31148	0.80575	0.830456	0.61843	0.672546	6	7	2	2	33.773	294;304;323;270;332;54	22																				3	3	1.4378e-58	By MS/MS	1.3865	1.3468	4.1122	3	0	Median	0.80575	0.82592	1.2659	3
563	sp|O75477|ERLN1_HUMAN;tr|D3DR65|D3DR65_HUMAN;tr|B2RDK6|B2RDK6_HUMAN;tr|B4DPN7|B4DPN7_HUMAN;tr|B0QZ43|B0QZ43_HUMAN	>sp|O75477|ERLN1_HUMAN Erlin-1 OS=Homo sapiens GN=ERLIN1 PE=1 SV=1;>tr|D3DR65|D3DR65_HUMAN SPFH domain family, member 1, isoform CRA_a OS=Homo sapiens GN=SPFH1 PE=2 SV=1;>tr|B2RDK6|B2RDK6_HUMAN cDNA, FLJ96656, highly similar to Homo sapiens SPFH domain fam	-	1.3856	1.31063	0.9274	0.955836	0.66795	0.7264	5	6	4	4	38.925	346;348;346;232;275	20.1								1											5	4	9	8.1429e-54	By MS/MS	1.3856	1.2888	33.686	9	0	Median	0.9274	0.89992	33.984	9
2469	sp|Q5C9Z4|NOM1_HUMAN	>sp|Q5C9Z4|NOM1_HUMAN Nucleolar MIF4G domain-containing protein 1 OS=Homo sapiens GN=NOM1 PE=1 SV=1	-	1.3856	1.31063	0.79069	0.814934	0.50582	0.550082	1	5	5	5	96.256	860	18																6					6	1.5288e-23	By MS/MS	1.3856	1.3511	23.537	4	0	Median	0.79069	0.81029	10.127	4
704	tr|Q5JW30|Q5JW30_HUMAN;tr|A8K622|A8K622_HUMAN;sp|O95793|STAU1_HUMAN;tr|Q59F99|Q59F99_HUMAN;tr|B3KRE0|B3KRE0_HUMAN;tr|Q6PJX3|Q6PJX3_HUMAN;tr|Q5JW28|Q5JW28_HUMAN;tr|B4DPJ9|B4DPJ9_HUMAN;tr|F6UDC6|F6UDC6_HUMAN	>tr|Q5JW30|Q5JW30_HUMAN Double-stranded RNA-binding protein Staufen homolog 1 OS=Homo sapiens GN=STAU1 PE=2 SV=1;>tr|A8K622|A8K622_HUMAN cDNA FLJ75871, highly similar to Homo sapiens staufen, RNA binding protein (STAU), transcript variant T3, mRNA OS=Homo	-	1.3854	1.31044	1.2216	1.25906	0.79178	0.861066	9	10	10	9	54.708	494;577;577;591;365;196;199;230;129	20.1																	1	11	3		15	3.4018e-55	By MS/MS	1.3854	1.4429	31.443	12	0	Median	1.2216	1.2567	25.703	12
957	sp|P13674|P4HA1_HUMAN;tr|Q5VSQ6|Q5VSQ6_HUMAN	>sp|P13674|P4HA1_HUMAN Prolyl 4-hydroxylase subunit alpha-1 OS=Homo sapiens GN=P4HA1 PE=1 SV=2;>tr|Q5VSQ6|Q5VSQ6_HUMAN Procollagen-proline, 2-oxoglutarate 4-dioxygenase (Proline 4-hydroxylase), alpha polypeptide I variant (Fragment) OS=Homo sapiens GN=P4HA	-	1.382	1.30723	0.71222	0.734058	0.47481	0.516359	2	16	16	16	61.049	534;534	20.1																		21	2		23	1.1559e-120	By MS/MS	1.382	1.44	22.961	12	0	Median	0.71222	0.74286	32.989	12
1989	sp|Q10713|MPPA_HUMAN;tr|B4DRK5|B4DRK5_HUMAN;tr|Q5SXN0|Q5SXN0_HUMAN;tr|Q5SXN9|Q5SXN9_HUMAN;tr|B4DKL3|B4DKL3_HUMAN;tr|Q9BT52|Q9BT52_HUMAN;tr|Q6ZP88|Q6ZP88_HUMAN	>sp|Q10713|MPPA_HUMAN Mitochondrial-processing peptidase subunit alpha OS=Homo sapiens GN=PMPCA PE=1 SV=2;>tr|B4DRK5|B4DRK5_HUMAN cDNA FLJ59584, highly similar to Mitochondrial-processing peptidase alpha subunit, mitochondrial (EC 3.4.24.64) OS=Homo sapien	-	1.3813	1.30656	0.97712	1.00708	0.66035	0.718135	7	6	6	6	58.252	525;257;146;271;394;143;149	21																			9		9	1.2698e-13	By MS/MS	1.3813	1.3067	14.363	5	0	Median	0.97712	0.97991	19.524	5
4083	sp|Q9NUQ6|SPS2L_HUMAN;tr|C9IZC3|C9IZC3_HUMAN;tr|C9J8M7|C9J8M7_HUMAN;tr|F2Z2S1|F2Z2S1_HUMAN;tr|C9JKE4|C9JKE4_HUMAN;tr|F8VZ02|F8VZ02_HUMAN;tr|F8VT91|F8VT91_HUMAN;tr|C9JGM8|C9JGM8_HUMAN;tr|F8W6C2|F8W6C2_HUMAN;tr|B4DRE6|B4DRE6_HUMAN;tr|B4DT67|B4DT67_HUMAN;tr|Q4ZFW0|Q4ZFW0_HUMAN;tr|F8WAV0|F8WAV0_HUMAN;tr|C9JW67|C9JW67_HUMAN;tr|B8ZZZ7|B8ZZZ7_HUMAN	>sp|Q9NUQ6|SPS2L_HUMAN SPATS2-like protein OS=Homo sapiens GN=SPATS2L PE=1 SV=2;>tr|C9IZC3|C9IZC3_HUMAN SPATS2-like protein (Fragment) OS=Homo sapiens GN=SPATS2L PE=2 SV=1;>tr|C9J8M7|C9J8M7_HUMAN SPATS2-like protein (Fragment) OS=Homo sapiens GN=SPATS2L PE	-	1.3807	1.306	0.65503	0.675115	0.5068	0.551148	15	3	3	3	61.728	558;94;115;140;154;173;188;193;266;566;588;13;23;238;498	20																		3			3	4.3591e-14	By MS/MS	1.3807	1.4263	4.1756	2	0	Median	0.65503	0.67596	18.36	2
4876	tr|J3KNF8|J3KNF8_HUMAN;tr|Q5HYD9|Q5HYD9_HUMAN;tr|D6RFH4|D6RFH4_HUMAN;tr|H3BUX2|H3BUX2_HUMAN;sp|O43169|CYB5B_HUMAN	>tr|J3KNF8|J3KNF8_HUMAN Cytochrome b5 type B OS=Homo sapiens GN=CYB5B PE=2 SV=1;>tr|Q5HYD9|Q5HYD9_HUMAN Putative uncharacterized protein DKFZp686M0619 (Fragment) OS=Homo sapiens GN=DKFZp686M0619 PE=2 SV=1;>tr|D6RFH4|D6RFH4_HUMAN Cytochrome b5 type B OS=Hom	-	1.3795	1.30486	1.2024	1.23927	0.80726	0.8779	5	2	2	2	16.694	150;107;131;140;146	22																				2	2	1.0519e-20	By MS/MS	1.3795	1.3094	22.768	2	0	Median	1.2024	1.2352	8.6495	2
262	tr|L7RRS0|L7RRS0_HUMAN;sp|O00443|P3C2A_HUMAN;tr|B4DRX6|B4DRX6_HUMAN;tr|B4E2G4|B4E2G4_HUMAN;tr|F5H2B0|F5H2B0_HUMAN;tr|B4DG55|B4DG55_HUMAN;tr|E9PPP3|E9PPP3_HUMAN	>tr|L7RRS0|L7RRS0_HUMAN Phosphatidylinositol-4-phosphate 3-kinase, catalytic subunit type 2 alpha OS=Homo sapiens GN=PIK3C2A PE=2 SV=1;>sp|O00443|P3C2A_HUMAN Phosphatidylinositol 4-phosphate 3-kinase C2 domain-containing subunit alpha OS=Homo sapiens GN=PI	-	1.3789	1.30429	1.0808	1.11394	0.72849	0.792237	7	9	9	9	190.68	1686;1686;652;483;1306;1306;130	13.9							1	2						9							9	2.4028e-32	By MS/MS	1.3789	1.3307	16.656	6	0	Median	1.0808	1.0515	27.382	6
1113	sp|P22695|QCR2_HUMAN;tr|H3BRG4|H3BRG4_HUMAN;tr|H3BSJ9|H3BSJ9_HUMAN;tr|H3BP04|H3BP04_HUMAN;tr|H3BUE4|H3BUE4_HUMAN;tr|H3BUI9|H3BUI9_HUMAN	>sp|P22695|QCR2_HUMAN Cytochrome b-c1 complex subunit 2, mitochondrial OS=Homo sapiens GN=UQCRC2 PE=1 SV=3;>tr|H3BRG4|H3BRG4_HUMAN Cytochrome b-c1 complex subunit 2, mitochondrial OS=Homo sapiens GN=UQCRC2 PE=2 SV=1;>tr|H3BSJ9|H3BSJ9_HUMAN Cytochrome b-c1	-	1.3771	1.30259	0.96337	0.992909	0.61408	0.667816	6	13	13	13	48.442	453;412;336;176;116;132	21.1																			20	2	22	5.3574e-119	By MS/MS	1.3771	1.32	20.692	17	0	Median	0.96337	0.92903	19.457	17
3607	tr|H0YH87|H0YH87_HUMAN;tr|Q24JQ7|Q24JQ7_HUMAN;tr|F8WB06|F8WB06_HUMAN;tr|F8VQP2|F8VQP2_HUMAN;tr|Q2M2R5|Q2M2R5_HUMAN;sp|Q99700|ATX2_HUMAN;tr|F8W0B5|F8W0B5_HUMAN;tr|B3KT59|B3KT59_HUMAN;tr|F8VRK6|F8VRK6_HUMAN	>tr|H0YH87|H0YH87_HUMAN Ataxin-2 (Fragment) OS=Homo sapiens GN=ATXN2 PE=4 SV=1;>tr|Q24JQ7|Q24JQ7_HUMAN ATXN2 protein OS=Homo sapiens GN=ATXN2 PE=2 SV=1;>tr|F8WB06|F8WB06_HUMAN Ataxin-2 OS=Homo sapiens GN=ATXN2 PE=2 SV=1;>tr|F8VQP2|F8VQP2_HUMAN Ataxin-2 OS=	-	1.3771	1.30259	1.0375	1.06931	0.71888	0.781786	9	1	1	1	98.004	916;1006;1050;1073;1127;1313;285;416;235	11.3								1	2	2				1	1						2	1.0973e-23	By MS/MS	1.3771	1.3321	10.95	2	0	Median	1.0375	1.0708	21.533	2
2249	sp|Q15046|SYK_HUMAN;tr|Q6ZTI3|Q6ZTI3_HUMAN;tr|H3BVA8|H3BVA8_HUMAN;tr|J3KRL2|J3KRL2_HUMAN;tr|H3BPV7|H3BPV7_HUMAN;tr|H3BRC9|H3BRC9_HUMAN	>sp|Q15046|SYK_HUMAN Lysine--tRNA ligase OS=Homo sapiens GN=KARS PE=1 SV=3;>tr|Q6ZTI3|Q6ZTI3_HUMAN cDNA FLJ44621 fis, clone BRACE2016896, highly similar to Lysyl-tRNA synthetase (EC 6.1.1.6) OS=Homo sapiens PE=2 SV=1	-	1.3752	1.30079	1.412	1.4553	1.0637	1.15678	6	18	18	18	68.047	597;423;256;102;104;76	19.1																1	22	4			27	5.8903e-76	By MS/MS	1.3752	1.4745	21.878	22	0	Median	1.412	1.4939	32.495	22
4856	tr|H3BPE1|H3BPE1_HUMAN;tr|H3BQK9|H3BQK9_HUMAN;tr|F8W8Q1|F8W8Q1_HUMAN;sp|Q9UPN3|MACF1_HUMAN;tr|F5GZL7|F5GZL7_HUMAN;tr|H0Y390|H0Y390_HUMAN;tr|E9PNZ4|E9PNZ4_HUMAN;tr|H0YD69|H0YD69_HUMAN;tr|H0Y314|H0Y314_HUMAN;tr|E9PLY0|E9PLY0_HUMAN;tr|Q6ZSD7|Q6ZSD7_HUMAN;tr|Q6ZQZ4|Q6ZQZ4_HUMAN;tr|Q6IPG6|Q6IPG6_HUMAN;tr|H0Y6T5|H0Y6T5_HUMAN;tr|Q13696|Q13696_HUMAN;tr|H0Y4F5|H0Y4F5_HUMAN;tr|Q96IQ1|Q96IQ1_HUMAN;tr|Q8WXY3…	>tr|H3BPE1|H3BPE1_HUMAN Microtubule-actin cross-linking factor 1, isoforms 1/2/3/5 OS=Homo sapiens GN=MACF1 PE=2 SV=1;>tr|H3BQK9|H3BQK9_HUMAN Microtubule-actin cross-linking factor 1, isoforms 1/2/3/5 OS=Homo sapiens GN=MACF1 PE=2 SV=1;>tr|F8W8Q1|F8W8Q1_HU	-	1.3747	1.30032	0.38483	0.39663	0.28595	0.310972	26	74	73	57	856.87	7555;7592;5430;7388;5300;4434;2028;290;543;1062;1062;1372;337;368;385;455;305;31;128;133;154;159;200;203;221;287	13.8					1	1		2	3			83	9					1	1		94	0	By MS/MS	1.3747	1.1387	22.473	44	0	Median	0.38483	0.41248	34.418	43
752	sp|P04040|CATA_HUMAN;tr|B4DWK8|B4DWK8_HUMAN;tr|Q8TAK2|Q8TAK2_HUMAN	>sp|P04040|CATA_HUMAN Catalase OS=Homo sapiens GN=CAT PE=1 SV=3;>tr|B4DWK8|B4DWK8_HUMAN Catalase OS=Homo sapiens PE=2 SV=1	-	1.3735	1.29919	1.5798	1.62824	1.1406	1.24041	3	12	12	12	59.755	527;467;228	20																		13			13	9.2442e-56	By MS/MS	1.3735	1.4397	12.293	10	0	Median	1.5798	1.6599	16.636	10
4821	tr|F1T0I1|F1T0I1_HUMAN;tr|J3KNL6|J3KNL6_HUMAN;sp|O15027|SC16A_HUMAN;tr|A4QN18|A4QN18_HUMAN;tr|A4QN19|A4QN19_HUMAN;tr|Q9BV84|Q9BV84_HUMAN;tr|G1UI25|G1UI25_HUMAN;tr|A0PJ75|A0PJ75_HUMAN;tr|B4DW51|B4DW51_HUMAN;tr|B4DY06|B4DY06_HUMAN;tr|Q8N2P2|Q8N2P2_HUMAN;tr|Q8N9G1|Q8N9G1_HUMAN	>tr|F1T0I1|F1T0I1_HUMAN Protein transport protein Sec16A OS=Homo sapiens GN=SEC16A PE=2 SV=1;>tr|J3KNL6|J3KNL6_HUMAN Protein transport protein Sec16A OS=Homo sapiens GN=SEC16A PE=2 SV=1;>sp|O15027|SC16A_HUMAN Protein transport protein Sec16A OS=Homo sapien	-	1.3695	1.2954	1.0823	1.11549	0.7606	0.827157	12	4	4	4	249.48	2334;2357;2179;1961;1727;505;142;157;178;197;200;385	10.1				1	1	1	1		1	6			4								4	5.8872e-43	By MS/MS	1.3695	1.2514	31.6	4	0	Median	1.0823	1.0991	27.233	4
3886	sp|Q9H501|ESF1_HUMAN;tr|A0JLU5|A0JLU5_HUMAN;tr|Q05C10|Q05C10_HUMAN;tr|Q8IWH6|Q8IWH6_HUMAN	>sp|Q9H501|ESF1_HUMAN ESF1 homolog OS=Homo sapiens GN=ESF1 PE=1 SV=1;>tr|A0JLU5|A0JLU5_HUMAN ESF1 protein (Fragment) OS=Homo sapiens GN=ESF1 PE=2 SV=1;>tr|Q05C10|Q05C10_HUMAN ESF1 protein (Fragment) OS=Homo sapiens GN=ESF1 PE=2 SV=1	-	1.3687	1.29465	0.95814	0.987519	0.69358	0.754273	4	7	7	7	98.795	851;552;595;294	12.2			1				2	2	5						9						9	1.5155e-38	By MS/MS	1.3687	1.4305	17.287	7	0	Median	0.95814	0.98347	18.751	7
678	sp|O95453|PARN_HUMAN;tr|B4DSB0|B4DSB0_HUMAN;tr|B3KN69|B3KN69_HUMAN;tr|H3BRK1|H3BRK1_HUMAN;tr|F5H1Z4|F5H1Z4_HUMAN;tr|B4E0E8|B4E0E8_HUMAN	>sp|O95453|PARN_HUMAN Poly(A)-specific ribonuclease PARN OS=Homo sapiens GN=PARN PE=1 SV=1;>tr|B4DSB0|B4DSB0_HUMAN Poly(A)-specific ribonuclease PARN OS=Homo sapiens GN=PARN PE=2 SV=1;>tr|B3KN69|B3KN69_HUMAN cDNA FLJ13804 fis, clone THYRO1000197, highly si	-	1.3678	1.29379	1.0099	1.04087	0.89979	0.978527	6	7	7	7	73.45	639;464;351;261;207;207	15.1						1		1	1	1							7				7	4.5072e-31	By MS/MS	1.3678	1.4114	32.442	3	0	Median	1.0099	1.0374	5.223	3
1863	tr|Q53GD8|Q53GD8_HUMAN;sp|Q00688|FKBP3_HUMAN	>tr|Q53GD8|Q53GD8_HUMAN Peptidyl-prolyl cis-trans isomerase (Fragment) OS=Homo sapiens PE=2 SV=1;>sp|Q00688|FKBP3_HUMAN Peptidyl-prolyl cis-trans isomerase FKBP3 OS=Homo sapiens GN=FKBP3 PE=1 SV=1	-	1.3672	1.29323	1.223	1.2605	1.0136	1.1023	2	3	3	3	25.204	224;224	22																				4	4	1.8388e-15	By MS/MS	1.3672	1.2672	15.477	3	0	Median	1.223	1.2394	18.815	3
2221	sp|Q14974|IMB1_HUMAN;tr|B2RBR9|B2RBR9_HUMAN;tr|B7ZAV6|B7ZAV6_HUMAN;tr|F5H4R7|F5H4R7_HUMAN;tr|J3KTM9|J3KTM9_HUMAN;tr|B7Z752|B7Z752_HUMAN;tr|B7Z5M1|B7Z5M1_HUMAN;tr|J3QR48|J3QR48_HUMAN;tr|J3QKQ5|J3QKQ5_HUMAN;tr|J3QRG4|J3QRG4_HUMAN;tr|J3KS06|J3KS06_HUMAN	>sp|Q14974|IMB1_HUMAN Importin subunit beta-1 OS=Homo sapiens GN=KPNB1 PE=1 SV=2;>tr|B2RBR9|B2RBR9_HUMAN cDNA, FLJ95650, highly similar to Homo sapiens karyopherin (importin) beta 1 (KPNB1), mRNA OS=Homo sapiens PE=2 SV=1;>tr|B7ZAV6|B7ZAV6_HUMAN Importin s	-	1.3671	1.29313	0.9602	0.989642	0.71484	0.777393	11	27	27	27	97.169	876;876;731;660;690;731;660;149;248;60;22	17.9								3							1	49	11	4		1	66	1.6455e-269	By MS/MS	1.3671	1.2889	12.139	61	0	Median	0.9602	0.95914	14.518	62
778	sp|P05141|ADT2_HUMAN;tr|B2RCV1|B2RCV1_HUMAN;tr|Q6NVC0|Q6NVC0_HUMAN;sp|Q9H0C2|ADT4_HUMAN;tr|O75961|O75961_HUMAN	>sp|P05141|ADT2_HUMAN ADP/ATP translocase 2 OS=Homo sapiens GN=SLC25A5 PE=1 SV=7;>tr|B2RCV1|B2RCV1_HUMAN cDNA, FLJ96310, highly similar to Homo sapiens solute carrier family 25 (mitochondrial carrier; adenine nucleotide translocator), member 5 (SLC25A5), m	-	1.3611	1.28746	1.1517	1.18701	0.86243	0.937898	5	12	12	5	32.852	298;298;323;315;72	18		2	1		1									3	2	1	1		2	15	24	2.4808e-60	By MS/MS	1.3611	1.3039	23.335	20	0	Median	1.1517	1.1598	20.39	20
618	sp|O94826|TOM70_HUMAN;tr|B4DZ87|B4DZ87_HUMAN;tr|B3KQK5|B3KQK5_HUMAN;tr|B3KQK0|B3KQK0_HUMAN	>sp|O94826|TOM70_HUMAN Mitochondrial import receptor subunit TOM70 OS=Homo sapiens GN=TOMM70A PE=1 SV=1;>tr|B4DZ87|B4DZ87_HUMAN cDNA FLJ57240, highly similar to Mitochondrial proteins import receptor OS=Homo sapiens PE=2 SV=1	-	1.3576	1.28415	1.0025	1.03324	0.7438	0.808887	4	15	15	15	67.454	608;501;281;233	17.3						1			1	3							21	2			23	5.1215e-105	By MS/MS	1.3576	1.477	14.37	17	0	Median	1.0025	1.061	10.598	17
1233	tr|Q96HI4|Q96HI4_HUMAN;sp|P30419|NMT1_HUMAN;tr|B7Z8J4|B7Z8J4_HUMAN;tr|K7EN82|K7EN82_HUMAN;tr|K7EN42|K7EN42_HUMAN;tr|Q9Y465|Q9Y465_HUMAN;tr|A4FU65|A4FU65_HUMAN;tr|Q5VUC6|Q5VUC6_HUMAN;tr|F5H594|F5H594_HUMAN;tr|B4DHU9|B4DHU9_HUMAN;tr|B3KT39|B3KT39_HUMAN;tr|B2RCF3|B2RCF3_HUMAN;sp|O60551|NMT2_HUMAN;tr|Q5VUC7|Q5VUC7_HUMAN;tr|B4DXS1|B4DXS1_HUMAN	>tr|Q96HI4|Q96HI4_HUMAN Glycylpeptide N-tetradecanoyltransferase (Fragment) OS=Homo sapiens GN=NMT1 PE=2 SV=2;>sp|P30419|NMT1_HUMAN Glycylpeptide N-tetradecanoyltransferase 1 OS=Homo sapiens GN=NMT1 PE=1 SV=2	-	1.3574	1.28396	0.86341	0.889884	0.65823	0.715829	15	12	12	12	56.603	494;496;137;72;88;89;182;485;485;485;485;498;498;529;310	19.4									1									16			16	3.9176e-116	By MS/MS	1.3574	1.4442	17.483	15	0	Median	0.86341	0.89571	13.735	15
1851	tr|B4E295|B4E295_HUMAN;sp|P98194|AT2C1_HUMAN;tr|B4E2Q0|B4E2Q0_HUMAN;tr|D6RGE9|D6RGE9_HUMAN;tr|D6REJ1|D6REJ1_HUMAN;tr|D6RHV9|D6RHV9_HUMAN;tr|E7ERC6|E7ERC6_HUMAN;tr|H0Y9V7|H0Y9V7_HUMAN	>tr|B4E295|B4E295_HUMAN cDNA FLJ53274, highly similar to Calcium-transporting ATPase type 2C member 1(EC 3.6.3.8) OS=Homo sapiens PE=2 SV=1;>sp|P98194|AT2C1_HUMAN Calcium-transporting ATPase type 2C member 1 OS=Homo sapiens GN=ATP2C1 PE=1 SV=3;>tr|B4E2Q0|B	-	1.3568	1.28339	0.72753	0.749838	0.50915	0.553704	8	2	2	2	98.673	903;919;953;82;102;120;894;903	18																2					2	1.8535e-25	By MS/MS	1.3568	1.3666	38.986	2	0	Median	0.72753	0.75645	2.0409	2
386	tr|F5H2D9|F5H2D9_HUMAN;tr|B7Z3U8|B7Z3U8_HUMAN;tr|K7EP06|K7EP06_HUMAN;sp|O43148|MCES_HUMAN;tr|A8K946|A8K946_HUMAN;tr|K7ERH6|K7ERH6_HUMAN	>tr|F5H2D9|F5H2D9_HUMAN mRNA cap guanine-N7 methyltransferase OS=Homo sapiens GN=RNMT PE=2 SV=1;>tr|B7Z3U8|B7Z3U8_HUMAN cDNA FLJ50784, highly similar to Homo sapiens RNA (guanine-7-) methyltransferase (RNMT), mRNA OS=Homo sapiens PE=2 SV=1;>tr|K7EP06|K7EP0	-	1.355	1.28169	0.83797	0.863664	0.65655	0.714002	6	2	2	2	27.533	234;234;298;476;504;114	20																		2			2	1.4828e-08	By MS/MS	1.355	1.4094	3.6023	2	0	Median	0.83797	0.86462	9.4114	2
2782	sp|Q7Z478|DHX29_HUMAN	>sp|Q7Z478|DHX29_HUMAN ATP-dependent RNA helicase DHX29 OS=Homo sapiens GN=DHX29 PE=1 SV=2	-	1.3548	1.2815	1.6307	1.6807	1.1977	1.30251	1	15	15	15	155.23	1369	14.4								2	2					15							15	4.1566e-64	By MS/MS	1.3548	1.1939	16.896	13	0	Median	1.6307	1.5903	12.683	13
1773	tr|H0UID4|H0UID4_HUMAN;sp|P63010|AP2B1_HUMAN;tr|H0UID3|H0UID3_HUMAN;tr|A8K916|A8K916_HUMAN;tr|K7EJT8|K7EJT8_HUMAN;tr|H0UID5|H0UID5_HUMAN;tr|A8K0G3|A8K0G3_HUMAN;tr|B4DWG4|B4DWG4_HUMAN;tr|Q68DI0|Q68DI0_HUMAN;tr|B4E261|B4E261_HUMAN;tr|Q96EL6|Q96EL6_HUMAN;tr|B4DIL5|B4DIL5_HUMAN;tr|K7EN71|K7EN71_HUMAN;tr|K7ERB2|K7ERB2_HUMAN;tr|K7EJ01|K7EJ01_HUMAN;tr|K7EJX1|K7EJX1_HUMAN;tr|K7ERE4|K7ERE4_HUMAN;tr|K7EKZ5…	>tr|H0UID4|H0UID4_HUMAN Adaptor-related protein complex 2, beta 1 subunit, isoform CRA_b OS=Homo sapiens GN=AP2B1 PE=4 SV=1;>sp|P63010|AP2B1_HUMAN AP-2 complex subunit beta OS=Homo sapiens GN=AP2B1 PE=1 SV=1;>tr|H0UID3|H0UID3_HUMAN Adaptor-related protein	-	1.3539	1.28065	0.88704	0.914239	0.60574	0.658746	18	27	27	15	104.34	935;937;949;951;913;934;951;913;951;688;556;340;132;151;164;80;49;63	17.6			1		1	1									1	40	8	4			53	1.4953e-176	By MS/MS	1.3539	1.3291	19.116	36	0	Median	0.88704	0.90009	15.254	37
436	sp|O43747|AP1G1_HUMAN;tr|Q8IY97|Q8IY97_HUMAN;tr|J3KQU9|J3KQU9_HUMAN;tr|B3KXW5|B3KXW5_HUMAN;tr|B4DDL1|B4DDL1_HUMAN;tr|B4DS96|B4DS96_HUMAN;tr|H3BNR4|H3BNR4_HUMAN;tr|H3BR36|H3BR36_HUMAN;tr|H3BUN9|H3BUN9_HUMAN;tr|B3KNW1|B3KNW1_HUMAN	>sp|O43747|AP1G1_HUMAN AP-1 complex subunit gamma-1 OS=Homo sapiens GN=AP1G1 PE=1 SV=5;>tr|Q8IY97|Q8IY97_HUMAN Adaptor-related protein complex 1, gamma 1 subunit OS=Homo sapiens GN=AP1G1 PE=2 SV=1;>tr|J3KQU9|J3KQU9_HUMAN AP-1 complex subunit gamma-1 OS=Hom	-	1.3527	1.27951	1.0424	1.07436	0.79036	0.859521	10	11	11	11	91.35	822;825;825;845;351;565;236;187;208;247	18																13					13	4.1378e-61	By MS/MS	1.3527	1.28	14.458	11	0	Median	1.0424	1.0463	14.103	11
1477	tr|A8K067|A8K067_HUMAN;tr|B4DI19|B4DI19_HUMAN;tr|Q53HG6|Q53HG6_HUMAN;tr|A8MVQ3|A8MVQ3_HUMAN;tr|B4DKY1|B4DKY1_HUMAN;sp|P49589|SYCC_HUMAN;tr|B4DPV7|B4DPV7_HUMAN;tr|Q59HE5|Q59HE5_HUMAN	>tr|A8K067|A8K067_HUMAN cDNA FLJ75536, highly similar to Homo sapiens cysteinyl-tRNA synthetase (CARS), transcript variant1, mRNA (Fragment) OS=Homo sapiens PE=2 SV=1;>tr|B4DI19|B4DI19_HUMAN cDNA FLJ59524, highly similar to Cysteinyl-tRNA synthetase (EC 6.	-	1.3516	1.27847	1.2558	1.29431	1.0099	1.09827	8	6	6	6	73.423	647;662;726;738;739;748;809;281	18.6																4	5				9	1.7013e-15	By MS/MS	1.3516	1.2799	43.635	7	0	Median	1.2558	1.2907	36.789	7
4453	tr|Q53EX1|Q53EX1_HUMAN;tr|A8JZZ8|A8JZZ8_HUMAN;sp|Q9Y276|BCS1_HUMAN;tr|H7C492|H7C492_HUMAN;tr|A8BSR7|A8BSR7_HUMAN;tr|C9J4Q9|C9J4Q9_HUMAN;tr|C9JAS4|C9JAS4_HUMAN;tr|H7BZF6|H7BZF6_HUMAN;tr|C9J8G3|C9J8G3_HUMAN;tr|Q53RT4|Q53RT4_HUMAN	>tr|Q53EX1|Q53EX1_HUMAN BCS1-like variant (Fragment) OS=Homo sapiens PE=2 SV=1;>tr|A8JZZ8|A8JZZ8_HUMAN cDNA FLJ77826, highly similar to Homo sapiens BCS1-like (yeast), mRNA OS=Homo sapiens PE=2 SV=1;>sp|Q9Y276|BCS1_HUMAN Mitochondrial chaperone BCS1 OS=Hom	-	1.3513	1.27819	1.1897	1.22618	0.75739	0.823666	10	3	3	3	47.535	419;419;419;201;15;77;110;121;206;218	20.7																		1	2		3	8.8458e-07	By MS/MS	1.3513	1.3556	18.797	2	0	Median	1.1897	1.2088	17.942	2
2800	tr|R4GN55|R4GN55_HUMAN;sp|Q7Z739|YTHD3_HUMAN;tr|Q8NA80|Q8NA80_HUMAN;tr|B4DPX9|B4DPX9_HUMAN;tr|Q8N3V9|Q8N3V9_HUMAN;tr|Q96MZ5|Q96MZ5_HUMAN;tr|R4GMS0|R4GMS0_HUMAN;tr|S4R373|S4R373_HUMAN	>tr|R4GN55|R4GN55_HUMAN YTH domain family protein 3 OS=Homo sapiens GN=YTHDF3 PE=4 SV=1;>sp|Q7Z739|YTHD3_HUMAN YTH domain family protein 3 OS=Homo sapiens GN=YTHDF3 PE=1 SV=1;>tr|Q8NA80|Q8NA80_HUMAN cDNA FLJ35762 fis, clone TESTI2004793, moderately similar	-	1.3496	1.27658	1.1015	1.13527	0.80534	0.875812	8	6	4	2	63.696	584;585;534;588;534;543;41;52	19.6																	4	3	1		8	1.1669e-27	By MS/MS	1.3496	1.4408	36.485	6	0	Median	1.1015	1.1401	19.102	6
4566	sp|Q9Y512|SAM50_HUMAN	>sp|Q9Y512|SAM50_HUMAN Sorting and assembly machinery component 50 homolog OS=Homo sapiens GN=SAMM50 PE=1 SV=3	-	1.3496	1.27658	0.88615	0.913321	0.62294	0.677451	1	11	11	7	51.976	469	20.9																		1	12		13	6.4415e-24	By MS/MS	1.3496	1.224	37.285	9	0	Median	0.88615	0.89527	20.617	9
3642	tr|Q8TCJ8|Q8TCJ8_HUMAN;tr|Q8NCK5|Q8NCK5_HUMAN;tr|B2RDP6|B2RDP6_HUMAN;tr|A0MNN5|A0MNN5_HUMAN;sp|Q9BQ67|GRWD1_HUMAN;tr|M0QX71|M0QX71_HUMAN	>tr|Q8TCJ8|Q8TCJ8_HUMAN Putative uncharacterized protein DKFZp564C172 OS=Homo sapiens GN=DKFZp564C172 PE=2 SV=1;>tr|Q8NCK5|Q8NCK5_HUMAN cDNA FLJ90195 fis, clone MAMMA1001310 OS=Homo sapiens PE=2 SV=1;>tr|B2RDP6|B2RDP6_HUMAN cDNA, FLJ96709, highly similar t	-	1.3489	1.27592	0.82814	0.853533	0.6057	0.658702	6	2	2	2	49.447	446;446;446;446;446;228	21																			3		3	5.1719e-15	By MS/MS	1.3489	1.3088	7.3159	3	0	Median	0.82814	0.79554	11.571	3
558	tr|F5H4L7|F5H4L7_HUMAN;tr|B4DLT1|B4DLT1_HUMAN;sp|O75436|VP26A_HUMAN;tr|S4R3Q6|S4R3Q6_HUMAN;tr|G3V1N8|G3V1N8_HUMAN;tr|A8K3C1|A8K3C1_HUMAN	>tr|F5H4L7|F5H4L7_HUMAN Vacuolar protein sorting-associated protein 26A OS=Homo sapiens GN=VPS26A PE=2 SV=1;>tr|B4DLT1|B4DLT1_HUMAN cDNA FLJ59716, highly similar to Vacuolar protein sorting 26A OS=Homo sapiens PE=2 SV=1;>sp|O75436|VP26A_HUMAN Vacuolar prot	-	1.3487	1.27573	1.4147	1.45808	1.1173	1.21507	6	3	3	3	36.587	310;310;327;226;216;216	19										1										3	3	4.0274e-13	By MS/MS	1.3487	1.3062	28.404	2	0	Median	1.4147	1.4463	32.281	2
1781	tr|E5RJR5|E5RJR5_HUMAN;sp|P63208|SKP1_HUMAN;tr|E7ERH2|E7ERH2_HUMAN;tr|F8W8N3|F8W8N3_HUMAN;tr|E5RGM3|E5RGM3_HUMAN	>tr|E5RJR5|E5RJR5_HUMAN S-phase kinase-associated protein 1 OS=Homo sapiens GN=SKP1 PE=2 SV=1;>sp|P63208|SKP1_HUMAN S-phase kinase-associated protein 1 OS=Homo sapiens GN=SKP1 PE=1 SV=2;>tr|E7ERH2|E7ERH2_HUMAN S-phase kinase-associated protein 1 (Fragment)	-	1.3487	1.27573	1.2768	1.31595	1.0201	1.10937	5	3	3	2	18.72	163;163;142;158;102	16.4							1		1											3	3	1.3117e-23	By MS/MS	1.3487	1.3108	13.888	3	0	Median	1.2768	1.3183	2.6182	3
4772	tr|B7Z992|B7Z992_HUMAN;tr|B7Z2X4|B7Z2X4_HUMAN;tr|F5H1A8|F5H1A8_HUMAN;tr|B7Z9A0|B7Z9A0_HUMAN;tr|B7Z6N2|B7Z6N2_HUMAN;sp|P06396|GELS_HUMAN;tr|B7Z4U6|B7Z4U6_HUMAN;tr|B7Z5V1|B7Z5V1_HUMAN;tr|Q5T0I0|Q5T0I0_HUMAN;tr|Q5T0H9|Q5T0H9_HUMAN;tr|B3KS49|B3KS49_HUMAN;tr|Q5T0H7|Q5T0H7_HUMAN;tr|Q5T0H8|Q5T0H8_HUMAN	>tr|B7Z992|B7Z992_HUMAN cDNA FLJ53698, highly similar to Gelsolin OS=Homo sapiens PE=2 SV=1;>tr|B7Z2X4|B7Z2X4_HUMAN cDNA FLJ53327, highly similar to Gelsolin OS=Homo sapiens PE=2 SV=1;>tr|F5H1A8|F5H1A8_HUMAN Gelsolin OS=Homo sapiens GN=GSN PE=2 SV=1;>tr|B7	-	1.3483	1.27535	0.13415	0.138263	0.12864	0.139897	13	10	10	5	78.831	715;705;739;755;767;782;689;739;260;485;485;188;207	18.3																11	4				15	3.3663e-47	By MS/MS	1.3483	1.2981	30.683	3	0	Median	0.13415	0.13903	41.872	3
1616	sp|P55036|PSMD4_HUMAN;tr|Q5VWC4|Q5VWC4_HUMAN;tr|A6PVX3|A6PVX3_HUMAN;tr|H0Y3Y9|H0Y3Y9_HUMAN;tr|H0Y561|H0Y561_HUMAN	>sp|P55036|PSMD4_HUMAN 26S proteasome non-ATPase regulatory subunit 4 OS=Homo sapiens GN=PSMD4 PE=1 SV=1;>tr|Q5VWC4|Q5VWC4_HUMAN 26S proteasome non-ATPase regulatory subunit 4 OS=Homo sapiens GN=PSMD4 PE=2 SV=1;>tr|A6PVX3|A6PVX3_HUMAN 26S proteasome non-AT	-	1.3468	1.27393	1.1745	1.21051	0.87742	0.9542	5	8	8	6	40.736	377;380;203;193;84	21																			9		9	5.8627e-32	By MS/MS	1.3468	1.2089	16.591	7	0	Median	1.1745	1.1821	21.899	7
2019	tr|Q4KMR3|Q4KMR3_HUMAN;sp|Q12965|MYO1E_HUMAN;tr|H0YLE5|H0YLE5_HUMAN	>tr|Q4KMR3|Q4KMR3_HUMAN MYO1E variant protein OS=Homo sapiens GN=MYO1E PE=2 SV=1;>sp|Q12965|MYO1E_HUMAN Unconventional myosin-Ie OS=Homo sapiens GN=MYO1E PE=1 SV=2	-	1.3454	1.27261	1.2246	1.26215	0.89377	0.97198	3	3	3	2	127.06	1108;1108;187	17															4						4	1.3524e-25	By MS/MS	1.3454	1.2808	8.4113	3	0	Median	1.2246	1.2584	13.607	3
485	tr|B2RE06|B2RE06_HUMAN;tr|Q69YP2|Q69YP2_HUMAN;sp|O60645|EXOC3_HUMAN	>tr|B2RE06|B2RE06_HUMAN cDNA, FLJ96859 OS=Homo sapiens PE=2 SV=1;>tr|Q69YP2|Q69YP2_HUMAN Putative uncharacterized protein DKFZp762K123 (Fragment) OS=Homo sapiens GN=DKFZp762K123 PE=2 SV=1;>sp|O60645|EXOC3_HUMAN Exocyst complex component 3 OS=Homo sapiens G	-	1.3448	1.27204	0.84617	0.872115	0.70408	0.765691	3	1	1	1	51.441	449;673;756	19																	2				2	1.4308e-11	By MS/MS	1.3448	1.3061	24.198	2	0	Median	0.84617	0.84733	25.514	2
1453	sp|P48643|TCPE_HUMAN;tr|E7ENZ3|E7ENZ3_HUMAN;tr|B4DZT5|B4DZT5_HUMAN;tr|Q9BU08|Q9BU08_HUMAN;tr|A8K2X8|A8K2X8_HUMAN;tr|B7ZAR1|B7ZAR1_HUMAN;tr|B4DDU6|B4DDU6_HUMAN;tr|B4DXI1|B4DXI1_HUMAN;tr|E9PCA1|E9PCA1_HUMAN;tr|B4DYD8|B4DYD8_HUMAN;tr|B4DYC8|B4DYC8_HUMAN;tr|B4DE30|B4DE30_HUMAN;tr|B4DX08|B4DX08_HUMAN;tr|Q96GI1|Q96GI1_HUMAN;tr|B4DZY9|B4DZY9_HUMAN;tr|Q9HB74|Q9HB74_HUMAN;tr|D6RIZ7|D6RIZ7_HUMAN;tr|H0Y914|…	>sp|P48643|TCPE_HUMAN T-complex protein 1 subunit epsilon OS=Homo sapiens GN=CCT5 PE=1 SV=1;>tr|E7ENZ3|E7ENZ3_HUMAN T-complex protein 1 subunit epsilon OS=Homo sapiens GN=CCT5 PE=2 SV=1;>tr|B4DZT5|B4DZT5_HUMAN cDNA FLJ53116, highly similar to T-complex pro	-	1.3444	1.27166	1.1133	1.14744	0.84163	0.915278	18	27	27	27	59.67	541;486;507;539;541;503;503;514;520;448;486;466;520;387;283;171;44;62	20.1																		40	4		44	3.9597e-135	By MS/MS	1.3444	1.4078	17.194	39	0	Median	1.1133	1.166	15.634	39
2256	sp|Q15058|KIF14_HUMAN	>sp|Q15058|KIF14_HUMAN Kinesin-like protein KIF14 OS=Homo sapiens GN=KIF14 PE=1 SV=1	-	1.3418	1.2692	1.4682	1.51322	1.1596	1.26107	1	13	13	13	186.49	1648	15.5									1					13							13	9.6749e-58	By MS/MS	1.3418	1.2293	13.912	9	0	Median	1.4682	1.4642	9.9765	9
2211	sp|Q14739|LBR_HUMAN;tr|B4E0Z3|B4E0Z3_HUMAN;tr|C9JXK0|C9JXK0_HUMAN;tr|C9JES9|C9JES9_HUMAN;tr|H7C442|H7C442_HUMAN	>sp|Q14739|LBR_HUMAN Lamin-B receptor OS=Homo sapiens GN=LBR PE=1 SV=2;>tr|B4E0Z3|B4E0Z3_HUMAN cDNA FLJ52178, highly similar to Lamin-B receptor OS=Homo sapiens PE=2 SV=1;>tr|C9JXK0|C9JXK0_HUMAN Lamin-B receptor (Fragment) OS=Homo sapiens GN=LBR PE=2 SV=1	-	1.3409	1.26835	1.1531	1.18846	0.76991	0.837282	5	4	4	4	70.702	615;150;213;51;107	18.3										2								5	3		8	1.2412e-52	By MS/MS	1.3409	1.3194	39.025	5	0	Median	1.1531	1.2371	30.417	5
2753	sp|Q7L576|CYFP1_HUMAN;tr|B3KWV6|B3KWV6_HUMAN;tr|B3KWT5|B3KWT5_HUMAN;tr|B7Z3H2|B7Z3H2_HUMAN;tr|E7EW33|E7EW33_HUMAN;tr|B7Z217|B7Z217_HUMAN;tr|Q9NSN1|Q9NSN1_HUMAN;tr|H7C229|H7C229_HUMAN;tr|H0YL50|H0YL50_HUMAN;tr|H0YLJ5|H0YLJ5_HUMAN;tr|H0YL39|H0YL39_HUMAN;tr|H0YN93|H0YN93_HUMAN;tr|Q14650|Q14650_HUMAN	>sp|Q7L576|CYFP1_HUMAN Cytoplasmic FMR1-interacting protein 1 OS=Homo sapiens GN=CYFIP1 PE=1 SV=1;>tr|B3KWV6|B3KWV6_HUMAN cDNA FLJ43948 fis, clone TESTI4014924, highly similar to Homo sapiens cytoplasmic FMR1 interacting protein 1 (CYFIP1), transcript vari	-	1.3395	1.26703	1.149	1.18423	0.90971	0.989315	13	23	23	12	145.18	1253;1255;447;1117;1057;1057;952;952;176;151;161;185;236	17.2															26					1	27	1.7333e-105	By MS/MS	1.3395	1.4093	24.562	21	0	Median	1.149	1.204	11.94	21
4034	tr|Q5T6H7|Q5T6H7_HUMAN;tr|B3KSI7|B3KSI7_HUMAN;sp|Q9NQW7|XPP1_HUMAN;tr|G8JLB2|G8JLB2_HUMAN;tr|Q5T6H3|Q5T6H3_HUMAN;tr|Q5T6H2|Q5T6H2_HUMAN;tr|B4E2P4|B4E2P4_HUMAN	>tr|Q5T6H7|Q5T6H7_HUMAN Xaa-Pro aminopeptidase 1 OS=Homo sapiens GN=XPNPEP1 PE=2 SV=1;>tr|B3KSI7|B3KSI7_HUMAN cDNA FLJ36374 fis, clone THYMU2008185, highly similar to Xaa-Pro aminopeptidase 1 (EC 3.4.11.9) OS=Homo sapiens PE=2 SV=1;>sp|Q9NQW7|XPP1_HUMAN Xa	-	1.3394	1.26693	1.3793	1.42159	0.99783	1.08515	7	3	3	3	62.138	552;552;623;642;233;303;440	19																	4				4	2.7162e-28	By MS/MS	1.3394	1.4141	16.747	4	0	Median	1.3793	1.4283	11.121	4
4255	tr|B2RDF5|B2RDF5_HUMAN;sp|Q9UBT2|SAE2_HUMAN;tr|B3KMZ6|B3KMZ6_HUMAN;tr|B3KWB9|B3KWB9_HUMAN;tr|K7EPL2|K7EPL2_HUMAN;tr|B3KNA3|B3KNA3_HUMAN;tr|B7Z5X0|B7Z5X0_HUMAN;tr|K7ESK7|K7ESK7_HUMAN;tr|U3KQ93|U3KQ93_HUMAN;tr|U3KQ55|U3KQ55_HUMAN;tr|K7ES38|K7ES38_HUMAN	>tr|B2RDF5|B2RDF5_HUMAN cDNA, FLJ96587, highly similar to Homo sapiens SUMO-1 activating enzyme subunit 2 (UBA2), mRNA OS=Homo sapiens PE=2 SV=1;>sp|Q9UBT2|SAE2_HUMAN SUMO-activating enzyme subunit 2 OS=Homo sapiens GN=UBA2 PE=1 SV=2;>tr|B3KMZ6|B3KMZ6_HUMA	-	1.3383	1.26589	0.97043	1.00019	0.69994	0.761189	11	11	11	11	71.179	640;640;640;544;262;372;292;215;166;54;74	18.2										1						6	13				19	1.6726e-100	By MS/MS	1.3383	1.3888	12.967	19	0	Median	0.97043	1.0344	13.78	19
2729	sp|Q70UQ0|IKIP_HUMAN;tr|Q3B7K3|Q3B7K3_HUMAN	>sp|Q70UQ0|IKIP_HUMAN Inhibitor of nuclear factor kappa-B kinase-interacting protein OS=Homo sapiens GN=IKBIP PE=1 SV=1;>tr|Q3B7K3|Q3B7K3_HUMAN IKIP protein (Fragment) OS=Homo sapiens GN=IKIP PE=2 SV=1	-	1.337	1.26466	0.88098	0.907993	0.74688	0.812237	2	4	4	4	39.309	350;267	18.8							1												4	1	5	5.8315e-18	By MS/MS	1.337	1.2906	35.193	4	0	Median	0.88098	0.86654	35.919	4
4285	tr|J3KQE0|J3KQE0_HUMAN;tr|B4DIU6|B4DIU6_HUMAN;sp|Q9UH99|SUN2_HUMAN;tr|B4E2A6|B4E2A6_HUMAN;tr|Q2T9F7|Q2T9F7_HUMAN;tr|Q6NT72|Q6NT72_HUMAN;tr|A8K129|A8K129_HUMAN;tr|B0QY60|B0QY60_HUMAN;tr|H0Y686|H0Y686_HUMAN;tr|B0QY64|B0QY64_HUMAN;tr|B0QY63|B0QY63_HUMAN	>tr|J3KQE0|J3KQE0_HUMAN SUN domain-containing protein 2 OS=Homo sapiens GN=SUN2 PE=2 SV=1;>tr|B4DIU6|B4DIU6_HUMAN cDNA FLJ59542, highly similar to Sad1/unc-84-like protein 2 OS=Homo sapiens PE=2 SV=1;>sp|Q9UH99|SUN2_HUMAN SUN domain-containing protein 2 OS	-	1.3369	1.26457	0.74826	0.771203	0.53457	0.581348	11	12	12	12	79.085	706;706;717;752;713;442;717;198;143;205;224	19																	15				15	1.9133e-89	By MS/MS	1.3369	1.333	16.008	13	0	Median	0.74826	0.79085	30.346	13
2002	sp|Q12824|SNF5_HUMAN;tr|Q9H836|Q9H836_HUMAN;tr|G5E975|G5E975_HUMAN;tr|B5MCL5|B5MCL5_HUMAN;tr|Q86WI8|Q86WI8_HUMAN;tr|Q86WI7|Q86WI7_HUMAN;tr|C9JTA6|C9JTA6_HUMAN;tr|B4E117|B4E117_HUMAN;tr|B4DRT1|B4DRT1_HUMAN	>sp|Q12824|SNF5_HUMAN SWI/SNF-related matrix-associated actin-dependent regulator of chromatin subfamily B member 1 OS=Homo sapiens GN=SMARCB1 PE=1 SV=2;>tr|Q9H836|Q9H836_HUMAN cDNA FLJ13963 fis, clone Y79AA1001299, highly similar to Homo sapiens integrase	-	1.3366	1.26428	1.099	1.1327	0.84688	0.920987	9	3	3	3	44.141	385;394;394;339;80;89;227;262;271	21																			3		3	2.9463e-09	By MS/MS	1.3366	1.2431	32.6	2	0	Median	1.099	1.1025	0.76846	2
[truncated: 3,716 more rows]
[truncated: 27 more columns]

## Sheet: Sheet1
Protein group IDs	Proteins	Fasta headers	NEW Ratio H/L JEG3-Phos	Corrected for mixing Ratio H/L JEG3-Phos___1	Number of Phospho (STY)	Amino acid	Sequence window	Modification window	Peptide window coverage	Phospho (STY) Probabilities	Phospho (STY) Score diffs	Position in peptide
[truncated: 7,661 more rows]

[truncated: 1 more sheets: Phospho (STY)Sites]
