# Supplementary material for: ATR and CDK4/6 inhibition target the growth of methotrexate-resistant choriocarcinoma
Source: Oncogene. 2022 Mar 18;41(18):2540–54. doi: 10.1038/s41388-022-02251-8 (PMC9054653; doi:10.1038/s41388-022-02251-8)
Supplement: Supplementary file 8 — Kinome siRNA screen data [file 41388_2022_2251_MOESM8_ESM.xlsx]

## Sheet: JEG3 MTX
	Target Name	Oligo A	Oligo B	Oligo C	Oligo D
1	ABL1	0.169554	0.0173369	0.17183	-0.191308
1	ABL2	0.0641833	-0.143579	0.0675777	-0.022372
1	ACVR1	-0.04308	-0.273697	-0.0672348	0.0487566
1	ACVR1B	0.0128841	-0.150149	-0.00156542	0.00679836				Antagonistic Hit
1	ADRBK1	-0.00513473	-0.05841	0.186332	0.0272642				Sensitising Hit
1	ADRBK2	0.0150548	6.32969e-05	0.109635	-0.0932408
1	AK1	-0.102909	-0.0360656	0.248495	0.103079
1	AK2	0.191387	0.0458158	0.118883	-0.144432			SI Antagonist
1	ARAF	0.129028	0.0662633	0.138189	-0.102353				-0.05	-0.1
1	ATM	-0.0293222	-0.0109827	-0.0285092	-0.152749				-0.1	-0.15
1	ATR	0.212041	0.354371	0.0349888	0.150554				-0.15	-0.2
1	AXL	-0.00854364	0.0556596	0.0461076	-0.105411				-0.2	-1
1	BMPR2	-0.018496	0.120344	0.0382342	0.0408411			SI Sensitiser
1	BMX	-0.0124056	0.124928	0.0409712	-0.13283				0.05	0.1
1	BRAF	0.0531065	0.0402503	-0.00570025	0.0455802				0.1	0.15
1	BTK	0.135566	-0.00894144	-0.0337996	0.131168				0.15	0.2
1	CALM2	-0.0759965	0.156837	0.145096	0.0527943				0.2	1
1	CALM3	0.0996383	-0.0268729	-0.09099	0.00990021
1	CAMK4	0.0876185	-0.0327739	-0.00411032	-0.287162
1	CAMK2A	0.0336261	-0.0367131	-0.0546696	0.0143398
1	ACVR2	0.0383519	0.0838476	0.0887528	0.075929
1	ACVR2B	0.138233	0.0480619	0.00263251	-0.0545733
1	ACVRL1	0.0250977	-0.00765823	0.0597562	0.0943833
1	ADK	0.103454	0.145522	-0.0396069	-0.0516952
1	AK3	-0.0169178	0.109814	0.145843	-0.0639273
1	AKT1	-0.10531	0.0849726	-0.0100403	-0.0768991
1	AKT2	-0.0587544	-0.0225404	0.019256	0.121841
1	ALK	0.0791283	0.0139745	0.0550708	-0.0875526
1	BCR	-0.138794	-0.0914431	0.0258323	0.114921
1	BLK	-0.0834012	0.139534	0.134022	0.0629688
1	BMPR1A	-0.0367198	0.178808	0.00202424	-0.0209417
1	BMPR1B	-0.0469452	0.0786018	0.155631	-0.0547505
1	BUB1	-0.0190818	0.0307533	0.226916	0.0219371
1	BUB1B	-0.146738	0.0223877	-0.0348432	-0.0369536
1	DDR1	-0.108733	0.0465406	-0.00976506	0.0362646
1	CALM1	0.00619278	0.0344885	-0.082068	-0.0140534
1	CAMK2B	-0.0477542	0.223644	0.030315	-0.0814811
1	CAMK2D	-0.202472	0.0297951	0.000554387	-0.0690746
1	CAMK2G	-0.0663221	0.0565001	-0.00428279	-0.0712397
1	CDC2	-0.119331	-0.0947916	-0.0104998	-0.153736
2	CSNK2B	#DIV/0!	0.170045	-0.0375619	0.0230622
2	DGKA	#DIV/0!	0.120305	-0.00728581	0.0878551
2	DGKB	#DIV/0!	0.174846	-0.127281	0.0463743
2	DGKG	#DIV/0!	0.101863	-0.0265541	0.041391
2	DGUOK	#DIV/0!	0.00816913	-0.182709	-0.00267063
2	DMPK	#DIV/0!	0.123594	0.0957695	0.0397585
2	DOK1	#DIV/0!	0.0851052	-0.178862	-0.000907427
2	DTYMK	#DIV/0!	0.379692	0.100391	-0.0496412
2	EPHA1	#DIV/0!	0.204383	-0.0248117	-0.0780273
2	EPHA3	#DIV/0!	0.198777	-0.0519799	-0.0889706
2	EPHA4	#DIV/0!	0.220473	-0.13245	-0.00426438
2	EPHA5	#DIV/0!	0.0115719	-0.0314049	-0.0251533
2	EPHB3	#DIV/0!	0.2977	-0.0485132	0.131135
2	EPHB4	#DIV/0!	0.125308	0.178793	0.101629
2	EPHB6	#DIV/0!	0.123378	-0.0845068	0.0642716
2	ERBB2	#DIV/0!	0.156799	0.0297601	0.105729
2	FER	#DIV/0!	0.078743	-0.127556	0.0159395
2	FES	#DIV/0!	0.064343	-0.0180501	-0.0987004
2	FGFR1	#DIV/0!	0.0296799	-0.113306	0.103744
2	FGFR3	#DIV/0!	0.0221117	-0.0631765	-0.110684
2	DGKQ	#DIV/0!	-0.0157423	0.0164812	0.0169051
2	DAPK1	#DIV/0!	-0.0474237	-0.0510534	-0.114747
2	DAPK3	#DIV/0!	-0.0869557	-0.143372	-0.111899
2	DCK	#DIV/0!	-0.0251287	0.0867058	-0.0465415
2	DYRK1A	#DIV/0!	-0.0593466	0.0971274	0.115121
2	EGFR	#DIV/0!	0.0419227	0.0270538	0.123663
2	EPHA2	#DIV/0!	-0.00976199	0.00711826	0.103414
2	MARK2	#DIV/0!	-0.0354955	-0.0358572	-0.0096293
2	EPHA7	#DIV/0!	0.024262	-0.0545483	0.149323
2	EPHA8	#DIV/0!	-0.0187298	-0.0339125	0.0776941
2	EPHB1	#DIV/0!	0.0104077	-0.0949571	0.143722
2	EPHB2	#DIV/0!	-0.0309943	-0.190409	-0.0115487
2	ERBB3	#DIV/0!	-0.0213483	0.121896	-0.016031
2	ERBB4	#DIV/0!	0.211254	-0.0703317	0.000897883
2	ERN1	#DIV/0!	-0.0454306	-0.0725396	0.0739396
2	PTK2B	#DIV/0!	0.00458076	0.0400229	0.0183525
2	FGFR2	#DIV/0!	0.0132198	-0.0288529	0.0971179
2	FGFR4	#DIV/0!	-0.0554964	-0.0525495	0.0637325
2	FGR	#DIV/0!	-0.0303033	-0.0906176	-0.00897196
2	FLT1	#DIV/0!	0.0651572	-0.00190143	-0.0275662
3	LYN	0.138959	-0.00910896	0.265624	-0.0214004
3	MARCKS	0.0996567	0.0247293	0.114865	0.0309144
3	MAK	-0.129622	0.149799	0.196717	0.167374
3	MARK1	0.108341	0.00682419	0.110816	-0.0200007
3	MAP3K4	-0.0506166	-0.00995769	0.209959	0.000380128
3	MAP3K5	-0.0312726	0.0433377	0.146147	0.150755
3	MET	0.000472884	0.0411363	0.0694365	-0.071807
3	MAP3K9	0.0919831	-0.00721141	0.17915	-0.00194532
3	MUSK	0.194286	0.0300711	0.248659	-0.00396881
3	MVK	-0.0376221	-0.0571361	0.191838	0.0519087
3	MYLK	-0.0296077	-0.0123785	0.0752883	0.0442949
3	NEK1	0.11796	-0.00846552	0.31274	-0.0669173
3	NME3	0.0600423	-0.0989983	0.214921	-0.103998
3	NME4	0.0973148	-0.0725863	0.221923	0.0860207
3	NRGN	0.0661289	0.140841	0.19844	-0.0641757
3	NTRK1	0.1923	-0.0761577	0.253368	-0.0300995
3	DDR2	0.00853631	-0.153951	0.289629	0.0609456
3	PAK1	0.0134758	0.177178	0.112157	0.0438198
3	PAK2	0.120111	-0.0201954	0.127029	-0.0519385
3	PAK3	-0.0748849	-0.0841238	0.0651668	0.113916
3	MARK3	0.0810876	0.0792967	0.0966437	0.0449589
3	MATK	0.23166	0.0248006	0.00184152	0.00696062
3	MAP3K1	0.0887618	-0.0315676	0.054442	0.128289
3	MAP3K3	0.150363	0.0920964	0.132245	-0.181144
3	MAP3K10	0.165649	0.0174791	0.0608747	-0.112515
3	MAP3K11	0.114208	0.0345041	0.108225	-0.0313837
3	MOS	-0.0536495	0.0480583	0.0817739	-0.0566006
3	MST1R	-0.0671745	0.141167	0.318279	-0.112801
3	NEK2	0.105193	0.0355026	0.0978471	0.0406203
3	NEK3	0.201461	-0.0407526	-0.0220361	0.0387768
3	NME1	0.235082	0.126739	-0.0355689	-0.011748
3	NME2	-0.0358299	0.0264147	0.1484	-0.0549686
3	NTRK2	0.119362	0.045025	0.120739	-0.0906472
3	NTRK3	0.103757	-0.118713	0.12051	-0.0761814
3	ROR1	-0.0770484	-0.132618	0.00750958	-0.0823034
3	ROR2	0.0299616	-0.0414264	-0.022768	-0.17653
3	PCK1	0.10787	-0.0359812	-0.0928162	0.0157399
3	PCTK1	-0.0687728	-0.0872846	0.185767	-0.0950753
3	PCTK2	0.0277383	-0.10287	-0.0708653	-0.115522
3	PCTK3	-0.101727	-0.109346	-0.0282994	-0.181391
4	PRKAA1	0.0991445	-0.00948807	0.0993501	0.0993501
4	PRKAA2	0.0290135	0.000698046	0.10246	0.10246
4	PRKAB1	0.0508164	-0.0284219	0.0923493	0.0923493
4	PRKAB2	-0.0252201	0.137626	0.0697627	0.0697627
4	PKIB	-0.0348047	0.0187186	0.13761	0.13761
4	PRKAG1	-0.044132	0.0187247	0.0394888	0.0394888
4	PRKAR1A	-0.0532842	-0.163731	0.122229	0.122229
4	PRKAR1B	0.0116519	-0.0261577	0.0413713	0.0413713
4	PRKCD	0.0469396	0.0957933	0.17099	0.17099
4	PRKCE	0.0589354	-0.0326108	0.0447898	0.0447898
4	PRKCG	0.0382934	-0.0421786	0.0382021	0.0382021
4	PRKCH	-0.0024553	0.0207357	0.0472317	0.0472317
4	PRKCQ	-0.0100036	0.0670518	0.0888002	0.0888002
4	PRKCZ	-0.0109851	-0.0238622	0.0579205	0.0579205
4	PRKDC	0.0489727	0.0263091	0.0481495	0.0481495
4	PRKG1	-0.0128212	-0.17712	0.0687136	0.0687136
4	MAPK6	-0.0176837	0.00863725	0.00145314	0.00145314
4	MAPK7	-0.0306882	0.0593097	-0.0214755	-0.0214755
4	MAPK8	-0.0499114	0.0932136	0.0386796	0.0386796
4	MAPK11	0.0541453	0.0042566	0.0689067	0.0689067
4	PRKACA	0.0365869	0.0593391	-0.192872	-0.0264637
4	PRKACB	0.0631523	-0.0186112	-0.00929671	-0.0803721
4	PRKACG	-0.0321939	0.02682	0.0601407	0.190229
4	PKIA	-0.0240226	0.208099	0.0511514	-0.0315277
4	PRKAR2A	-0.0155454	0.0474515	-0.0265797	-0.0243182
4	PRKAR2B	0.0459016	0.132696	-0.159206	0.0242624
4	PRKCA	0.0493191	0.114138	-0.194737	0.0870035
4	PRKCB1	0.0614619	0.0650744	0.146605	0.00248928
4	PRKCI	0.12213	0.00737247	-0.217423	-0.0651093
4	PKN1	-0.01054	-0.0120282	-0.168465	-0.0928117
4	PKN2	-0.013743	-0.0215187	-0.0987425	-0.0428643
4	PRKD1	-0.0200058	-0.128523	0.201201	-0.0633906
4	PRKG2	0.134155	-0.123025	-0.256192	-0.0026784
4	MAPK1	0.0825349	-0.0693756	-0.0458822	-0.0147259
4	MAPK3	0.0257578	-0.0348135	-0.155004	-0.0563752
4	MAPK4	0.0822263	0.0264552	0.202095	-0.0383051
4	MAPK9	0.169586	-0.0132849	-0.0430989	-0.0267149
4	MAPK10	0.0335242	-0.0250396	0.171198	-0.0506938
4	MAPK13	0.0831424	-0.0216779	0.00173588	-0.0703548
4	MAP2K1	0.113689	0.0998374	0.163464	-0.0480344
5	STK6	0.214764	-0.100102	0.124301	0.0280279
5	CDKL5	0.173129	0.0361622	-0.0257425	-0.069108
5	STK10	-0.0427308	-0.120211	-0.0551185	-0.0255699
5	STK11	0.0469397	-0.186475	-0.040337	0.0633349
5	TEK	0.179789	-0.0717137	0.00534779	-0.0835492
5	TESK1	-0.00329094	-0.0693466	-0.0201699	-0.0779946
5	TGFBR1	0.149352	-0.236188	-0.00985989	0.0299144
5	TGFBR2	0.0307261	-0.229297	0.00791283	-0.0779727
5	TTK	0.152215	-0.134589	-0.0931371	-0.118176
5	TXK	0.0870811	0.0362078	-0.0828297	-0.0333089
5	TYK2	0.0580297	-0.139143	0.0373842	-0.00565111
5	TYRO3	0.051933	-0.107698	0.00528142	-0.0463327
5	VRK2	0.166241	-0.284577	0.0987046	-0.00183286
5	WEE1	0.120652	0.0586473	0.0454964	0.104647
5	YES1	0.0959339	0.0276703	-0.0261072	-0.138396
5	ZAP70	0.149404	-0.0783246	0.0599084	-0.120181
5	PIP5K1A	0.0798207	-0.103002	0.141627	-0.0286457
5	PIP5K1B	-0.0246927	-0.00791143	-0.108056	-0.186183
5	PIP5K2B	0.00633035	-0.0697584	0.0646833	-0.221439
5	ULK1	0.0876176	0.0406084	-0.0390862	-0.0176476
5	AURKC	0.0453146	-0.0639479	-0.0511489	-0.223999
5	SYK	-0.076351	0.111824	-0.0611412	-0.0746234
5	MAP3K7	-0.00842984	0.0748088	0.00807031	-0.078987
5	TEC	0.0947877	-0.0280752	-0.0280319	-0.102999
5	TIE1	0.0672396	-0.139365	-0.0816421	-0.0757932
5	TK1	0.11739	0.0600051	-0.0566194	-0.0828709
5	TK2	0.0622176	-0.0251252	0.0476771	-0.177357
5	TRIO	-0.139078	0.0324635	0.00453967	-0.052937
5	TYROBP	-0.0410548	-0.157298	0.0174104	-0.0908378
5	UGP2	-0.0917787	-0.135894	0.0544771	-0.157733
5	UCK2	-0.00762195	0.145994	-0.0010263	-0.241199
5	VRK1	0.035284	-0.00590876	0.0711311	-0.0267243
5	MAP3K12	-0.0346344	-0.0287885	-0.101075	-0.167645
5	MAPKAPK3	-0.0049046	-0.0312304	0.0232204	-0.082667
5	AKAP1	0.0340346	0.0143063	0.111143	-0.11167
5	NME5	-0.0231417	-0.00322749	-0.0363951	-0.0292477
5	STK24	-0.0518108	-0.192411	-0.080118	-0.0739243
5	DYRK3	-0.0828984	-0.103246	-0.0120476	-0.113761
5	DYRK2	0.0618488	0.120568	-0.0442	-0.114069
5	CDC42BPA	-0.00665732	0.00769693	-0.048386	-0.134814
6	DGKI	0.0653162	0.0570469	-0.0451985	0.218388
6	MAP3K13	0.222407	-0.154204	0.0708469	0.197709
6	DCAMKL1	0.122456	-0.00122353	-0.0173949	0.123333
6	AURKB	0.0372163	-0.0686593	-0.0126834	-0.0444129
6	TAOK2	0.104307	0.00388991	0.00868927	0.12616
6	TAOK2	0.0879651	-0.0610887	0.0046681	0.347872
6	MAP4K4	-0.0229958	-0.104487	0.0759096	-0.0697223
6	EIF2AK3	0.0754841	-0.0608114	-0.00511122	0.106625
6	MAPK8IP1	0.0589176	-0.128074	0.0453759	0.253849
6	AKAP5	0.121128	-0.0861407	-0.101481	0.0798334
6	CDC42BPB	0.0720771	0.00446228	-0.156656	-0.00361754
6	AKAP12	0.21214	-0.0677237	-0.0437612	-0.0568528
6	IHPK1	0.0917982	-0.00160209	0.00198713	0.0590047
6	GIT2	0.132597	-0.055699	-0.0140185	0.0712204
6	MELK	0.0418736	-0.0431405	0.159714	-0.0764902
6	TLK1	0.138448	-0.100295	-0.122771	-0.0759775
6	GNE	0.0486668	0.0745795	0.0717417	0.158818
6	SGK2	-0.00584245	-0.134378	-0.0417692	0.179032
6	HIPK3	0.0329083	-0.0448272	-0.112709	-0.0332017
6	AKAP9	0.0926217	-0.0295764	-0.11934	-0.0224532
6	RPS6KA5	0.251625	-0.186593	-0.0239791	-0.113139
6	MAPKAPK2	0.219149	-0.156477	-0.0399099	-0.0388659
6	STK17B	0.20238	-0.0299439	0.0815082	-0.00199374
6	STK17A	0.168871	-0.0759235	0.0524535	0.329485
6	PRKCABP	0.0779048	-0.308373	0.0766622	0.0101069
6	AKAP7	0.0962926	-0.239104	-0.041579	0.149331
6	AKAP6	0.0539254	-0.1307	0.0235812	0.0443048
6	ROCK2	0.0495198	-0.161033	0.0170267	0.0975719
6	AATK	0.0269896	-0.0842939	-0.0742511	0.193563
6	IKBKE	0.0210522	-0.112788	-0.059946	0.143168
6	ULK2	-0.0187279	-0.0894668	-0.0364671	-0.112459
6	SLK	0.032277	-0.0787427	-0.0715155	0.00760449
6	ARK5	-0.16737	-0.15338	0.0161228	0.357891
6	XYLB	0.0829784	-0.018623	-0.26801	0.190166
6	OXSR1	0.269895	-0.276223	-0.0704002	0.109544
6	AKT3	0.157808	-0.188152	-0.00215249	0.171656
6	TNK2	0.094876	-0.0848344	-0.0749733	0.180478
6	NME6	0.00717811	-0.164271	-0.0280278	0.354936
6	CNKSR1	0.0359628	-0.166935	0.0273645	-0.0387488
6	AKAP8	-0.0337289	-0.172636	-0.0124481	0.173835
7	STK38L	0.0515482	0.0281911	-0.0230944	-0.00828198
7	MAST3	0.0148026	0.208654	-0.106089	0.0011675
7	TNIK	0.0977941	-0.132195	-0.108892	0.219268
7	SMG1	-0.00795418	-0.065335	-0.0753857	-0.0494327
7	MAPK8IP3	-0.0965324	0.127539	-0.0669383	-0.215172
7	PASK	0.0284831	0.000964213	-0.0361024	0.148607
7	MAST4	0.156903	0.0728844	0.019112	0.0220516
7	SNF1LK2	0.0974954	-0.0391059	0.00341121	0.0620956
7	DAPK2	0.17435	-0.0678302	-0.0851892	-0.0536586
7	PRKCBP1	0.0547919	-0.101131	-0.0275296	0.117713
7	STK22B	0.0351167	0.0164765	-0.0137598	-0.0335602
7	SGKL	0.0523838	0.0383513	0.00733196	0.14776
7	ULK3	-0.0334213	0.0409251	-0.0254885	-0.0504133
7	IBTK	-0.133716	-0.0473914	0.0126315	0.036891
7	AK5	0.117913	0.00840063	-0.110761	-0.169874
7	HSPB8	0.0587522	-0.0509222	-0.133278	0.00318146
7	TPK1	-0.0315757	0.0755981	-0.11648	-0.0170919
7	EIF2AK1	0.0936343	0.0376182	0.0218007	-0.133408
7	EIF2AK4	0.261504	-0.199752	0.278696	-0.086153
7	STK36	0.0243407	-0.147394	0.0294458	-0.052129
7	ARHGAP26	-0.0704939	-0.0828334	-0.0636915	-0.00258078
7	CDC2L6	-0.221597	0.033274	-0.245753	-0.035253
7	MAP3K7IP2	-0.0309678	-0.0790937	0.0995155	-0.102924
7	MAST2	-0.118142	0.140988	-0.0547299	0.0887673
7	PIP5K1C	-0.0814298	0.0380468	-0.0817323	-0.0889818
7	PIK3R5	0.0104644	-0.0308625	0.0829906	0.0579293
7	MAPK8IP2	-0.153557	0.0833788	-0.0918438	-0.06287
7	CCRK	-0.0357184	-0.0533362	-0.0549534	-0.0426848
7	PRKD3	-0.137356	-0.0467456	-0.0551472	-0.173835
7	CARKL	-0.133793	0.135874	-0.0820686	0.0049929
7	RIPK5	-0.021414	-0.118571	-0.041	-0.060645
7	PRKD2	-0.0278257	-0.0587323	-0.131204	-0.0490663
7	LATS2	-0.162845	0.00644429	-0.128093	0.0686495
7	STK23	0.061538	-0.0828757	-0.0667446	-0.0192006
7	RPS6KC1	-0.0916804	-0.0478626	-0.0970332	-0.11592
7	AKAP8L	-0.044852	-0.0303055	-0.0692395	-0.120092
7	RPS6KA6	-0.0688187	-0.00558465	-0.0989688	-0.0736892
7	STK39	0.0967961	0.037494	-0.0307514	-0.0995872
7	GIT1	-0.0532282	-0.147834	0.0465695	-0.189372
7	HIPK2	0.0718687	-0.0847342	-0.14411	-0.135352
8	RFK	0.128986	0.0350912	-0.0591325	0.117912
8	STK32B	-0.0296762	-0.0909095	-0.00695123	0.216922
8	STYK1	0.113236	0.219642	-0.00570291	0.276302
8	PI4KII	-0.074143	-0.0245661	0.0552336	0.21614
8	NAGK	0.0463149	0.214533	0.0385225	0.145342
8	BMP2K	-0.0143641	0.0272278	-0.0212855	0.163057
8	RIOK2	0.0896186	0.0865393	0.0927728	0.211789
8	PBK	0.196858	0.0245004	0.114759	0.208528
8	CDC42SE2	0.0251813	0.142792	-0.00758394	0.238531
8	CAMK1D	0.030765	0.0735017	-0.0631767	0.0446718
8	ADCK1	0.0225185	-0.0239504	0.110027	-0.00633761
8	PAK7	0.128187	-0.0277648	0.07445	-0.0154377
8	KIAA1446	0.100401	0.221688	-0.0661307	0.135374
8	MARK4	-0.029881	0.356321	-0.104863	0.141808
8	TSKS	-0.0397764	0.0818496	0.0168779	0.204101
8	RBKS	0.0691746	-0.0121573	0.167693	0.0306546
8	PINK1	0.184737	-0.0146464	-0.216843	0.0238014
8	ALS2CR7	-0.0685485	-0.127416	0.0442425	-0.0345596
8	WNK1	-0.0459872	-0.046175	-0.169822	0.00933687
8	FLJ13052	0.0867441	0.0881694	-0.0811404	0.114219
8	ALS2CR2	0.251625	0.049661	-0.0716035	0
8	CaMKIINalpha	0.219149	-0.0111146	-0.216417	0
8	ETNK1	0.20238	0.131021	-0.180305	0
8	CDC42BPG	0.168871	0.0691888	-0.0703253	0
8	LOC55971	0.0779048	0.126555	-0.14251	0
8	STK31	0.0962926	-0.0905541	-0.083024	0
8	SPHK2	0.0539254	0.126683	-0.119183	0
8	PAK6	0.0495198	0.0332974	-0.128961	0
8	CAMK1G	0.0269896	0.220189	-0.152594	0
8	CLK4	0.0210522	-0.0961731	-0.131065	0
8	KIDINS220	-0.0187279	-0.0262523	-0.175149	0
8	TAOK1	0.032277	0.0338544	-0.101447	0
8	FN3K	-0.16737	-0.0592322	-0.217288	0
8	NJMU-R1	0.0829784	0.147715	-0.277942	0
8	NUCKS	0.269895	-0.0119305	-0.134993	0
8	CERK	0.157808	0.236257	-0.0876382	0
8	WNK4	0.094876	-0.135126	-0.135718	0
8	WNK3	0.00717811	0.0149316	-0.106957	0
8	WNK2	0.0359628	0.0856485	-0.14222	0
8	STK33	-0.0337289	-0.111943	-0.0502781	0
9	STK11IP	-0.0272316	-0.127741	0.0600257	-0.139408
9	ALPK2	-0.0112757	-0.149936	-0.169938	-0.0723958
9	IHPK3	0.00826226	-0.127081	-0.00108344	-0.170306
9	CIB3	0.251218	-0.113395	-0.020695	-0.0865594
9	UHMK1	0.0900243	-0.179615	0.0832175	-0.21433
9	GRK7	0.367375	-0.13619	-0.109285	-0.0284405
9	IRAK1BP1	0.0221899	-0.105486	-0.018803	-0.0566168
9	PNCK	0.204457	-0.0931032	-0.000828319	-0.100761
9	PDIK1L	0.15156	-0.137887	0.0348467	0.03871
9	SNF1LK	-0.0826552	-0.14621	0.0330135	0.0246867
9	WDSAM1	-0.050068	-0.121885	-0.0309763	-0.0814338
9	MAGI1	0.138781	-0.0787464	-0.00634813	-0.120681
9	FUK	0.375298	-0.18903	-0.0504822	-0.124136
9	PIP5K3	-0.192668	-0.174174	-0.051332	-0.247587
9	STK32A	-0.0528345	-0.163034	-0.0488353	-0.0364682
9	ADCK5	0.0662768	-0.133661	0.0422212	-0.0561658
9	ANKK1	0.0549718	-0.177404	-0.0975417	-0.0254061
9	MGC40579	0.0370964	-0.227604	-0.124268	-0.143685
9	MAGI-3	-0.0413165	-0.202055	0.0352249	-0.0131446
9	STK32C	0.0370845	-0.175846	-0.0523836	0.0266516
9	PIK3AP1	0.0180109	-0.0231021	0.0710761	-0.105468
9	LRRK2	-0.0381034	0.0105109	-0.0090847	-0.0993385
9	CSNK1A1L	-0.136209	0.0366348	-0.105535	-0.0135089
9	AK7	0.296883	-0.0216224	-0.028166	0.0247903
9	NEK7	0.196804	0.00359034	0.0658386	-0.0791758
9	STK35	0.113151	-0.014518	-0.0116786	-0.00863033
9	TTBK2	0.237189	-0.0696427	-0.130912	-0.18535
9	HIPK4	0.243111	-0.0359773	-0.0536112	-0.0304003
9	AKAP14	-0.0165556	-0.0909882	0.0360885	-0.100731
9	DGKH	-0.0131737	0.00235784	0.0201967	-0.148824
9	LOC161635	-0.0536397	-0.023162	-0.0768316	-0.054554
9	DCAMKL2	-0.00465566	0.0169962	-0.063036	-0.213478
9	NRK	-0.0209829	-0.0195468	0.0451835	-0.0744884
9	HIPK1	0.074191	-0.06428	-0.0330026	-0.108795
9	PRPS1L1	-0.0390257	-0.0246718	-0.120124	-0.194754
9	ERK8	0.0234492	-0.0136988	-0.0551972	0.0784078
9	LOC283155	-0.0306249	-0.100099	0.0941402	-0.180481
9	KSR2	-0.012027	-0.0737978	0.0130202	-0.0925537
9	NEK8	-0.0195868	-0.0354972	-0.18935	-0.315446
9	LOC285940	-0.035418	-0.0123416	0.0416279	0.0429613
1	CDC2L1	-0.0194749	-0.0109913	-0.0257801	-0.0749876
1	CDK2	-0.0756101	-0.0994428	-0.070452	-0.212641
1	CDK3	0.144717	0.0123506	-0.0673912	0.014477
1	CDK4	0.228968	0.0205131	-0.124019	-0.0830579
1	CDK9	0.006987	-0.0902672	-0.0631717	-0.116117
1	CDKN1A	0.0233324	-0.0192949	-0.0489972	-0.101035
1	CDKN1B	0.212308	0.218962	-0.121633	0.014795
1	CDKN1C	0.103554	-3.51726e-05	0.180751	-0.0524414
1	CHEK1	0.0546736	0.0490631	0.368212	0.17921
1	CHKA	0.0996324	0.0275307	0.000381365	0.0453917
1	CHKB	0.0795263	0.0511497	-0.0858069	0.0321789
1	CHUK	0.163102	0.0123857	0.010309	0.0413403
1	CKS1B	0.257183	0.129806	0.068827	0.0888893
1	CKS2	0.0736563	-0.0311508	0.0798721	-0.0417809
1	CLK1	0.0373382	0.17261	-0.0554233	-0.00560845
1	CLK2	0.176568	0.00507415	-0.00584173	0.0268518
1	CSK	-0.0207026	-0.0698091	0.231956	0.0744355
1	CSNK1A1	0.0445917	0.0489911	0.00952554	0.022707
1	CSNK1D	0.0339948	0.02977	0.0240409	-0.098176
1	CSNK1E	0.178613	0.147326	-0.0657835	0.0118949
1	CDK5	-0.106691	0.0570491	-0.0605139	-0.0868526
1	CDK6	-0.178788	0.0178993	0.00475641	0.0613971
1	CDK7	-0.259663	0.294279	-0.0633921	0.0706728
1	CDK8	-0.159868	-0.136744	-0.058764	0.0327421
1	CDKN2A	-0.0645957	0.0228865	0.0975293	-0.0708892
1	CDKN2B	0.00509888	0.017741	-0.0448284	0.00479944
1	CDKN2C	-0.149316	-0.0283938	-0.0480847	-0.0259047
1	CDKN2D	-0.0513877	-0.172298	-0.0422017	0.0649143
1	CKB	0.0577998	-0.0656365	0.0135895	-0.0340319
1	CKM	-0.0958494	-0.0524127	0.00569753	-0.131593
1	CKMT1	-0.071321	-0.0768978	-0.0411704	0.054436
1	CKMT2	-0.112194	-0.134896	-0.0121245	-0.115323
1	CLK3	-0.0593421	0.0147707	0.0815464	0.0925962
1	PLK3	-0.0848163	0.030791	0.0888206	-0.10214
1	MAP3K8	-0.067304	-0.0677729	0.145397	0.00442918
1	MAPK14	-0.154227	0.0393477	0.0397156	-0.161662
1	CSNK1G2	-0.042136	-0.0307668	0.0853577	0.0425232
1	CSNK1G3	0.00580337	0.0252848	0.036405	0.0249754
1	CSNK2A1	0.0290059	-0.062575	0.145626	-0.0106938
1	CSNK2A2	-0.0369802	0.164128	0.0190636	-0.0736942
2	FLT3	#DIV/0!	0.136336	-0.266957	0.122389
2	FLT3LG	#DIV/0!	0.161834	0.119466	0.0478006
2	FLT4	#DIV/0!	-0.00255775	-0.128564	0.217684
2	FRK	#DIV/0!	-0.0181195	-0.197991	0.0692394
2	GCK	#DIV/0!	0.189874	0.109098	0.134978
2	GK	#DIV/0!	0.156665	-0.118141	-0.08533
2	GK2	#DIV/0!	0.420711	-0.174644	0.0107058
2	GRK4	#DIV/0!	0.0256572	-0.101523	0.154561
2	GSK3B	#DIV/0!	0.254195	-0.00454987	-0.0196106
2	GUK1	#DIV/0!	0.148363	-0.0547837	-0.0310633
2	HCK	#DIV/0!	-0.0102697	-0.00438129	0.155986
2	HK1	#DIV/0!	-0.0374372	-0.259384	0.15543
2	IRAK1	#DIV/0!	0.147963	0.0876129	0.133492
2	IRAK2	#DIV/0!	0.220181	-0.0539248	0.0583123
2	ITK	#DIV/0!	0.0672699	-0.09875	0.0122071
2	ITPK1	#DIV/0!	0.0961283	0.169649	0.0579639
2	JAK3	#DIV/0!	0.0461897	-0.0502352	-0.0111467
2	KDR	#DIV/0!	0.206242	-0.0944346	0.127526
2	KHK	#DIV/0!	0.0798825	-0.0986793	0.00793151
2	KIT	#DIV/0!	0.00879512	-0.121126	0.0596552
2	FYN	#DIV/0!	0.0698864	0.0447244	0.152046
2	GAK	#DIV/0!	-0.0035264	-0.11925	0.0366495
2	GALK1	#DIV/0!	-0.00991178	-0.038874	0.0372821
2	GALK2	#DIV/0!	0.0181254	0.00838132	0.0296179
2	GRK5	#DIV/0!	-0.0638936	-0.124871	0.0793643
2	GRK6	#DIV/0!	-0.0630548	-0.0309999	0.0632013
2	MKNK2	#DIV/0!	0.062282	0.0130178	0.0829106
2	GSK3A	#DIV/0!	0.0859408	-0.100727	0.0552439
2	HK2	#DIV/0!	0.0110298	0.0468117	0.0667888
2	HK3	#DIV/0!	0.0361438	-0.127461	0.11519
2	IKBKB	#DIV/0!	-0.0536322	-0.100554	0.105673
2	ILK	#DIV/0!	0.015418	-0.00781966	0.013985
2	ITPKA	#DIV/0!	0.0373677	0.153797	0.0102477
2	ITPKB	#DIV/0!	0.0530307	-0.170536	-0.148501
2	JAK1	#DIV/0!	0.0375549	0.00926061	-0.0230573
2	JAK2	#DIV/0!	0.0990763	-0.00871636	0.0794593
2	LCK	#DIV/0!	-0.105007	0.0131658	-0.0289537
2	LIMK1	#DIV/0!	0.096128	-0.0526601	0.05708
2	LIMK2	#DIV/0!	-0.0252254	0.0588325	0.0274426
2	LTK	#DIV/0!	-0.0275734	-0.0358964	0.0881987
3	PDGFRA	0.00643955	0.1223	0.27928	-0.123843
3	PDGFRB	-0.0768895	0.00544171	-0.0245269	0.0598047
3	PDK1	0.081117	0.0240287	0.208696	0.10853
3	PDK2	-0.0257853	0.044727	0.440089	-0.0941051
3	PFKFB2	0.00360556	0.160121	0.0196087	0.0796271
3	PFKFB3	0.0505631	-0.00897914	0.198721	0.0202265
3	PFKFB4	-0.103081	-0.146081	0.0494488	-0.0633216
3	PFKL	0.069065	0.145965	0.146655	-0.0435842
3	PGK2	0.073771	-0.0674249	0.122432	0.0833948
3	PHKA1	-0.128148	-0.0221709	0.123783	0.0172578
3	PHKA2	0.0375323	-0.150106	0.0735547	-0.0801102
3	PHKB	0.0242547	0.177807	0.218596	-0.0140219
3	PIK3C2G	0.154132	0.0335946	0.385021	-0.0446106
3	PIK3C3	0.16149	-0.0659477	0.0762182	0.0772318
3	PIK3CA	0.147419	-0.240772	0.265562	-0.0539759
3	PIK3CB	0.103568	0.0962543	0.368351	-0.114777
3	PIK3R2	0.0912501	0.00241309	0.262663	-0.0849231
3	PIK4CA	0.191191	-0.000904487	0.245669	0.069509
3	PIK4CB	0.175071	0.129875	0.422312	-0.0522942
3	PIP5K2A	0.253877	0.085468	0.367612	-0.109989
3	PDK3	0.113821	-0.14928	-0.0718896	0.010733
3	PDK4	-0.0268622	0.0141947	-0.0548361	-0.114471
3	PDPK1	0.137554	-0.151635	-0.0428661	-0.0812421
3	PFKFB1	0.0953195	-0.0353066	0.0756347	-0.0930015
3	PFKM	0.330749	-0.0720002	-0.0465162	0.128228
3	PFKP	-0.0535586	-0.291061	0.0247753	-0.10123
3	PFTK1	-0.0201235	-0.171278	-0.0203924	-0.0231379
3	PGK1	0.0925277	-0.0131429	0.0581719	-0.123874
3	PHKG1	0.180353	0.102874	-0.162106	-0.0585796
3	PHKG2	0.0412344	-0.069399	0.0594489	-0.149967
3	PIK3C2A	-0.000867424	0.0194344	-0.0581775	-0.0943928
3	PIK3C2B	0.163454	-0.0991579	0.204851	0.0215907
3	PIM1	-0.0115339	0.077198	0.0713746	-0.0796169
3	PIK3CD	-0.0466346	-0.0907931	0.0199415	0.0820844
3	PIK3CG	-0.120543	-0.00443982	0.13882	-0.0613966
3	PIK3R1	0.068484	-0.178546	0.123138	-0.0172921
3	PKLR	0.157317	0.0950468	0.147431	-0.029526
3	PKM2	0.152554	-0.0758416	-0.0808442	-0.0942402
3	PLAU	0.255489	0.0234046	0.0451487	-0.127854
3	PLK1	-0.0644884	-0.00142963	-0.0205488	-0.0249756
4	MAP2K2	0.0645644	-0.0392136	-0.0499216	-0.0499216
4	MAP2K3	-0.000186646	0.0190002	0.0301147	0.0301147
4	MAP2K5	-0.06161	0.0253635	0.0474789	0.0474789
4	MAP2K6	-0.00719061	-0.0982268	0.0449302	0.0449302
4	PRKY	-0.0936785	0.0144413	0.0578005	0.0578005
4	PRSS7	0.118567	0.0391561	-0.0228237	-0.0228237
4	PSKH1	-0.0714053	-0.0105793	0.0814281	0.0814281
4	PTK2	0.0121099	0.00505394	0.145409	0.145409
4	RAGE	-0.122679	0.0524226	0.0242219	0.0242219
4	RAF1	-0.0161309	-0.124619	-0.0317693	-0.0317693
4	RET	0.0229591	-0.0129454	0.0374561	0.0374561
4	GRK1	0.00523343	0.0141465	0.104036	0.104036
4	RPS6KA3	-0.0922778	0.0811692	-0.0101404	-0.0101404
4	RPS6KB1	0.00855556	0.17339	0.0150763	0.0150763
4	RPS6KB2	0.0221048	3.75964e-05	-0.0109451	-0.0109451
4	RYK	-0.0428708	-0.027644	0.142617	0.142617
4	SKP2	-0.104179	0.0752435	0.0373707	0.0373707
4	SRC	-0.0716609	-0.0229294	0.0122508	0.0122508
4	SRMS	-0.0303269	-0.0426143	0.156002	0.156002
4	SRPK1	0.020658	0.0467799	0.0518075	0.0518075
4	MAP2K7	0.0710572	-0.0180424	-0.0173128	-0.055933
4	EIF2AK2	0.0316158	-0.144612	-0.155848	-0.0424873
4	PRKRIR	0.044918	-0.00276744	-0.0078555	-0.0477322
4	PRKX	0.00979327	0.123315	-0.0390155	-0.0336084
4	PTK6	0.0519909	-0.0889754	-0.0996404	-0.0214096
4	PTK7	0.102753	-0.196918	0.0828174	-0.0783325
4	PTK9	0.10916	-0.151833	0.0579958	-0.12136
4	MAP4K2	-0.0143113	0.0201074	0.0646841	-0.000900581
4	ROCK1	-0.0795799	-0.170196	-0.114335	-0.0324969
4	ROS1	-0.0711405	0.0198661	0.120815	-0.0450852
4	RPS6KA1	0.016628	0.118601	0.0532637	-0.0685879
4	RPS6KA2	-0.0886925	0.094851	-0.0421897	0.0284742
4	MAPK12	-0.00720211	-0.267887	-0.0384768	-0.0732838
4	MAP2K4	0.060881	-0.120678	0.233634	-0.0302459
4	SGK	0.118254	-0.116822	0.151595	-0.0718334
4	SKP1A	0.0665864	0.110174	-0.0922359	-0.036725
4	SRPK2	0.0199482	-0.0390894	0.0368008	-0.0620291
4	NEK4	0.117343	-0.0546637	0.00363472	-0.02696
4	STK3	0.133652	0.157072	-0.0759785	-0.0625806
4	STK4	0.0239964	0.120347	0.101987	-0.0484232
5	MAP4K3	-0.0285914	-0.0294072	-0.0253265	-0.0841121
5	PIK3R3	0.0221693	-0.0795886	-0.0838628	-0.0999404
5	IKBKG	-0.0144369	0.017433	0.0423211	-0.113952
5	IKBKAP	0.145741	-0.0664248	0.0949309	0.0730346
5	MAPKAPK5	0.0324222	-0.0555129	-0.0152157	-0.0241546
5	CDK10	-0.0147764	0.160863	0.0179886	-0.146615
5	PDXK	0.0831155	-0.0263055	0.0353082	-0.0490948
5	MADD	0.0934827	-0.099111	0.0106255	-0.0137141
5	CDC2L5	0.0946553	0.0206647	0.00506104	-0.123467
5	MAP2K1IP1	0.0893489	0.0151512	-0.0269868	-0.257178
5	TNK1	0.0965748	-0.227447	0.134135	-0.0581588
5	RIPK1	-0.0149452	-0.180576	-0.0461205	-0.114673
5	KSR	0.141707	-0.0599927	0.073009	-0.151243
5	CDK5R1	0.182841	-0.0873227	-0.00299209	-0.122234
5	AKAP4	0.0262463	-0.106692	-0.0743397	-0.113426
5	STK19	0.0406518	-0.106258	0.0274094	-0.147372
5	CDKL2	0.0425901	-0.201539	0.0934236	-0.117666
5	MAP3K14	0.0299821	-0.246907	0.0244854	-0.181958
5	STK29	0.122219	-0.109287	0.135151	-0.108251
5	MAP3K6	0.0780477	-0.184692	0.0192202	-0.118854
5	DGKZ	-0.0136627	-0.0702026	-0.122307	-0.0338409
5	DGKE	0.0223741	-0.0942568	-0.0798276	0.0380825
5	DGKD	0.0333954	-0.0394276	-0.132266	-0.0367278
5	CAMK1	-0.126129	-0.191666	-0.0733776	-0.104881
5	MKNK1	0.0404024	-0.173453	-0.130596	-0.0458679
5	CASK	-0.0914428	0.127737	-0.0474367	-0.0387935
5	PRKRA	0.120596	0.048684	0.000708489	-0.0107548
5	STK16	0.0504761	-0.0330469	0.0675951	-0.0477878
5	RIPK2	-0.00603099	-0.115249	-0.0669313	-0.0201267
5	RIOK3	-0.10961	-0.0899613	-0.0349103	-0.10892
5	DYRK4	0.0471233	-0.133872	0.0171175	-0.0626731
5	CDKL1	-0.0354527	0.0151359	-0.0761725	-0.121297
5	SPHK1	0.0209788	-0.0750824	-0.123868	-0.0366964
5	PRPF4B	-0.0597171	0.0339732	0.0261737	-0.0438599
5	CDK5R2	0.111921	-0.0893271	-0.0376441	-0.108751
5	RPS6KA4	-0.0726804	-0.0957919	0.0611573	-0.0889807
5	PKMYT1	-0.0895279	-0.0386605	-0.0118891	-0.0447952
5	LATS1	0.0137812	0.126762	0.0909274	-0.00522547
5	HGS	0.0240064	0.0437915	0.0195638	-0.0612018
5	DYRK1B	-0.0401742	0.104133	-0.0384532	-0.0330896
6	APEG1	0.120242	-0.0406116	0.0744131	0.191077
6	BCKDK	0.010419	-0.0984917	-0.116121	0.0283019
6	PAK4	0.00980556	-0.172618	-0.149236	0.0415791
6	TESK2	0.168864	-0.0333968	-0.0211461	0.0858936
6	AKAP3	0.165157	0.143358	-0.0714311	-0.0273087
6	ERN2	0.115769	-0.116532	-0.101915	-0.0982011
6	PDLIM5	0.0661904	-0.11062	-0.0617876	-0.139474
6	CAMKK2	0.025522	-0.0299161	-0.0465523	0.226272
6	NEK6	0.139565	0.0356922	-0.13556	0.138876
6	FASTK	-0.0831052	-0.0775594	0.016474	-0.0941571
6	ASK	-0.0103727	0.0233235	-0.203472	-0.0390919
6	TLK2	0.0342206	-0.00514327	-0.0480411	-0.0566515
6	PKIG	0.1697	0.0360192	0.0275542	-0.0117465
6	MAP4K5	0.0541477	0.00948536	-0.0160303	0.0977897
6	MAP4K1	0.0597008	-0.0842499	-0.0164751	0.134411
6	CHEK2	0.190826	-0.00942973	0.000577332	-0.0160522
6	PACSIN2	0.120999	0.0799036	0.0314069	0.0905122
6	STK38	0.0934778	-0.00712183	0.0246521	0.0755836
6	PTK9L	0.067188	-0.0459287	-0.0313642	0.000297204
6	AAK1	0.130719	-0.0378635	-0.0200859	0.0654264
6	MAP3K7IP1	0.328342	-0.124415	-0.0925168	0.198357
6	MERTK	0.148957	-0.00655306	0.00112278	0.236338
6	STK25	0.0396329	-0.129961	-0.0830985	0.18394
6	CIB2	-0.037299	-0.0722055	-0.0886229	0.0572626
6	PMVK	0.348805	-0.194278	-0.115722	0.309661
6	PLK4	0.0567004	-0.119214	-0.0406538	0.157222
6	MAP3K2	-0.0687996	-0.0138357	0.0672033	0.190297
6	PLK2	-0.113113	-0.0718109	-0.149501	0.201565
6	RIPK3	0.0554186	-0.175883	-0.0305036	0.418633
6	PIM2	0.291361	-0.0513088	-0.0247011	0.101184
6	CIT	0.0157466	-0.0249761	-0.0133584	0.194785
6	TRAD	0.0379652	0.0215768	0.0315239	0.247335
6	IRAK3	0.0822887	-0.0922469	0.00706618	0.161817
6	AKAP13	0.0830518	-0.094076	-0.0457979	0.218208
6	AKAP11	0.130657	-0.00187584	0.0419258	0.234361
6	AKAP10	0.0479032	-0.0954388	-0.0709597	0.141629
6	LMTK2	0.0795565	-0.0587269	0.0109503	0.219578
6	ICK	0.103644	0.0695396	0.0549454	0.0320791
6	SORCS3	0.121867	-0.0749189	-0.171977	0.0447024
6	MAPKBP1	0.108013	0.0141305	-0.0850137	0.116183
7	TBK1	0.087585	0.0132024	-0.0620132	0.00639205
7	PACSIN3	-0.118647	0.0177138	-0.116128	-0.033342
7	EEF2K	0.0704002	-0.0448748	-0.0177454	-0.144078
7	NME7	0.0143572	-0.158054	0.0513684	-0.0539128
7	HUNK	-0.0421228	0.0482497	0.0324376	0.0150092
7	PIK3R4	0.15155	0.0373224	0.0159963	0.186572
7	MINK1	0.103944	-0.0767492	-0.0572631	-0.0139393
7	AK3L1	0.129574	-0.031456	0.0149286	-0.115247
7	TAOK3	0.109602	-0.0376467	-0.109098	0.000925727
7	PRKAG2	0.177042	-0.0942954	-0.0874779	-0.028607
7	IHPK2	0.100209	-0.127673	-0.404793	-0.0207798
7	ZC3HC1	0.0823468	-0.113441	0.0733152	-0.0121913
7	MST4	-0.0234871	-0.00144905	-0.156134	0.12199
7	ZAK	0.04043	-0.00338966	-0.127062	-0.0450731
7	PANK1	-0.0240319	-0.0808527	-0.159445	-0.044744
7	PRKAG3	0.0296582	-0.00390139	-0.142084	0.0834241
7	PXK	0.0135382	0.12897	-0.00753804	0.0784092
7	UCKL1	0.0395307	-0.086901	-0.134151	-0.0798473
7	ULK4	0.0268955	-0.0797675	-0.114729	-0.0907087
7	AKIP	-0.136834	-0.0428724	-0.00797683	0.118214
7	PKN3	-0.0890294	0.102968	-0.145638	0.0340612
7	NRBP	-0.128927	-0.0541057	-0.111393	0.020893
7	PACSIN1	-0.133365	-0.0307972	-0.0905911	-0.124159
7	SH3KBP1	-0.00219198	0.000438573	-0.14817	-0.0806922
7	TNNI3K	-0.0797271	-0.0809697	-0.189878	0.0583411
7	IRAK4	-0.140817	-0.104628	-0.177925	-0.0641685
7	VRK3	-0.143582	-0.0951023	-0.0958794	-0.019926
7	CDKL3	-0.063635	-0.0198476	-0.162206	-0.112959
7	CINP	-0.203539	0.000542763	-0.133992	0.0109344
7	NLK	-0.11864	-0.0353217	-0.123559	-0.0167669
7	UMP-CMPK	-0.0420483	-0.0925077	-0.0713853	-0.0862025
7	CRK7	-0.0599198	-0.0392643	-0.154324	0.100606
7	CSNK1G1	-0.119146	-0.101699	-0.153212	-0.0603828
7	RIPK4	-0.0505406	-0.110318	-0.153133	-0.0176375
7	SNRK	-0.158115	0.0320404	-0.120939	0.0460837
7	EPS8L1	-0.112411	-0.0859131	-0.150837	-0.129745
7	ETNK2	-0.0457811	-0.127765	-0.13706	0.0636239
7	PANK4	0.0333409	0.0547299	-0.09869	0.0720932
7	FLJ10986	-0.152998	-0.0461209	-0.123263	0.0644841
7	PI4K2B	-0.0769581	0.016441	-0.15234	0.0196089
8	MAPKAP1	-0.0169165	0.29328	0.0481114	0.092402
8	PANK3	-0.0897663	0.150571	0.0244105	-0.122862
8	FN3KRP	-0.162841	0.101233	-0.17977	-0.0770574
8	LRRK1	0.0630337	0.101762	0.0430711	-0.00470323
8	ALPK1	-0.00735416	-0.0219006	-0.178334	0.0600944
8	ITPKC	0.13574	-0.0836167	-0.0085501	-0.0556339
8	SKIP	0.143726	0.164674	-0.0696149	-0.0466672
8	GKAP1	0.0601	0.0569205	-0.119718	0.0129799
8	UCK1	-0.0688991	0.143228	-0.150653	0.216333
8	RPS6KL1	-0.13647	0.125166	-0.0414722	0.0912486
8	RIOK1	-0.0795538	0.131238	0.00090631	0.109649
8	MGC4796	-0.127991	0.127073	0.0401085	0.238549
8	KIAA1804	-0.0261984	0.141259	0.00395869	-0.0161979
8	TTBK1	-0.166793	0.120213	0.154663	0.104075
8	FLJ14800	-0.0510218	0.161589	0.088502	-0.0410479
8	MASTL	-0.0870754	0.200178	-0.15978	0.119781
8	NYD-SP25	-0.0414511	0.147743	-0.0482396	0.0400581
8	ADCK2	0.0148907	0.141908	-0.136579	-0.00413092
8	NEK9	0.00317665	0.215145	-0.0655023	0.0841476
8	LOC91807	-0.000907536	0.21261	0.0464997	0.0769757
8	PIP5K2C	0.328342	0.127118	-0.180859	0
8	NEK11	0.148957	0.179523	-0.18989	0
8	ADCK4	0.0396329	0.089898	-0.136424	0
8	PANK2	-0.037299	-0.0792554	-0.106099	0
8	T3JAM	0.348805	-0.0906007	-0.131764	0
8	STK22C	0.0567004	-0.126662	-0.117114	0
8	SNARK	-0.0687996	-0.181042	-0.211774	0
8	Sharpin	-0.113113	-0.127037	-0.141217	0
8	STK22D	0.0554186	-0.0907884	-0.154979	0
8	SSTK	0.291361	-0.187329	-0.183987	0
8	CAMKK1	0.0157466	-0.139463	-0.204289	0
8	BRSK1	0.0379652	-0.140907	-0.183244	0
8	C21orf124	0.0822887	-0.111493	-0.168722	0
8	MYLK2	0.0830518	-0.112762	-0.162908	0
8	PSKH2	0.130657	-0.125142	-0.169302	0
8	NYD-SP25	0.0479032	-0.16671	-0.158277	0
8	LYK5	0.0795565	-0.0295494	-0.206375	0
8	PRKCDBP	0.103644	-0.097982	-0.160005	0
8	TP53RK	0.121867	-0.130598	-0.121071	0
8	LMTK3	0.108013	-0.0876844	-0.0426351	0
9	MGC75495	0.0873306	-0.176007	-0.0804203	-0.0818662
9	CDKL4	-0.0584642	-0.127585	0.0285729	-0.00718019
9	LOC375449	-0.0598888	-0.15779	-0.0717398	-0.127465
9	SBK1	-0.0507893	-0.140743	-0.0310933	-0.0152299
9	LOC392265	0.0930049	-0.116731	-0.102427	-0.0619458
9	LOC400301	-0.118299	-0.150558	-0.0815989	-0.15077
9	LOC407835	-0.0452681	-0.110007	-0.0248117	-0.144192
9	LOC390777	0.0886677	-0.119287	-0.00136091	0.0157574
9	LOC390975	-0.0340222	0.0162308	-0.0196686	-0.0784671
9	LOC391295	-0.0126553	-0.0793246	-0.061408	-0.0990926
9	LOC391533	-0.0366309	-0.0398232	-0.0711994	-0.115496

## Sheet: JEG3R MTX
	Kinome Plate No.
	1	ABL1	0.0738708	0.0650234	-0.0553262	-0.0469023
	1	ABL2	-0.0305072	0.016998	0.0270461	0.0132013			SI Antagonist
	1	ACVR1	-0.02002	-0.0448353	0.000718643	0.0584593				-0.05	-0.1
	1	ACVR1B	0.0205128	0.0254916	0.00829342	0.0712877				-0.1	-0.15
	1	ADRBK1	-0.0993226	0.100019	0.217915	0.0435129				-0.15	-0.2
	1	ADRBK2	-0.073984	0.0384085	0.00825056	0.0610939				-0.2	-1
	1	AK1	-0.105801	-0.00921239	0.125967	0.0627261			SI Sensitiser
	1	AK2	0.0327444	0.0224199	0.0471531	-0.101443				0.05	0.1
	1	ARAF	-0.00411622	0.132996	0.0613483	-0.11137				0.1	0.15
	1	ATM	-0.082632	-0.0416513	-0.00433901	0.0504139				0.15	0.2
	1	ATR	0.0247441	0.124813	0.0551164	0.119418				0.2	1
	1	AXL	-0.0646187	0.0472476	-0.00495559	0.0167065
	1	BMPR2	-0.0312503	0.102161	-0.0249186	-0.0758672
	1	BMX	-0.0218708	0.069841	0.0689875	0.0101					Antagonistic Hit
	1	BRAF	-0.088505	0.0720762	0.108866	0.0283861					Sensitising Hit
	1	BTK	-0.00519431	-0.0324084	0.0287043	0.0248595
	1	CALM2	-0.0858876	0.0445269	0.00594853	0.0697755
	1	CALM3	0.00417778	0.0290212	0.00459015	0.124962
	1	CAMK4	0.0191846	-0.0883809	-0.00526892	-0.0619016
	1	CAMK2A	-0.106877	0.0132606	0.00886811	0.00523177
	1	ACVR2	-0.455176	0.081468	0.0702955	0.0539311
	1	ACVR2B	-0.420624	-0.142348	-0.0865258	-0.0289842
	1	ACVRL1	-0.398098	-0.0255266	-0.0611252	0.249536
	1	ADK	-0.525882	-0.0241999	0.00460916	0.0330954
	1	AK3	-0.247326	0.00713849	-0.0372541	0.0181568
	1	AKT1	-0.270122	-0.0462008	-0.0349629	-0.0387371
	1	AKT2	-0.388308	-0.0481823	0.0795232	-0.075749
	1	ALK	-0.487125	-0.0513663	-0.109601	-0.0113596
	1	BCR	-0.538825	-0.0124871	-0.0919289	0.101662
	1	BLK	-0.50775	0.120054	0.179034	-0.00782171
	1	BMPR1A	-0.498693	0.0245094	-0.0228911	0.0190639
	1	BMPR1B	-0.421486	0.0726863	0.0522142	-0.00356782
	1	BUB1	-0.409299	-0.0148062	0.0985905	-0.0349347
	1	BUB1B	-0.490779	-0.0101038	0.0185353	-0.027857
	1	DDR1	-0.691975	-0.06199	-0.0340075	0.0753161
	1	CALM1	-0.458993	0.0122414	0.00543085	-0.0259
	1	CAMK2B	-0.549207	-0.0106357	-0.0950224	-0.0146639
	1	CAMK2D	-0.805169	-0.0199913	-0.0233039	0.117329
	1	CAMK2G	-0.810129	0.0233658	0.0142242	0.0628898
	1	CDC2	-0.86015	-0.0275909	0.0086898	-0.126648
	1	CDC2L1	-0.0767306	-0.0620149	0.0391805	-0.0509124
	1	CDK2	-0.101866	-0.0333552	-0.0246031	-0.0264436
	1	CDK3	-0.0486774	0.0946802	0.0298592	0.0724502
	1	CDK4	-0.0762625	-0.0584346	0.0560307	0.0981602
	1	CDK9	-0.0320129	-0.0131081	-0.0460559	-0.0350995
	1	CDKN1A	-0.0481929	0.00952893	0.0381715	0.00882636
	1	CDKN1B	0.0159526	0.163537	-0.0134044	0.0177473
	1	CDKN1C	-0.0525863	-0.0199506	0.136334	-0.00737355
	1	CHEK1	0.0969855	0.014184	0.185528	0.105124
	1	CHKA	0.0819569	-0.0347019	0.00856336	-0.00738377
	1	CHKB	-0.00593254	0.172492	-0.0509758	0.0587205
	1	CHUK	0.0517941	0.00999041	-0.0100257	0.173503
	1	CKS1B	0.101052	0.0157324	0.206443	0.00874855
	1	CKS2	-0.0152345	-0.0692356	0.0712043	0.00361825
	1	CLK1	-0.0198525	0.0484826	0.075901	0.00348042
	1	CLK2	0.103892	-0.0374569	-0.00652027	0.0185789
	1	CSK	-0.182134	-0.069463	0.0983834	-0.0504448
	1	CSNK1A1	-0.0245498	0.0531918	0.0859956	0.00754384
	1	CSNK1D	-0.0869962	-0.104395	0.0287901	-0.069968
	1	CSNK1E	0.0640491	0.118897	-0.0134626	-0.0494913
	1	CDK5	-0.383507	0.0438909	0.0796659	-0.111234
	1	CDK6	-0.561566	-0.049012	0.00247594	0.0187805
	1	CDK7	-0.694287	0.0384996	0.0137902	-0.00102754
	1	CDK8	-0.621794	-0.0122666	-0.0562081	-0.129568
	1	CDKN2A	-0.453358	0.0244808	0.0192194	-0.0647386
	1	CDKN2B	-0.745371	0.0534391	-0.00272216	0.0395228
	1	CDKN2C	-0.813545	0.0052596	-0.00359017	0.0127437
	1	CDKN2D	-0.551275	-0.0299131	0.00611518	0.046408
	1	CKB	-0.548777	0.0292489	0.00806855	0.0269081
	1	CKM	-0.539304	0.0343064	0.0420944	-0.0519476
	1	CKMT1	-0.594356	0.0672491	-0.0448838	-0.014854
	1	CKMT2	-0.670455	0.0855426	0.0713655	0.0479096
	1	CLK3	-0.537517	0.144006	0.0189286	0.0857412
	1	PLK3	-0.458221	-0.0105355	0.16052	0.0621087
	1	MAP3K8	-0.630215	-0.027129	0.0213709	-0.0389797
	1	MAPK14	-0.466462	-0.0492292	0.124656	0.0144788
	1	CSNK1G2	-0.402237	-0.00666728	0.0411003	-0.0128656
	1	CSNK1G3	-0.570715	0.170377	-0.0675712	-0.0607455
	1	CSNK2A1	-0.592395	-0.00843214	-0.00782594	0.0191377
	1	CSNK2A2	-0.594746	0.153596	0.0454811	0.134904
	2	CSNK2B	-0.0207105	-0.09725	-0.105383	0.0305266
	2	DGKA	0.0475099	0.00591938	0.0543838	-0.00622962
	2	DGKB	0.0585927	-0.0253227	0.0121188	-0.0757073
	2	DGKG	-0.0263619	-0.0371087	-0.0490802	-0.0337404
	2	DGUOK	0.0181278	-0.144387	-0.0573359	-0.0563003
	2	DMPK	-0.1054	-0.0667928	0.0433061	-0.0582316
	2	DOK1	-0.0597134	0.110899	0.0696901	-0.00815312
	2	DTYMK	-0.0474346	0.197064	0.0875962	0.014674
	2	EPHA1	-0.00465032	-0.11034	-0.00296005	0.0398043
	2	EPHA3	-0.0656198	-0.0650538	-0.0130448	0.0459151
	2	EPHA4	-0.0326586	0.0208637	-0.0189781	0.000323496
	2	EPHA5	0.00578101	0.100527	0.00439538	-0.0315116
	2	EPHB3	-0.0433113	0.0548477	0.0492957	0.201634
	2	EPHB4	0.038488	0.0150621	0.057491	0.025817
	2	EPHB6	0.0140393	0.085276	0.0770327	-0.0616809
	2	ERBB2	0.0866051	-0.0549622	0.0206541	0.0123238
	2	FER	-0.0841613	-0.0548944	-0.0126273	0.00243149
	2	FES	0.035163	0.0255866	-0.068369	0.0264144
	2	FGFR1	-0.0259453	0.0280853	0.0697617	-0.0360068
	2	FGFR3	-0.0201333	-0.0186148	0.0516125	0.0130661
	2	DGKQ	0.0487389	-0.0283812	0.0324132	-0.0705316
	2	DAPK1	-0.0846671	0.0173971	0.0133958	-0.02232
	2	DAPK3	0.0312879	-0.0194089	-0.0657732	-0.106842
	2	DCK	-0.0580852	0.0413166	0.149607	0.0379018
	2	DYRK1A	0.112887	0.0119409	-0.0610677	0.0145039
	2	EGFR	0.109467	0.0482144	-0.0690525	0.0304514
	2	EPHA2	0.176415	-0.000122505	0.0173417	0.0249616
	2	MARK2	0.0443352	-0.0412539	0.085828	0.0212315
	2	EPHA7	0.0622812	0.0236735	-0.0780324	-0.059563
	2	EPHA8	-0.135531	-0.00763324	0.0165451	-0.163527
	2	EPHB1	0.0347782	-0.0504126	0.00791675	-0.036264
	2	EPHB2	0.0454223	0.0021344	-0.00371279	-0.0488871
	2	ERBB3	-0.193692	-0.0121222	0.00346591	-0.18229
	2	ERBB4	0.0866383	0.0882545	-0.0899919	-0.0668916
	2	ERN1	0.179328	-0.021812	-0.0436145	-0.0716643
	2	PTK2B	0.0530487	-0.0227009	-0.0241594	-0.0560716
	2	FGFR2	-0.0192064	0.062166	-0.0921617	-0.0683878
	2	FGFR4	0.0256042	-0.0363295	0.00901709	-0.111235
	2	FGR	0.0552327	-0.0699684	0.00023566	-0.0654325
	2	FLT1	0.137408	0.0145438	0.0193248	-0.0110897
	2	FLT3	-0.0591362	0.0600235	-0.0169311	0.0501743
	2	FLT3LG	-0.0458152	0.0837302	0.108153	0.0229092
	2	FLT4	-0.00458941	-0.0138248	0.171593	-0.0465606
	2	FRK	-0.0177672	0.103727	-0.0392359	0.0430294
	2	GCK	-0.0883993	0.0761335	0.115119	0.0999158
	2	GK	-0.0696743	0.0209101	0.0415162	-0.0225779
	2	GK2	-0.0695026	0.0871417	0.0141866	0.0373977
	2	GRK4	-0.0275642	-0.0119888	-0.0781174	-0.0706569
	2	GSK3B	0.000252319	0.0377299	-0.0461172	0.183803
	2	GUK1	-0.057084	0.10331	-0.0229551	-0.146528
	2	HCK	0.198625	0.00916598	-0.0101059	0.00605262
	2	HK1	0.0106433	0.043053	0.0593875	-0.0782938
	2	IRAK1	-0.0305988	0.0290655	0.112677	0.0148552
	2	IRAK2	-0.0803252	0.0976609	0.0216486	-0.00395716
	2	ITK	-0.0146987	0.0348875	0.028074	-0.0900452
	2	ITPK1	0.0172856	0.0344796	0.156468	-0.0594349
	2	JAK3	0.000319704	0.0592156	0.154258	0.0743162
	2	KDR	-0.0527806	0.0722652	0.0977026	0.18329
	2	KHK	0.0349023	0.0503311	0.0423197	0.138926
	2	KIT	-0.00731329	0.011518	0.0776272	0.0138549
	2	FYN	0.00573228	-0.0165306	0.102834	-0.0201309
	2	GAK	0.10016	-0.0669684	-0.0786555	-0.0919486
	2	GALK1	0.0261925	0.0219509	-0.103541	0.0467493
	2	GALK2	0.0114655	-0.0317359	0.0757671	-0.035335
	2	GRK5	0.133289	-0.0161326	-0.0783163	-0.206749
	2	GRK6	-0.00892245	-0.0283824	0.00254988	-0.0277866
	2	MKNK2	-0.0442312	-0.00482999	0.0406976	-0.0446555
	2	GSK3A	0.053528	0.0541563	-0.0226932	0.101288
	2	HK2	-0.0272464	-0.0305921	-0.0603229	-0.14843
	2	HK3	0.0645517	-0.0467864	0.0460218	0.00785723
	2	IKBKB	-0.0227212	-0.0759692	-0.0936716	0.0810999
	2	ILK	-0.111095	-0.0155381	0.0704294	-0.0324108
	2	ITPKA	-0.000719446	-0.00544364	0.114865	-0.16684
	2	ITPKB	-0.00438811	-0.0297169	-0.149036	-0.0303559
	2	JAK1	-0.141365	-0.10318	0.0248169	0.0146008
	2	JAK2	-0.119205	0.0445553	0.0336299	-0.0110182
	2	LCK	0.0374684	-0.00906984	-0.00977441	-0.0270102
	2	LIMK1	-0.252662	0.0370518	-0.0917703	-0.12991
	2	LIMK2	-0.0784125	-0.0232885	0.0424473	-0.0895747
	2	LTK	-0.157507	-0.0133079	-0.0179864	-0.0235854
	3	LYN	-0.0156551	-0.194784	0.0996626	-0.0462698
	3	MARCKS	0.0101381	0.0272762	0.0491422	0.00415544
	3	MAK	0.0102628	0.0893189	-0.158973	0.0276656
	3	MARK1	0.0091354	0.102086	-0.087738	-0.124889
	3	MAP3K4	-0.0278972	-0.0919295	-0.0321937	-0.118865
	3	MAP3K5	-0.0229237	0.0812873	-0.0300364	0.0723836
	3	MET	-0.038287	0.0776979	-0.0224261	-0.164716
	3	MAP3K9	0.0168558	0.159304	-0.0956538	-0.00900896
	3	MUSK	0.0581449	-0.0465246	-0.0346201	-0.0791801
	3	MVK	-0.129435	0.019525	-0.109144	-0.00565045
	3	MYLK	-0.0716589	0.030955	0.000546958	0.0150425
	3	NEK1	-0.0101881	-0.106383	-0.0883055	-0.102107
	3	NME3	-0.018623	-0.0237881	-0.0157014	-0.0628714
	3	NME4	-0.0277541	0.0268695	-0.134108	-0.00481421
	3	NRGN	-0.013712	-0.00622881	-0.0499063	-0.0984823
	3	NTRK1	0.040053	0.135816	-0.0708158	-0.00235337
	3	DDR2	-0.0295407	-0.00196994	0.0525156	0.0383362
	3	PAK1	-0.0265812	0.254401	0.0165783	0.0434865
	3	PAK2	0.0463854	0.0364246	-0.025902	-0.00722312
	3	PAK3	0.00775025	-0.012704	-0.00405741	0.0983364
	3	MARK3	-0.0134915	0.00800194	0.0748967	-0.0064677
	3	MATK	0.0240034	-0.0574941	-0.0458723	-0.0734196
	3	MAP3K1	0.0189791	0.00840481	-0.102526	0.0560286
	3	MAP3K3	-0.0223746	-0.0386621	-0.0994892	-0.161134
	3	MAP3K10	0.0411842	-0.0440327	-0.00441747	-0.118581
	3	MAP3K11	0.00973497	0.0743772	0.0974294	-0.075414
	3	MOS	-0.0831149	-0.0624151	0.0599013	-0.111595
	3	MST1R	-0.127709	-0.0356066	0.0345534	-0.12694
	3	NEK2	0.0779851	-0.0339577	0.00687321	0.0106801
	3	NEK3	0.0101797	-0.0145633	-0.0686629	-0.0801899
	3	NME1	0.0722438	0.185346	-0.119183	-0.0376578
	3	NME2	-0.134115	-0.0477401	-0.086823	-0.152516
	3	NTRK2	0.027419	-0.00652002	-0.049511	-0.0850941
	3	NTRK3	-0.016703	0.0203176	-0.0247537	-0.0966026
	3	ROR1	-0.0695079	-0.0998068	-0.108005	-0.149018
	3	ROR2	-0.126238	-0.0940496	-0.132645	-0.130366
	3	PCK1	0.0668626	0.0243792	-0.136041	-0.0192955
	3	PCTK1	0.131603	-0.0261559	0.00925437	-0.00473085
	3	PCTK2	0.0170703	-0.0312012	-0.00663592	0.0413143
	3	PCTK3	-0.0867701	0.0264032	-0.0947257	-0.188243
	3	PDGFRA	0.0549406	0.0266211	0.0592309	-0.0710572
	3	PDGFRB	-0.123073	-0.0627259	-0.0254696	0.0413818
	3	PDK1	-0.00397288	-0.00196244	0.0600014	0.00937387
	3	PDK2	-0.0138523	-0.0480164	-0.0164908	-0.0499754
	3	PFKFB2	-0.0549251	0.0653899	-0.00175451	0.102785
	3	PFKFB3	-0.0386175	0.00596247	0.00106435	0.0163798
	3	PFKFB4	-0.0130229	0.0172587	-0.213395	-0.0724145
	3	PFKL	-0.0332717	0.0273987	-0.177988	-0.0393959
	3	PGK2	0.0362201	-0.00425094	-0.0715726	0.000518938
	3	PHKA1	-0.0786117	0.0230233	-0.0890939	0.0372797
	3	PHKA2	-0.0921429	0.0620874	-0.0675082	-0.101733
	3	PHKB	0.0202006	0.0784623	-0.0225456	0.0415192
	3	PIK3C2G	0.0778255	0.0376736	0.0685148	-0.0759513
	3	PIK3C3	-0.00468556	0.0342222	-0.0153169	-0.013778
	3	PIK3CA	-0.0434384	-0.00501565	0.0714348	0.0418744
	3	PIK3CB	-0.0322793	0.0645499	0.118115	-0.115602
	3	PIK3R2	-0.0570482	0.0369942	0.036048	-0.0352965
	3	PIK4CA	0.0110143	0.050277	0.0645485	0.0419923
	3	PIK4CB	0.052933	0.0834575	0.115667	-0.0355892
	3	PIP5K2A	0.00265255	-0.0322742	0.0432409	-0.0556114
	3	PDK3	0.039832	-0.111539	-0.0299823	0.0217981
	3	PDK4	0.0492034	-0.0634866	0.00219553	-0.100116
	3	PDPK1	0.0213043	-0.0464978	-0.0710678	-0.0489974
	3	PFKFB1	0.0603047	-0.0778948	-0.00698415	-0.0567174
	3	PFKM	0.0992321	0.17544	-0.0316611	0.112623
	3	PFKP	-0.013176	-0.0928528	-0.0338895	-0.0704943
	3	PFTK1	0.0554403	-0.0399071	-0.172099	-0.0965832
	3	PGK1	0.0768981	0.0404127	0.00447664	-0.0281534
	3	PHKG1	0.115611	0.0514534	-0.0767592	-0.0467603
	3	PHKG2	0.138622	0.072813	-0.097441	-0.108378
	3	PIK3C2A	-0.0106076	0.0800167	-0.171721	0.0200472
	3	PIK3C2B	0.0425954	-0.0816235	0.114324	-0.0254636
	3	PIM1	0.0162658	0.0285104	0.0219449	-0.114204
	3	PIK3CD	-0.0312202	0.0355485	-0.0137966	-0.0455729
	3	PIK3CG	0.0196269	0.0336271	-0.0270607	-0.0443155
	3	PIK3R1	-0.0340361	-0.070231	0.0469082	-0.0577368
	3	PKLR	0.119556	-0.00336545	0.0321233	-0.0175623
	3	PKM2	0.133867	0.0556944	-0.11015	-0.110024
	3	PLAU	0.202325	0.0586864	-0.0605538	-0.118275
	3	PLK1	-0.116825	-0.0914124	-0.0571994	-0.020417
	4	PRKAA1	-0.0114978	0.221622	0.014722	0.0197369
	4	PRKAA2	-0.0145342	0.0282902	-0.0114729	0.0845657
	4	PRKAB1	-0.0251041	0.0293038	0.0308273	0.119876
	4	PRKAB2	0.0512342	0.0427591	-0.0569788	-0.0195049
	4	PKIB	-0.0455457	-0.0487315	-0.0124772	0.123155
	4	PRKAG1	-0.0460795	-0.0221493	-0.0197228	0.0287767
	4	PRKAR1A	-0.0027889	-0.0404812	-0.0175988	0.0612382
	4	PRKAR1B	0.0293394	0.0241042	-0.0393793	-0.0163622
	4	PRKCD	-0.0540835	0.228419	-0.0909624	0.237313
	4	PRKCE	0.0642316	0.0790746	-0.0517262	0.034414
	4	PRKCG	0.0335666	0.0458916	-0.14584	0.00169192
	4	PRKCH	-0.0990403	0.089077	0.0964393	0.00778945
	4	PRKCQ	0.058406	0.148333	-0.0298546	0.0484983
	4	PRKCZ	0.0239231	0.0563872	-0.0839515	0.10401
	4	PRKDC	-0.0164196	0.0358974	-0.0674712	0.0186378
	4	PRKG1	-0.0700682	-0.0357184	0.00637309	0.0328776
	4	MAPK6	0.0674798	0.0690941	0.00235338	0.0660658
	4	MAPK7	-0.0171105	0.164957	0.0166239	-0.013837
	4	MAPK8	-0.0016951	0.0394933	0.0373976	0.0704318
	4	MAPK11	0.00840686	0.0426382	0.00876806	0.0270915
	4	PRKACA	0.0188584	0.148227	0.0162963	0.277773
	4	PRKACB	0.0380138	0.0809137	0.0282294	0.0963466
	4	PRKACG	-0.0237706	0.0157666	-0.0377744	0.122766
	4	PKIA	0.0300801	-0.0159654	0.020169	0.0381222
	4	PRKAR2A	0.0746851	0.00895718	-0.161211	0.0653159
	4	PRKAR2B	0.0538156	0.0137798	-0.0520224	0.163994
	4	PRKCA	-0.0361651	0.011398	-0.00424625	0.079395
	4	PRKCB1	0.00868477	0.0085995	0.00839958	0.238878
	4	PRKCI	-0.0189263	-0.0018516	-0.138856	0.0690006
	4	PKN1	-0.0847713	0.0493723	-0.0916714	0.0631576
	4	PKN2	0.0758889	0.023188	0.0224431	0.107412
	4	PRKD1	0.0590325	-0.0260051	0.032896	-0.0235695
	4	PRKG2	0.0017576	0.0369504	-0.073137	0.205575
	4	MAPK1	0.0207588	0.033379	0.0799563	0.00386747
	4	MAPK3	0.0308815	0.0491804	-0.113863	0.139479
	4	MAPK4	0.00608344	0.0434514	-0.0131272	-0.0274304
	4	MAPK9	0.0981302	0.0770964	-0.0489148	0.108614
	4	MAPK10	0.0495956	0.0343487	-0.00258304	-0.0557397
	4	MAPK13	0.0516981	0.119535	0.102145	0.0354065
	4	MAP2K1	0.0591261	0.0723734	0.0361406	-0.0193688
	4	MAP2K2	0.0942095	0.144724	-0.0174666	-0.00286966
	4	MAP2K3	0.0101983	0.0134177	-0.0368208	0.145272
	4	MAP2K5	0.0110988	-0.000587091	-0.0127798	0.0640707
	4	MAP2K6	-0.00265915	-0.047848	-0.0327708	-0.0075531
	4	PRKY	0.0121803	-0.0155271	0.0265567	0.0644585
	4	PRSS7	0.111598	-0.0198442	-0.0182187	0.0162984
	4	PSKH1	-0.0600738	0.0208994	-0.0402364	0.0514931
	4	PTK2	-0.00834395	0.0556403	-0.0938551	0.174614
	4	RAGE	0.0307951	-0.0252961	0.00791236	0.0681077
	4	RAF1	0.0945439	-0.0296074	-0.0548488	0.00826609
	4	RET	0.0546177	-5.66159e-05	-0.0247991	0.072674
	4	GRK1	0.0563895	0.0227095	-0.0688094	0.158286
	4	RPS6KA3	-0.00584919	-0.0311994	-0.017151	0.0849561
	4	RPS6KB1	0.0526245	0.119838	-0.0360315	0.0639555
	4	RPS6KB2	0.0793278	0.141136	-0.0411516	0.0579023
	4	RYK	0.060071	0.123921	-0.138047	0.140707
	4	SKP2	0.0873601	0.0462655	0.0752049	0.0829485
	4	SRC	0.122252	0.0896778	-0.0122989	0.0499417
	4	SRMS	0.174696	0.023077	-0.114036	0.148215
	4	SRPK1	-0.06356	0.127206	0.00816679	0.123472
	4	MAP2K7	-0.0603212	0.156103	-0.0692504	0.0452351
	4	EIF2AK2	0.0443256	0.0209832	-0.0955847	0.0554486
	4	PRKRIR	0.0113269	0.0974113	-0.0154735	0.0091783
	4	PRKX	0.0114851	0.0880191	-0.0308834	-0.0224475
	4	PTK6	0.115431	0.0524682	-0.0438254	-0.142869
	4	PTK7	-0.101005	0.0140833	-0.0149731	0.0160916
	4	PTK9	-0.0221838	0.0577852	-0.0748421	0.0311102
	4	MAP4K2	0.0155403	0.0659754	-0.0831253	0.0425231
	4	ROCK1	0.00716216	0.0811415	-0.0683515	-0.122757
	4	ROS1	-0.00678075	0.00113299	0.0520315	0.0366181
	4	RPS6KA1	-0.0120425	0.0263988	-0.0752588	-0.0025767
	4	RPS6KA2	-0.0395954	0.0144687	-0.105507	0.0159488
	4	MAPK12	-0.0031419	0.0673262	-0.0531056	0.0956651
	4	MAP2K4	0.10628	0.0368078	0.0367211	0.198425
	4	SGK	0.0394693	0.0243045	0.0268205	0.0582803
	4	SKP1A	0.0891089	0.0317718	-0.0456585	0.00896872
	4	SRPK2	0.075457	0.11747	-0.070901	0.131744
	4	NEK4	0.0593654	0.0362802	-0.0591917	-0.0442176
	4	STK3	0.0438362	0.226413	0.0208155	0.0394887
	4	STK4	0.0287213	0.173277	-0.00395531	0.0705907
	5	STK6	0.0563132	-0.0235661	-0.00758657	0.0819621
	5	CDKL5	-0.0480436	0.0595014	-0.0749967	0.010874
	5	STK10	-0.0780658	0.0244827	-0.0687931	0.0344973
	5	STK11	-0.0276382	0.00119739	-0.149949	-0.0674866
	5	TEK	0.102641	-0.00431504	0.0209827	-0.0184007
	5	TESK1	-0.10181	0.0709963	-0.0768097	-0.0109068
	5	TGFBR1	0.00511777	-0.0412286	-0.0872532	0.00524434
	5	TGFBR2	-0.0391843	-0.0605733	-0.0760539	0.0477674
	5	TTK	0.0354654	-0.0520748	-0.169419	-0.0285856
	5	TXK	0.0275748	0.12196	-0.124373	0.127553
	5	TYK2	-0.0162104	0.0298739	-0.101621	-0.00286965
	5	TYRO3	-0.0186101	0.00537685	-0.0738775	-0.0348059
	5	VRK2	-0.0165676	0.0135892	-0.047886	-0.0564488
	5	WEE1	0.0347481	0.226002	-0.0345515	0.100412
	5	YES1	0.0441986	0.0116036	-0.0791267	-0.0208561
	5	ZAP70	0.0289647	-0.0135494	-0.0305839	0.00916385
	5	PIP5K1A	-0.0356281	0.0210866	-0.0689392	0.0316519
	5	PIP5K1B	-0.0196442	-0.0363176	-0.110299	-0.0153175
	5	PIP5K2B	-0.00908881	0.0769485	-0.10351	-0.0901676
	5	ULK1	-0.0178056	0.00555378	-0.10027	0.0617569
	5	AURKC	0.0210446	0.0612619	-0.020899	-0.173606
	5	SYK	-0.0539947	0.0191795	0.0165793	-0.0217816
	5	MAP3K7	-0.041984	0.140215	-0.0183586	-0.0649921
	5	TEC	-0.0206532	0.0273272	-0.02981	-0.0627027
	5	TIE1	0.111755	0.0600818	0.00268572	-0.0808931
	5	TK1	0.0343157	0.00857813	-0.0291238	-0.0713408
	5	TK2	0.0052545	0.0632732	0.0250931	-0.136331
	5	TRIO	-0.0413184	0.0201912	-0.027676	-0.0814195
	5	TYROBP	0	0.00707047	-0.00140473	-0.0878295
	5	UGP2	0	-0.0233573	-0.0128215	-0.141145
	5	UCK2	-0.0264753	0.0156769	-0.0425644	-0.250123
	5	VRK1	-0.00348906	0.0720636	0.0308198	-0.0564063
	5	MAP3K12	0.00987886	0.0223952	-0.0908521	-0.162664
	5	MAPKAPK3	-0.00873842	-0.0322835	-0.0192318	-0.0945207
	5	AKAP1	0.000103747	-0.0219117	-0.00990202	-0.0804937
	5	NME5	-0.027063	-0.0483171	-0.0243401	-0.0398277
	5	STK24	0	0.0601188	-0.163864	-0.0344882
	5	DYRK3	0	0.00280231	-0.103235	-0.107929
	5	DYRK2	-0.00169582	-0.0392884	-0.0293617	-0.0943567
	5	CDC42BPA	-0.0277897	0.0696469	-0.0887748	-0.16589
	5	MAP4K3	-0.087646	0.0105524	-0.0669291	0.00050482
	5	PIK3R3	-0.0119645	0.000525153	-0.128511	0.0176709
	5	IKBKG	-0.0253931	0.0202969	-0.083278	-0.025195
	5	IKBKAP	0.0103012	0.012356	-0.0703374	0.0248608
	5	MAPKAPK5	-0.0102181	-0.0011978	-0.0422766	0.0160388
	5	CDK10	-0.0469012	0.0475998	-0.0443582	-0.0112582
	5	PDXK	0.0540622	0.0825078	-0.0262543	0.0796487
	5	MADD	-0.0301636	0.106257	-0.0411965	0.0759179
	5	CDC2L5	0.0208235	-0.0272478	-0.169228	0.0111488
	5	MAP2K1IP1	0.00473793	-0.0480742	-0.0760747	0.0489372
	5	TNK1	0.0192588	0.0153188	-0.0259026	0.110801
	5	RIPK1	-0.0079477	-0.0146004	-0.0905705	-0.0200078
	5	KSR	0.0588946	0.107459	-0.0981869	-0.0388602
	5	CDK5R1	0.119874	0.164645	-0.0294956	0.0527832
	5	AKAP4	0.00631616	0.0390242	-0.0390567	0.0435421
	5	STK19	0.0348339	0.00743834	-0.0750302	0.00550436
	5	CDKL2	0.0256031	0.0842648	0.000498944	0.0356964
	5	MAP3K14	0.0814881	0.0499314	0.0547956	-0.0133464
	5	STK29	0.0295785	0.12234	-0.0451967	0.000678975
	5	MAP3K6	0.0692989	0.184924	-0.0493654	0.00154577
	5	DGKZ	-0.0856091	-0.034569	-0.0964613	-0.0584421
	5	DGKE	0.00660944	-0.0378625	-0.08236	0.018083
	5	DGKD	0.0015828	-0.0803383	-0.135419	-0.102611
	5	CAMK1	-0.0142318	0.0238577	-0.0893291	-0.110407
	5	MKNK1	0.0600469	-0.0192608	-0.176443	-0.0942525
	5	CASK	-0.0342552	0.092464	0.071925	-0.0432995
	5	PRKRA	0.00894283	-0.0314151	-0.0630243	-0.032757
	5	STK16	-0.00749503	-0.07627	0.0375012	-0.068684
	5	RIPK2	-0.0619906	-0.116094	-0.16554	-0.0287916
	5	RIOK3	-0.00132839	-0.129408	-0.116899	-0.168655
	5	DYRK4	0.0335987	0.00669846	0.0487248	-0.0934477
	5	CDKL1	-0.00559856	0.0234443	-0.0467048	-0.12756
	5	SPHK1	-0.0249503	0.141323	-0.127705	-0.0319566
	5	PRPF4B	0.0374485	-0.0114199	-0.0312174	-0.0844724
	5	CDK5R2	0.107086	-0.0808048	-0.0211185	-0.122893
	5	RPS6KA4	-0.0313968	0.0572184	0.0189499	-0.126095
	5	PKMYT1	-0.0181152	0.0759735	-0.0154908	-0.0784447
	5	LATS1	0.128098	0.0069479	-0.069426	-0.0148055
	5	HGS	0.0105756	-0.0239224	-0.071889	-0.110501
	5	DYRK1B	0.0217238	-0.0598805	-0.100903	-0.0634716
	6	DGKI	0.0763815	-0.0918355	0.0959958	-0.00595917
	6	MAP3K13	0.199173	-0.0408007	0.0402755	0.0909263
	6	DCAMKL1	0.11903	-0.0368576	-0.268308	0.0704419
	6	AURKB	0.131014	-0.0968367	-0.00932525	-0.0275864
	6	TAOK2	-0.0432637	0.0513162	0.150313	0.0465285
	6	TAOK2	-0.0669	0.0545866	-0.00985204	0.0253862
	6	MAP4K4	-0.0342041	-0.0612931	-0.00635509	-0.0310801
	6	EIF2AK3	0.0866168	-0.03273	-0.110121	-0.00924862
	6	MAPK8IP1	-0.106321	-0.138082	0.0368362	-0.0492105
	6	AKAP5	-0.043235	-0.112051	-0.0431386	-0.0343241
	6	CDC42BPB	-0.0812659	0.00360095	-0.0719745	-0.126475
	6	AKAP12	-0.0432461	-0.0451237	0.00870494	-0.00703474
	6	IHPK1	-0.038177	-0.0455214	0.171253	-0.047633
	6	GIT2	0.00303775	0.00231112	-0.0500632	0.0489656
	6	MELK	0.0912873	5.47603e-06	0.0605458	-0.00802671
	6	TLK1	0.0495488	0.0210031	-0.010814	0.0475898
	6	GNE	0.0394617	0.0792324	0.13043	0.00586631
	6	SGK2	-0.0954097	-0.114341	0.0246438	-0.0181261
	6	HIPK3	0.00161605	-0.0737727	0.00622285	-0.111666
	6	AKAP9	0.0268011	-0.0824013	0.011166	-0.0352725
	6	RPS6KA5	0.148149	-0.040774	0.0778485	0.249864
	6	MAPKAPK2	0.0474048	-0.0579696	0.054634	0.0625732
	6	STK17B	0.138121	-0.0125203	0.0405898	0.0834032
	6	STK17A	0.145308	0.057831	0.0281913	0.114655
	6	PRKCABP	-0.0151782	-0.0250101	0.12998	0.120914
	6	AKAP7	-0.0627846	-0.148202	-0.000379724	0.000844355
	6	AKAP6	-0.0794781	-0.111602	0.0279214	-0.0895208
	6	ROCK2	-0.0729347	-0.0872635	0.0383272	-0.0599259
	6	AATK	0.0610574	-0.0977586	0.136366	0.0484037
	6	IKBKE	0.00944771	-0.105023	0.0438777	-0.0707542
	6	ULK2	0.12726	-0.0620964	0.0237161	0.130205
	6	SLK	-0.095319	-0.110166	-0.00185417	-0.106455
	6	ARK5	0.0775083	-0.0640261	-0.000513977	0.00382662
	6	XYLB	0.00791327	-0.00964076	-0.0228571	-0.00715353
	6	OXSR1	0.0399155	-0.0897307	0.120205	0.0138922
	6	AKT3	-0.112457	-0.122783	0.0807493	-0.131471
	6	TNK2	-0.0498051	-0.0624874	0.189237	0.111467
	6	NME6	0.0640679	-0.0466532	0.164522	0.0658502
	6	CNKSR1	0.150631	-0.0802904	-0.00555749	0.136441
	6	AKAP8	-0.027962	-0.116146	0.0436884	0.0715029
	6	APEG1	0.0139142	-0.113872	-0.0192704	0.0228782
	6	BCKDK	0.105558	-0.0735264	0.0289179	-0.0218805
	6	PAK4	0.0132598	-0.0821743	-0.0566321	0.0224952
	6	TESK2	0.000249169	0.0263928	0.0535385	-0.0620051
	6	AKAP3	0.0613143	-0.0297144	0.0744661	0.0252243
	6	ERN2	-0.0520802	-0.0872783	0.0839524	-0.0975281
	6	PDLIM5	0.297079	0.0256481	0.00925843	-0.0644285
	6	CAMKK2	-0.0260584	0.0246065	0.0534835	6.56398e-05
	6	NEK6	0.027417	-0.0470322	0.0765801	0.116222
	6	FASTK	-0.00874573	-0.0290093	0.0474447	-0.00412439
	6	ASK	-0.118291	-0.0264276	-0.0326036	-0.01032
	6	TLK2	-0.0227773	0.0182922	0.0342986	-0.0957651
	6	PKIG	0.0620097	-0.107789	0.0746241	0.0419824
	6	MAP4K5	0.0999518	0.0249619	0.0538416	-0.0470622
	6	MAP4K1	0.0880274	-0.128195	0.183337	0.0202177
	6	CHEK2	-0.0497812	-0.0591175	-0.0759722	0.00700341
	6	PACSIN2	0.0531	0.0104682	0.159607	-0.0512008
	6	STK38	-0.0295054	-0.0696589	0.130703	0.0293674
	6	PTK9L	-0.0987242	-0.099253	0.0645691	0.0122948
	6	AAK1	-0.0922906	0.0444149	0.0382722	0.0633697
	6	MAP3K7IP1	0.191437	-0.0315524	0.0961593	0.174531
	6	MERTK	0.139198	-0.044504	0.017502	0.050685
	6	STK25	0.179644	-0.16032	-0.0499871	0.189668
	6	CIB2	0.140114	-0.0581654	0.0105053	0.0824175
	6	PMVK	-0.0196065	-0.0601227	0.129059	-0.0736181
	6	PLK4	-0.0376316	-0.119655	0.0432433	-0.00399549
	6	MAP3K2	0.178463	-0.182812	0.0538706	0.132601
	6	PLK2	-0.119733	0.0369925	-0.0246634	-0.0666226
	6	RIPK3	-0.142392	-0.0785032	0.130404	-0.203372
	6	PIM2	-0.132884	-0.0358063	0.038938	-0.0246584
	6	CIT	-0.0828074	-0.000513544	0.154235	0.0474654
	6	TRAD	-0.0258824	0.127155	0.0184008	-0.0281314
	6	IRAK3	-0.00241851	-0.0577558	0.0913649	0.00979257
	6	AKAP13	0.045447	-0.0753466	0.0771675	0.0503078
	6	AKAP11	-0.090556	-0.0253066	0.0339503	-0.0363052
	6	AKAP10	-0.101502	-0.141895	-0.0182163	-0.0211814
	6	LMTK2	0.0304679	-0.0986982	0.0431145	0.0413655
	6	ICK	-0.0189899	-0.0341881	0.0959539	-0.0821633
	6	SORCS3	0.0844969	-0.0345309	0.0305872	-0.0764302
	6	MAPKBP1	-0.0719525	-0.0625875	0.0929495	-0.119109
	7	STK38L	0.00504639	0.0407903	0.0842422	0.0445378
	7	MAST3	0.149962	0.26869	-0.0320753	-0.0256741
	7	TNIK	0.0681698	-0.094077	0.0476173	0.0441532
	7	SMG1	0.0149271	-0.0377093	-0.0420872	-0.0932867
	7	MAPK8IP3	0.126418	-0.0705193	-0.0857419	-0.106639
	7	PASK	-0.026614	0.101046	-0.0120262	-0.050759
	7	MAST4	0.0893638	0.229558	0.0369329	-0.0622113
	7	SNF1LK2	0.00299304	-0.091667	-0.0365662	0.0693994
	7	DAPK2	0.132562	0.012403	0.0698602	-0.0205853
	7	PRKCBP1	0.0108903	-0.0171915	-0.00483357	-0.0132265
	7	STK22B	-0.0783508	0.0858746	0.00199555	-0.00132648
	7	SGKL	0.0256197	-0.0547156	-0.0524997	-0.0476469
	7	ULK3	0.0405582	0.25579	0.104876	-0.00717464
	7	IBTK	0.0304673	0.0232353	0.0524692	0.0133848
	7	AK5	0.0697648	0.0580316	-0.102799	-0.0805076
	7	HSPB8	0.0507162	-0.0443006	-0.0553693	0.0703752
	7	TPK1	-0.00382804	0.163322	-0.0354957	-0.0592218
	7	EIF2AK1	0.0594948	0.138999	-0.0247668	-0.0766267
	7	EIF2AK4	0.132913	-0.17359	-0.0437916	-0.0422348
	7	STK36	0.0274286	-0.0713005	-0.087662	-0.0941216
	7	ARHGAP26	-0.0559158	-0.0316127	-0.0742205	-0.0222974
	7	CDC2L6	-0.0616301	0.0660294	-0.0991571	-0.172952
	7	MAP3K7IP2	0.0942048	-0.0504764	-0.0385788	-0.0877023
	7	MAST2	0.0246804	0.0860773	-0.0337875	-0.0710391
	7	PIP5K1C	-0.0732023	0.0211661	0.0224704	-0.117669
	7	PIK3R5	0.0423834	0.00444595	-0.00542886	0.0196622
	7	MAPK8IP2	0.0258753	0.110383	-0.0395232	-0.0673659
	7	CCRK	-0.0330325	-0.0616999	-0.00291631	-0.0251219
	7	PRKD3	-0.05414	-0.0723825	-0.0327924	-0.100047
	7	CARKL	0.021653	0.0681824	0.0150289	0.0224477
	7	RIPK5	-0.041809	-0.0507351	-0.0775714	-0.0532093
	7	PRKD2	0.08046	-0.0510495	-0.0839592	-0.000863982
	7	LATS2	-0.0472233	0.0529306	-0.0566596	-0.0406001
	7	STK23	0.169573	-0.0613267	-0.00845071	-0.164382
	7	RPS6KC1	-0.0375155	0.0495062	-0.0328842	0.0310448
	7	AKAP8L	0.0399392	0.0530789	-0.0364995	-0.0815753
	7	RPS6KA6	0.0133341	-0.063821	0.0681722	0.0135059
	7	STK39	0.0685837	-0.115409	-0.00671148	-0.0759014
	7	GIT1	0.0173032	-0.106526	0.0813847	-0.0425079
	7	HIPK2	-0.00254796	-0.0102646	-0.0553713	-0.0838071
	7	TBK1	-0.106092	0.0185385	0.0159569	-0.0207285
	7	PACSIN3	-0.00814245	0.0437183	-0.132579	-0.0494025
	7	EEF2K	0.0437291	0.0882806	-0.0441056	0.0466893
	7	NME7	0.0387132	-0.066765	0.00890441	0.0216515
	7	HUNK	-0.0674376	-0.0630539	0.015501	-0.00812394
	7	PIK3R4	0.13838	-0.0678101	0.00962393	0.053254
	7	MINK1	0.0732233	-0.0408715	-0.0255333	0.0235714
	7	AK3L1	-0.0236409	-0.0923851	-0.028445	-0.0171532
	7	TAOK3	-0.0337842	0.0553007	-0.0529581	0.0493582
	7	PRKAG2	-0.100498	-0.0707419	-0.146008	-0.116666
	7	IHPK2	0.0176249	-0.0327451	-0.0882002	0.0123866
	7	ZC3HC1	0.154797	-0.140658	-0.0152947	-0.113326
	7	MST4	-0.0920964	-0.0269576	-0.0465252	0.051647
	7	ZAK	0.0630806	-0.0102707	-0.0371279	-0.0296347
	7	PANK1	0.071449	0.0217538	-0.176633	-0.040146
	7	PRKAG3	0.0665889	0.0895936	-0.0542704	-0.0195081
	7	PXK	0.0470656	0.239156	0.0242552	0.0131317
	7	UCKL1	0.0138958	-0.0416154	-0.0250791	-0.0340734
	7	ULK4	0.073672	0.0400795	-0.107476	0.0335837
	7	AKIP	-0.0977519	-0.0837377	-0.0583582	0.108578
	7	PKN3	-0.021085	0.0590285	-0.00392914	-0.020823
	7	NRBP	0.028579	-0.091767	-0.0621455	0.106466
	7	PACSIN1	-0.0425388	-0.0157847	-0.00114029	-0.092092
	7	SH3KBP1	0.020165	0.095108	-0.0481184	-0.110765
	7	TNNI3K	0.0954663	-0.0127548	-0.0281782	-0.0314046
	7	IRAK4	-0.0276136	-0.0599035	-0.056871	0.0270657
	7	VRK3	0.00352313	-0.113299	-0.0246784	-0.11471
	7	CDKL3	0.0506479	0.125007	-0.00110281	-0.0588557
	7	CINP	-0.0219775	-0.0661242	-0.00366819	0.0732731
	7	NLK	0.00142588	-0.0699185	-0.0294268	-0.0545319
	7	UMP-CMPK	0.0112049	-0.112393	-0.0244863	-0.0134157
	7	CRK7	0.0171081	0.185314	-0.0430051	-0.0513555
	7	CSNK1G1	0.0205815	-0.0827882	-0.00388407	-0.0958877
	7	RIPK4	0.122972	-0.152503	-0.0814809	0.00612285
	7	SNRK	-0.10253	0.0588631	-0.0316819	0.0290973
	7	EPS8L1	-0.00199887	-0.0728908	-0.103219	-0.088832
	7	ETNK2	0.100896	-0.0185348	-0.00990364	0.0831854
	7	PANK4	-0.00130965	0.153143	-0.0100595	-0.157261
	7	FLJ10986	-0.0223117	0.0197926	-0.0423776	-0.145465
	7	PI4K2B	-0.0357617	-0.0148698	0.0043219	0.0690518
	8	RFK	0.045102	-0.0686677	0.0335711	0.0338275
	8	STK32B	0.0122535	-0.0503602	-0.0857974	0.0159109
	8	STYK1	0.0522035	0.0362577	-0.00522864	-0.0201148
	8	PI4KII	0.00493944	-0.0592957	0.0438255	-0.0692105
	8	NAGK	0.0655388	0.102845	-0.0355982	0.0471476
	8	BMP2K	0.0466571	-0.0470188	-0.0604288	0.0564884
	8	RIOK2	0.0327662	0.0222227	-0.0783377	-0.0588982
	8	PBK	0.00520492	-0.00218561	-0.107015	-0.00174767
	8	CDC42SE2	0.0420335	0.0636712	-0.0862303	0.111878
	8	CAMK1D	-0.0588252	0.0679153	-0.134204	-0.0632392
	8	ADCK1	0.0763553	-0.106474	0.00579899	-0.0606466
	8	PAK7	-0.0370107	-0.082678	-0.0636915	0.0128763
	8	KIAA1446	0.00987316	0.105749	0.0514644	0.10744
	8	MARK4	0.102114	0.194938	-0.107627	0.0364391
	8	TSKS	0.00412881	-0.0801599	-0.0578318	-0.0043844
	8	RBKS	-0.0115978	-0.115155	0.0823794	-0.020055
	8	PINK1	0.119119	-0.042573	-0.095462	0.0187508
	8	ALS2CR7	-0.0107338	-0.0759659	0.109604	-0.0389768
	8	WNK1	-0.0412529	0.00328177	-0.0385944	-0.0461603
	8	FLJ13052	0.0733195	-0.0562038	0.0603954	-0.0370821
	8	ALS2CR2	-0.0415278	-0.040263	0.213501	-0.0915602
	8	CaMKIINalpha	-0.0659752	-0.00959693	0.00133096	-0.111657
	8	ETNK1	0.0252466	0.130878	-0.0252083	-0.0353171
	8	CDC42BPG	-0.0186286	0.0256727	0.135326	-0.0321984
	8	LOC55971	0.00842142	0.0720423	0.011884	-0.0422825
	8	STK31	-0.0347926	0.0228469	0.0549949	-0.0287967
	8	SPHK2	-0.0240591	0.0468877	-0.0562984	-0.0135546
	8	PAK6	-0.0227625	-0.0678075	0.0354896	0.112207
	8	CAMK1G	0.0141464	0.131097	0.0629104	-0.0822486
	8	CLK4	0.00737652	-0.0287932	0.0604027	0.0193535
	8	KIDINS220	-0.00536295	0.00222637	0.120966	-0.0826967
	8	TAOK1	-0.0153551	-0.042567	0.083297	0.0213183
	8	FN3K	0.0452506	-0.00339993	0.0159866	0.0465299
	8	NJMU-R1	-0.00846116	0.00213111	-0.113862	-0.0439249
	8	NUCKS	0.0273477	-0.113575	-0.12658	0.089309
	8	CERK	-0.00114435	0.223625	-0.029284	-0.0593978
	8	WNK4	-0.0270425	0.0333599	0.0617208	-0.070896
	8	WNK3	-0.00192852	-0.0164519	0.0556635	0.0460693
	8	WNK2	-0.0126379	-0.0827396	0.0291015	0.0729634
	8	STK33	-0.013878	-0.0448011	-0.125744	0.00397978
	8	MAPKAP1	0.056026	0.0798401	-0.0769903	0.007168
	8	PANK3	0.0200889	-0.0376139	-0.0877818	-0.0715777
	8	FN3KRP	-0.0363102	0.0174676	-0.0123515	-0.0763583
	8	LRRK1	-0.0161731	-0.0952354	-0.131205	-0.0866969
	8	ALPK1	0.152431	-0.0946904	-0.167369	-0.0915759
	8	ITPKC	0.0268757	-0.0699271	-0.138646	-0.103529
	8	SKIP	0.0337109	0.0759782	-0.114537	-0.0845316
	8	GKAP1	0.0202683	-0.0563836	-0.105414	-0.0590219
	8	UCK1	0.0457981	0.0525252	-0.0568651	0.0849658
	8	RPS6KL1	-0.0562807	-0.0191063	-0.0456123	-0.0406148
	8	RIOK1	-0.0726497	-0.0184134	-0.108615	0.0258441
	8	MGC4796	-0.00404688	-0.000559967	-0.116355	0.112098
	8	KIAA1804	-0.0051152	0.0750158	-0.0825798	0.0331075
	8	TTBK1	-0.00737963	0.0357031	0.00447687	0.0139738
	8	FLJ14800	0.0142569	0.0307038	-0.0302051	0.000980116
	8	MASTL	-0.0104614	-0.00441075	-0.0132322	0.209646
	8	NYD-SP25	0.109115	0.067168	-0.137685	0.0805311
	8	ADCK2	0.123296	0.0494412	-0.130173	0.0626969
	8	NEK9	-0.0311772	0.0269553	0.0224945	-0.0332144
	8	LOC91807	0.0486344	0.0448695	-0.0225625	0.200761
	8	PIP5K2C	0.0179468	0.0639875	0.03661	0.0459069
	8	NEK11	-0.0220948	0.0355873	0.0216146	0.084984
	8	ADCK4	-0.00873962	-0.0337284	0.00655277	0.0738518
	8	PANK2	-0.0568992	-0.102653	-0.0496113	0.0468197
	8	T3JAM	0.0592254	-0.0211476	0.039272	0.115011
	8	STK22C	0.136896	0.00396947	0.0468388	0.0565341
	8	SNARK	0.0180039	-0.0431035	-0.101554	0.0806327
	8	Sharpin	0.0763589	-0.0758865	0.134524	0.0725705
	8	STK22D	-0.00131898	0.00729215	0.0745354	0.106846
	8	SSTK	0.0388073	-0.0632169	0.113455	0.0998663
	8	CAMKK1	0.03995	-0.0473803	-0.00717181	0.0496276
	8	BRSK1	-0.00241864	-0.0352477	-0.0236495	0.0917143
	8	C21orf124	0.0409434	0.0504325	0.102254	0.0780801
	8	MYLK2	0.00301333	0.0467378	-0.0411862	-0.0336333
	8	PSKH2	0.0259623	0.0137485	0.147239	0.0976316
	8	NYD-SP25	0.022394	0.0276134	0.0344149	0.104722
	8	LYK5	0.0311238	0.0822498	-0.0272019	0.0719096
	8	PRKCDBP	0.0267242	0.0133557	0.115721	0.0891427
	8	TP53RK	0.0715035	0.00973304	0.0420688	0.0688231
	8	LMTK3	0.0363996	0.0441131	0.0733116	-0.00519651
	9	STK11IP	-0.0913846	0.0188458	-0.018661	-0.0172349
	9	ALPK2	-0.0488173	0.01886	-0.120293	0.0767561
	9	IHPK3	0.0341126	-0.0676596	-0.0725092	0.0123838
	9	CIB3	0.0337163	-0.149739	-0.00531128	0.0846389
	9	UHMK1	0.055062	-0.041321	-0.00952429	0.0719958
	9	GRK7	0.187549	0.0861619	-0.120586	0.057586
	9	IRAK1BP1	0.0322218	-0.120434	-0.0466161	0.176752
	9	PNCK	0.0742266	-0.111466	-0.00972133	-0.125104
	9	PDIK1L	0.0455598	-0.0829481	-0.02151	0.00224792
	9	SNF1LK	0.00900964	-0.0619788	0.0756885	-0.0472825
	9	WDSAM1	-0.0581247	-0.146702	-0.027571	0.0773429
	9	MAGI1	-0.0394882	-0.0874128	-0.0538041	0.0409341
	9	FUK	0.102051	-0.0492798	-0.0110441	0.0668305
	9	PIP5K3	-0.0703168	-0.0203648	-0.0374312	0.0663027
	9	STK32A	0.0086974	-0.0812197	0.0352523	0.0849731
	9	ADCK5	-0.0338934	-0.0248416	0.0247221	0.0912468
	9	ANKK1	0.0596697	-0.0426543	-0.0648608	0.0575711
	9	MGC40579	-0.024235	-0.153359	-0.0306029	0.0182466
	9	MAGI-3	0.00985478	-0.0649759	0.0442581	0.0865925
	9	STK32C	0.0295227	-0.0157745	-0.0563557	0.0580508
	9	MGC75495	-0.0339471	0.00955211	0.071156	-0.0172349
	9	CDKL4	0.0261339	0.0353155	0.0112053	0.0767561
	9	LOC375449	-0.113503	0.0463301	-0.0454953	0.0123838
	9	SBK1	0.141533	-0.0188151	-0.0181186	0.0846389
	9	LOC392265	0.0255953	0.0104028	0.0523365	0.0719958
	9	LOC400301	-0.0511828	0.0505173	-0.0241522	0.057586
	9	LOC407835	0.0180846	-0.0876211	-0.0154651	0.176752
	9		0.112625	-0.0257656	-0.0186795	-0.125104
	9		-0.0233054	-0.0378562	0.0240694	0.00224792
	9		-0.0347157	0.00446266	0.0152654	-0.0472825
	9		-0.013143	0.0189943	-0.0436514	0.0773429
	9		0.00387756	-0.0139352	-0.0539399	0.0409341
	9		-0.0240965	-0.0200077	0.0293224	0.0668305
	9		0.0561609	0.0192947	-0.0514972	0.0663027
	9		-0.0287405	-0.0180653	-0.0753873	0.0849731
	9		0.0782399	-0.0154729	-0.0323789	0.0912468
	9		-0.0652005	-0.0425077	0.0432508	0.0575711
	9		-0.0607622	0.00430249	0.00270401	0.0182466
	9		-0.0213995	-0.0377851	-0.0704905	0.0865925
	9		-0.0145345	-0.0236317	-0.00920039	0.0580508
	9	PIK3AP1	-0.0306919	0.0765108	-0.0356569	0.219807
	9	LRRK2	0.0338975	0.112068	0.0103425	0.0695609
	9	CSNK1A1L	-0.0310101	0.056179	0.0809724	0.110465
	9	AK7	-0.0985213	0.0227358	-0.0336117	-0.0167709
	9	NEK7	-0.0261067	-0.117112	-0.0134079	-0.0126549
	9	STK35	-0.0143742	0.119625	0.0534517	-0.00581945
	9	TTBK2	0.00976281	0.0182715	-0.0325573	-0.0377925
	9	HIPK4	-0.0148508	0.0975688	-0.0160409	-0.000352337
	9	AKAP14	0.0487188	-0.0124419	0.0427846	0.0163215
	9	DGKH	0.00311489	0.0558173	0.0126363	-0.00365747
	9	LOC161635	0.0075877	-0.0838029	0.0180565	0.000115248
	9	DCAMKL2	0.00822106	-0.00973825	-0.00874824	0.0131192
	9	NRK	0.047235	0.0544438	0.0285883	0.0837037
	9	HIPK1	0.0173458	-0.00230867	0.0399314	-0.0365543
	9	PRPS1L1	0.00243405	-0.0445982	-0.00420449	0.00328863
	9	ERK8	0.0632163	0.0144751	0.00631034	-0.0245059
	9	LOC283155	0.076637	0.0385103	0.0347651	0.0404415
	9	KSR2	0.0482536	-0.0789002	0.0341901	0.0288121
	9	NEK8	0.0343088	-0.09814	0.0266919	0.0321524
	9	LOC285940	0.0591438	0.0662811	0.0142102	-0.0131217
	9	LOC390777	-0.00300793	0.00424073	0.00987616	0.219807
	9	LOC390975	-0.0351785	-0.0498158	-0.0346266	0.0695609
	9	LOC391295	0.0369166	-0.020224	-0.0431198	0.110465
	9	LOC391533	-0.0360318	-0.0490514	-0.0866704	-0.0167709
	9		-0.0516174	-0.020954	0.0476482	-0.0126549
	9		-0.0647508	-0.0184794	0.0172535	-0.00581945
	9		-0.0150843	0.0216935	0.0328134	-0.0377925
	9		-0.00279681	0.00150484	0.0126565	-0.000352337
	9		-0.0619488	-0.095006	0.0711254	0.0163215
	9		-0.0217164	-0.0535506	0.0586295	-0.00365747
	9		-0.0302179	-0.0236014	0.0292049	0.000115248
	9		0.0208723	-0.0645045	0.00437638	0.0131192
	9		-0.0131043	-0.0427854	0.0297851	0.0837037
	9		0.00544968	-0.0801967	0.0788426	-0.0365543
	9		0.00980038	-0.0561782	0.0203823	0.00328863
	9		-0.00616474	-0.0411002	-0.00211876	-0.0245059
	9		-0.011901	-0.0435935	0.0468031	0.0404415
	9		-0.00317201	-0.0633261	0.00984904	0.0288121
	9		-0.0129385	-0.00954462	0.00697883	0.0321524
	9		0.0121459	-0.057686	-0.0188828	-0.0131217
